# Supplementary material for: Allosteric regulation of the tyrosine phosphatase PTP1B by a protein-protein interaction
Source: bioRxiv. 2024 Nov 11:2024.07.16.603632. Originally published 2024 Jul 16. Preprint. [Version 2] doi: 10.1101/2024.07.16.603632 (PMC11275736; doi:10.1101/2024.07.16.603632)
Supplement: Supplement 3 — Table S2. MS proteomics data, including normalized intensities and MS2 counts for all protein groups, protein groups filtered by MS2 counts, fold-change values comparing PTP1BWT to PTP1BPRD, and statistically significant hits. [file media-3.xlsx]

## Sheet: all
Uniprot ID	Protein Name	Gene Name	Protein Description	WT MS2 Counts 1	WT MS2 Counts 2	WT MS2 Counts 3	PRD MS2 Counts 1	PRD MS2 Counts 2	PRD MS2 Counts 3	WT Avg MS2 Counts	PRD Avg MS2 Counts	WT normalized intensity 1	WT normalized intensity 2	WT normalized intensity 3	PRD normalized intensity 1	PRD normalized intensity 2	PRD normalized intensity 3	MS2 filter
B4DLN1	B4DLN1_HUMAN	0	cDNA FLJ60124, highly similar to Mitochondrial dicarboxylate carrier	3	3	2	4	4	3	2.66667	3.66667	49.6783	89.0564	44.8653	197.897	71.5623	100.262	FALSE
A0A1W2PNV4	A0A1W2PNV4_HUMAN	0	Uncharacterized protein	4	2	2	1	3	3	2.66667	2.33333	98.0136	68.3719	71.4455	70.0969	105.484	26.7174	FALSE
H3BN98	H3BN98_HUMAN	0	Uncharacterized protein (Fragment)	2	0	1	1	1	1	1	1	82.0104	10.249	95.1103	49.5573	5.86588	62.0651	FALSE
H0YHG0	H0YHG0_HUMAN	0	Uncharacterized protein (Fragment)	0	1	0	0	0	0	0.333333	0	12.5143	11.3039	8.03974	3.62116	0.316886	2.06088	FALSE
H7BYZ9;Q5VT66	H7BYZ9_HUMAN;MARC1_HUMAN	2024-03-01	Mitochondrial amidoxime-reducing component 1 (Fragment);Mitochondrial amidoxime-reducing component 1	1	2	4	0	3	1	2.33333	1.33333	18.6203	23.1368	62.7635	0.644288	60.871	3.10519	FALSE
Q15019	SEPT2_HUMAN	2024-09-02	Septin-2	1	3	2	4	5	5	2	4.66667	305.189	57.686	100.517	97.0417	162.778	438.579	FALSE
E7EPK1;E7ES33;G3V1Q4;Q16181	E7EPK1_HUMAN;E7ES33_HUMAN;G3V1Q4_HUMAN;SEPT7_HUMAN	2024-09-07	Septin-7	0	0	0	0	3	0	0	1	2.40115	3.18999	4.60495	12.4173	48.8961	1.27	FALSE
Q9UHD8	SEPT9_HUMAN	2024-09-09	Septin-9	0	1	1	2	3	5	0.666667	3.33333	11.3985	28.0338	14.5042	71.6802	48.1921	71.9152	FALSE
D6RER5;D6RGI3;Q9NVA2	D6RER5_HUMAN;D6RGI3_HUMAN;SEP11_HUMAN	2024-09-11	Septin-11;Septin 11, isoform CRA_b;Septin-11	1	0	3	5	5	4	1.33333	4.66667	50.728	4.27574	83.3499	98.203	127.855	119.012	FALSE
C9JAW5;C9JNU6;Q9Y241	C9JAW5_HUMAN;C9JNU6_HUMAN;HIG1A_HUMAN	;HIGD1A;HIGD1A	Uncharacterized protein;HIG1 domain family member 1A, mitochondrial;HIG1 domain family member 1A, mitochondrial	2	1	1	1	1	0	1.33333	0.666667	154.58	70.2477	71.4101	114.726	26.6609	0.34018	FALSE
A0A0J9YY99;P01768;P01772;P0DP03	A0A0J9YY99_HUMAN;HV330_HUMAN;HV333_HUMAN;HV335_HUMAN	;IGHV3-30;IGHV3-33;IGHV3-30-5	Uncharacterized protein (Fragment);Immunoglobulin heavy variable 3-30;Immunoglobulin heavy variable 3-33;Immunoglobulin heavy variable 3-30-5	8	9	9	7	9	8	8.66667	8	1284.02	421.537	1008.23	649.213	468.32	87.5916	TRUE
E7EVH7;F8W6L3;G3V2E7;G3V2P7;G3V3H3;G3V5R9;G5E9S8;Q07866	E7EVH7_HUMAN;F8W6L3_HUMAN;G3V2E7_HUMAN;G3V2P7_HUMAN;G3V3H3_HUMAN;G3V5R9_HUMAN;G5E9S8_HUMAN;KLC1_HUMAN	;KLC1;KLC1;KLC1;KLC1;KLC1;KLC1;KLC1	Uncharacterized protein;Kinesin light chain 1;Kinesin light chain 1;Kinesin light chain 1 (Fragment);Kinesin light chain 1;Kinesin light chain 1;Kinesin light chain 1;Kinesin light chain 1	0	0	0	0	1	0	0	0.333333	3.61029	4.59043	4.23371	10.1445	10.1434	5.93868	FALSE
A0A087WV05;A0A0D9SEI7;Q99417	A0A087WV05_HUMAN;A0A0D9SEI7_HUMAN;MYCBP_HUMAN	;MYCBP;MYCBP	Uncharacterized protein;C-Myc-binding protein;C-Myc-binding protein	0	0	1	1	0	0	0.333333	0.333333	4.67369	7.89851	27.9762	22.8665	3.92008	1.47274	FALSE
A0A0U1RQM0;H0YKX3;H0YMA4;Q15004	A0A0U1RQM0_HUMAN;H0YKX3_HUMAN;H0YMA4_HUMAN;PAF15_HUMAN	;PCLAF;PCLAF;PCLAF	Uncharacterized protein;PCNA-associated factor;HCG2039386, isoform CRA_b;PCNA-associated factor	1	2	1	1	2	0	1.33333	1	33.4115	19.7217	30.1286	22.7747	23.0226	5.25973	FALSE
E9PLN8;F8W9H0;I3L3B4;Q9BQB6	E9PLN8_HUMAN;F8W9H0_HUMAN;I3L3B4_HUMAN;VKOR1_HUMAN	;VKORC1;;VKORC1	Uncharacterized protein (Fragment);Vitamin K epoxide reductase complex subunit 1;Uncharacterized protein (Fragment);Vitamin K epoxide reductase complex subunit 1	1	0	1	1	1	1	0.666667	1	45.2924	10.7145	30.0624	32.8984	184.457	14.9597	FALSE
I3L4J1;Q9UN37	I3L4J1_HUMAN;VPS4A_HUMAN	;VPS4A	Uncharacterized protein (Fragment);Vacuolar protein sorting-associated protein 4A	0	1	0	0	0	1	0.333333	0.333333	9.26064	18.265	6.98546	13.7351	5.2166	16.3515	FALSE
P01023;P20742	A2MG_HUMAN;PZP_HUMAN	A2M;PZP	Alpha-2-macroglobulin;Preg0cy zone protein	3	3	2	3	1	0	2.66667	1.33333	83.7236	93.053	11.1475	74.3741	216.478	4.76155	FALSE
F8VZ44;Q9NRG9	F8VZ44_HUMAN;AAAS_HUMAN	AAAS	Aladin	7	4	3	4	5	3	4.66667	4	125.13	41.4432	56.3629	98.2445	20.5386	83.6728	FALSE
A2A2Q9;Q9Y312	A2A2Q9_HUMAN;AAR2_HUMAN	AAR2	Protein AAR2 homolog	2	1	2	0	1	0	1.66667	0.333333	34.8986	18.4226	33.1838	5.1445	32.709	2.99437	FALSE
Q5JTZ9	SYAM_HUMAN	AARS2	Alanine--tRNA ligase, mitochondrial	0	0	0	1	0	1	0	0.666667	8.9752	8.83292	3.43325	6.0888	4.30806	8.31023	FALSE
Q9NRN7	ADPPT_HUMAN	AASDHPPT	L-aminoadipate-semialdehyde dehydrogenase-phosphopantetheinyl transferase	0	0	1	2	0	0	0.333333	0.666667	1.19765	6.87044	10.4547	10.7583	5.65836	1.32796	FALSE
A0A087WTH8;A0A087WWS8;Q9NY61	A0A087WTH8_HUMAN;A0A087WWS8_HUMAN;AATF_HUMAN	AATF	Protein AATF (Fragment);Protein AATF (Fragment);Protein AATF	1	0	0	0	1	1	0.333333	0.666667	21.7902	2.66018	1.76773	12.8942	5.53893	27.8017	FALSE
Q9NRK6	ABCBA_HUMAN	ABCB10	ATP-binding cassette sub-family B member 10, mitochondrial	7	7	5	4	4	5	6.33333	4.33333	137.832	130.96	133.291	64.7652	52.5789	77.836	TRUE
Q9NUT2	ABCB8_HUMAN	ABCB8	ATP-binding cassette sub-family B member 8, mitochondrial	1	1	3	1	1	0	1.66667	0.666667	13.5656	13.0441	16.7443	8.92275	11.5314	0.282333	FALSE
P28288	ABCD3_HUMAN	ABCD3	ATP-binding cassette sub-family D member 3	9	7	9	8	8	8	8.33333	8	823.721	771.678	1346.87	663.674	652.151	1051.29	TRUE
P61221	ABCE1_HUMAN	ABCE1	ATP-binding cassette sub-family E member 1	6	6	8	6	9	8	6.66667	7.66667	444.494	301.123	279.606	574.835	318.102	341.542	TRUE
Q8NE71	ABCF1_HUMAN	ABCF1	ATP-binding cassette sub-family F member 1	3	5	6	5	5	6	4.66667	5.33333	120.801	190.526	94.0149	128.506	161.04	180.892	TRUE
Q9UG63	ABCF2_HUMAN	ABCF2	ATP-binding cassette sub-family F member 2	7	9	9	10	11	10	8.33333	10.3333	691.705	802.48	696.263	699.436	537.219	439.238	TRUE
Q8N2K0	ABD12_HUMAN	ABHD12	Monoacylglycerol lipase ABHD12	1	1	0	0	2	2	0.666667	1.33333	23.7803	7.3411	4.81621	4.20396	14.498	28.3554	FALSE
A0A0A0MRT6;B6VEX4;Q8IZP0	A0A0A0MRT6_HUMAN;B6VEX4_HUMAN;ABI1_HUMAN	ABI1	Abl interactor 1	0	0	0	0	1	3	0	1.33333	9.3982	4.14623	8.42361	10.0839	19.6496	331.311	FALSE
A0A0A0MRL6;F8W8M4;J3QSX6;O14639	A0A0A0MRL6_HUMAN;F8W8M4_HUMAN;J3QSX6_HUMAN;ABLM1_HUMAN	ABLIM1	Actin-binding LIM protein 1	0	1	1	0	0	1	0.666667	0.333333	10.4687	18.2155	10.0507	15.1749	4.78435	25.4812	FALSE
Q9ULW3	ABT1_HUMAN	ABT1	Activator of basal transcription 1	1	1	2	0	2	2	1.33333	1.33333	17.051	66.5725	97.0068	7.65204	34.2197	82.6684	FALSE
A0A0B4J2A4;K7EJ68;K7EJB1;K7EME0;K7ER88;P42765	A0A0B4J2A4_HUMAN;K7EJ68_HUMAN;K7EJB1_HUMAN;K7EME0_HUMAN;K7ER88_HUMAN;THIM_HUMAN	ACAA2	3-ketoacyl-CoA thiolase, mitochondrial;3-ketoacyl-CoA thiolase, mitochondrial (Fragment);3-ketoacyl-CoA thiolase, mitochondrial (Fragment);3-ketoacyl-CoA thiolase, mitochondrial;3-ketoacyl-CoA thiolase, mitochondrial (Fragment);3-ketoacyl-CoA thiolase, mitochondrial	0	0	0	0	0	1	0	0.333333	11.768	0.173082	9.61428	3.84464	0.285948	10.6967	FALSE
Q709F0	ACD11_HUMAN	ACAD11	Acyl-CoA dehydrogenase family member 11	0	0	0	1	1	0	0	0.666667	12.3503	6.03842	4.20113	19.8747	13.0751	1.69941	FALSE
Q9H845	ACAD9_HUMAN	ACAD9	Acyl-CoA dehydrogenase family member 9, mitochondrial	0	1	0	1	1	1	0.333333	1	11.3832	12.8216	0.342774	20.735	22.6078	20.8252	FALSE
B7Z9I1;P11310;Q5T4U5	B7Z9I1_HUMAN;ACADM_HUMAN;Q5T4U5_HUMAN	ACADM	Medium-chain-specific acyl-CoA dehydrogenase, mitochondrial;Medium-chain specific acyl-CoA dehydrogenase, mitochondrial;Acyl-Coenzyme A dehydrogenase, C-4 to C-12 straight chain, isoform CRA_a	2	0	1	1	2	1	1	1.33333	28.2379	2.6104	33.0877	19.3218	31.666	7.58106	FALSE
P45954	ACDSB_HUMAN	ACADSB	Short/branched chain specific acyl-CoA dehydrogenase, mitochondrial	0	0	1	1	0	0	0.333333	0.333333	13.9231	11.0764	12.226	7.67636	1.15481	0.788226	FALSE
P24752	THIL_HUMAN	ACAT1	Acetyl-CoA acetyltransferase, mitochondrial	2	1	4	5	7	5	2.33333	5.66667	31.7151	8.73064	54.868	119.331	97.6485	92.3069	TRUE
E7EQT4;Q9UKV3;S4R3H4	E7EQT4_HUMAN;ACINU_HUMAN;S4R3H4_HUMAN	ACIN1	Apoptotic chromatin condensation inducer in the nucleus	0	2	3	6	6	3	1.66667	5	1.9944	53.3854	57.8274	144.83	102.342	110.102	TRUE
P53396	ACLY_HUMAN	ACLY	ATP-citrate synthase	5	5	6	7	6	8	5.33333	7	194.153	193.84	159.662	123.724	78.8078	100.427	TRUE
Q9NPJ3	ACO13_HUMAN	ACOT13	Acyl-coenzyme A thioesterase 13	4	4	4	6	4	2	4	4	67.4393	126.307	50.3897	202.984	119.192	140.919	FALSE
E9PJN0;H7C5A7;O14734	E9PJN0_HUMAN;H7C5A7_HUMAN;ACOT8_HUMAN	ACOT8	Acyl-coenzyme A thioesterase 8;Acyl-coenzyme A thioesterase 8 (Fragment);Acyl-coenzyme A thioesterase 8	0	1	0	0	0	1	0.333333	0.333333	7.73588	35.9033	0.68799	1.754	4.75756	22.7914	FALSE
Q9Y305	ACOT9_HUMAN	ACOT9	Acyl-coenzyme A thioesterase 9, mitochondrial	0	3	3	0	0	2	2	0.666667	9.36208	71.2248	29.9826	1.83383	4.0461	40.5114	FALSE
P24666	PPAC_HUMAN	ACP1	Low molecular weight phosphotyrosine protein phosphatase	5	3	7	5	7	6	5	6	321.901	321.366	341.835	378.565	441.495	326.531	TRUE
O95573	ACSL3_HUMAN	ACSL3	Long-chain-fatty-acid--CoA ligase 3	5	8	5	6	5	6	6	5.66667	555.688	367.67	464.623	548.634	428.628	352.638	TRUE
O60488	ACSL4_HUMAN	ACSL4	Long-chain-fatty-acid--CoA ligase 4	0	0	0	0	0	1	0	0.333333	13.0437	7.14009	9.48598	0.261554	2.03752	22.073	FALSE
P60709	ACTB_HUMAN	ACTB	Actin, cytoplasmic 1	25	27	28	28	31	27	26.6667	28.6667	29200.7	49032.3	37170.3	26348	42716.8	26366.2	TRUE
Q562R1	ACTBL_HUMAN	ACTBL2	Beta-actin-like protein 2	0	0	0	1	3	0	0	1.33333	3.14902	6.82387	2.75154	9.27776	31.1312	2.8195	FALSE
P68032	ACTC_HUMAN	ACTC1	Actin, alpha cardiac muscle 1	18	16	20	21	19	15	18	18.3333	12250.6	16746.8	8300.91	13141	1750.3	10976.9	TRUE
K7EM38	K7EM38_HUMAN	ACTG1	Actin, cytoplasmic 2 (Fragment)	4	5	5	5	6	5	4.66667	5.33333	33.2596	42.0259	207.453	33.7775	91.0117	70.3189	TRUE
O96019	ACL6A_HUMAN	ACTL6A	Actin-like protein 6A	0	0	0	0	1	0	0	0.333333	14.2059	0.928516	1.13744	0.548631	14.1602	3.58792	FALSE
H9KV75;P12814	H9KV75_HUMAN;ACTN1_HUMAN	ACTN1	Alpha-actinin-1	2	0	0	1	0	0	0.666667	0.333333	67.4099	8.89733	2.27698	25.1477	2.95014	5.50492	FALSE
O43707	ACTN4_HUMAN	ACTN4	Alpha-actinin-4	3	3	1	1	1	2	2.33333	1.33333	147.012	77.2181	43.8668	8.39793	17.4618	23.5703	FALSE
Q9NZ32	ARP10_HUMAN	ACTR10	Actin-related protein 10	1	2	2	1	4	1	1.66667	2	5.3105	14.6016	10.8353	5.77273	14.5755	22.9407	FALSE
P61163;R4GMT0	ACTZ_HUMAN;R4GMT0_HUMAN	ACTR1A	Alpha-centractin	3	4	4	4	5	0	3.66667	3	135.91	350.767	203.595	209.104	61.1953	4.83109	FALSE
P61160	ARP2_HUMAN	ACTR2	Actin-related protein 2	6	6	5	6	9	5	5.66667	6.66667	187.628	195.897	181.581	126.77	220.478	195.324	TRUE
P61158	ARP3_HUMAN	ACTR3	Actin-related protein 3	6	5	6	7	5	6	5.66667	6	245.181	220.476	255.301	180.373	333.715	332.638	TRUE
P55265	DSRAD_HUMAN	ADAR	Double-stranded RNA-specific adenosine deaminase	1	0	0	1	2	1	0.333333	1.33333	159.875	5.68306	7.56182	57.1305	38.3564	27.8938	FALSE
E7ENY0;E7EV99;H0Y9H2;P35611	E7ENY0_HUMAN;E7EV99_HUMAN;H0Y9H2_HUMAN;ADDA_HUMAN	ADD1	Alpha-adducin;Alpha-adducin;Alpha-adducin (Fragment);Alpha-adducin	0	0	0	0	4	0	0	1.33333	12.2675	8.77135	7.04421	6.94163	17.2398	3.37465	FALSE
H0YAG8;P11766	H0YAG8_HUMAN;ADHX_HUMAN	ADH5	Alcohol dehydrogenase class-3 (Fragment);Alcohol dehydrogenase class-3	0	0	0	0	2	0	0	0.666667	1.62076	10.391	4.15892	13.0956	27.9276	0.499922	FALSE
Q9BRR6	ADPGK_HUMAN	ADPGK	ADP-dependent glucokinase	0	0	0	0	1	0	0	0.333333	5.67897	6.67897	5.84153	0.728766	8.72271	5.70169	FALSE
A0A096LNY6;A0A0A6YY92;A0A1B0GTJ7;A0A1B0GWJ0;P30566	A0A096LNY6_HUMAN;A0A0A6YY92_HUMAN;A0A1B0GTJ7_HUMAN;A0A1B0GWJ0_HUMAN;PUR8_HUMAN	ADSL	Adenylosuccinate lyase (Fragment);Adenylosuccinate lyase;Adenylosuccinate lyase;Adenylosuccinate lyase;Adenylosuccinate lyase	1	2	2	2	0	2	1.66667	1.33333	8.95267	19.5634	8.98628	27.9607	5.28682	32.0512	FALSE
A8MQ02;J3KN01;P55196;Q5TIG5	A8MQ02_HUMAN;J3KN01_HUMAN;AFAD_HUMAN;Q5TIG5_HUMAN	AFDN	Afadin	0	1	2	2	2	3	1	2.33333	6.19203	21.4803	30.982	18.2872	16.2659	61.508	FALSE
Q9UHB7	AFF4_HUMAN	AFF4	AF4/FMR2 family member 4	1	0	0	2	2	3	0.333333	2.33333	33.0545	6.50436	8.20349	64.6965	36.68	45.7212	FALSE
Q9Y4W6	AFG32_HUMAN	AFG3L2	AFG3-like protein 2	5	6	3	2	5	5	4.66667	4	179.528	109.607	72.7625	130.683	113.778	180.123	FALSE
C9J975;Q96P47	C9J975_HUMAN;AGAP3_HUMAN	AGAP3	Arf-GAP with GTPase, ANK repeat and PH domain-containing protein 3;Arf-GAP with GTPase, ANK repeat and PH domain-containing protein 3	0	0	0	0	1	1	0	0.666667	0.855258	2.71746	2.61054	4.24308	10.8641	11.7039	FALSE
Q53H12	AGK_HUMAN	AGK	Acylglycerol kinase, mitochondrial	7	8	7	6	6	9	7.33333	7	168.328	153.756	397.641	240.562	240.032	265.139	TRUE
Q5TA58;Q9H9G7;Q9HCK5;Q9UKV8;Q9UL18	Q5TA58_HUMAN;AGO3_HUMAN;AGO4_HUMAN;AGO2_HUMAN;AGO1_HUMAN	AGO1;AGO3;AGO4;AGO2;AGO1	Protein argonaute-1;Protein argonaute-3;Protein argonaute-4;Protein argonaute-2;Protein argonaute-1	0	0	0	0	1	0	0	0.333333	11.0941	3.21955	6.8153	15.1447	2828.04	2.72043	FALSE
Q99943	PLCA_HUMAN	AGPAT1	1-acyl-sn-glycerol-3-phosphate acyltransferase alpha	0	1	1	1	1	1	0.666667	1	5.16932	22.8882	50.3496	22.9706	1.68051	10.8148	FALSE
Q9NRZ7	PLCC_HUMAN	AGPAT3	1-acyl-sn-glycerol-3-phosphate acyltransferase gamma	0	0	0	0	2	1	0	1	9.37114	10.0862	9.97422	13.4938	6.85567	6.11428	FALSE
Q9NRZ5	PLCD_HUMAN	AGPAT4	1-acyl-sn-glycerol-3-phosphate acyltransferase delta	1	4	1	0	2	4	2	2	16.1612	26.1033	47.2636	11.96	36.761	43.3924	FALSE
Q9NUQ2	PLCE_HUMAN	AGPAT5	1-acyl-sn-glycerol-3-phosphate acyltransferase epsilon	2	2	1	1	0	0	1.66667	0.333333	122.671	39.7523	35.7161	50.2276	0.641916	4.97966	FALSE
O00116	ADAS_HUMAN	AGPS	Alkyldihydroxyacetonephosphate synthase, peroxisomal	3	3	5	5	5	1	3.66667	3.66667	95.0584	50.4598	114.16	75.2793	108.483	24.5516	FALSE
Q6RW13	ATRAP_HUMAN	AGTRAP	Type-1 angiotensin II receptor-associated protein	2	1	1	1	2	2	1.33333	1.66667	33.1202	32.2744	34.6643	38.5924	27.2691	28.143	FALSE
P23526	SAHH_HUMAN	AHCY	Adenosylhomocysteinase	1	2	2	2	2	2	1.66667	2	28.3927	34.9319	21.1079	34.2875	13.9547	44.4306	FALSE
O43865	SAHH2_HUMAN	AHCYL1	S-adenosylhomocysteine hydrolase-like protein 1	1	2	1	0	1	0	1.33333	0.333333	7.42919	14.9791	10.0212	8.15353	14.7661	5.96958	FALSE
Q09666	AHNK_HUMAN	AHNAK	Neuroblast differentiation-associated protein AHNAK	0	0	0	1	0	0	0	0.333333	12.6148	11.4759	3.22283	25.6312	0.275808	4.11318	FALSE
O95433	AHSA1_HUMAN	AHSA1	Activator of 90 kDa heat shock protein ATPase homolog 1	1	3	3	2	0	0	2.33333	0.666667	41.4539	81.6229	101.029	62.6629	2.73892	3.74871	FALSE
C9JV77;P02765	C9JV77_HUMAN;FETUA_HUMAN	AHSG	Alpha-2-HS-glycoprotein	0	0	1	0	0	0	0.333333	0	1.6301	6.79921	18.1855	1.51775	5.49477	2.7001	FALSE
O95831	AIFM1_HUMAN	AIFM1	Apoptosis-inducing factor 1, mitochondrial	5	5	6	6	7	5	5.33333	6	263.082	242.659	265.296	303.693	297.584	344.978	TRUE
Q5T2H3;Q5THU2;Q9NVV5	Q5T2H3_HUMAN;Q5THU2_HUMAN;AIG1_HUMAN	AIG1	Androgen-induced gene 1 protein (Fragment);Androgen-induced gene 1 protein;Androgen-induced gene 1 protein	0	1	0	1	0	0	0.333333	0.333333	9.76649	28.0505	8.28644	55.33	5.69177	4.88825	FALSE
Q12904	AIMP1_HUMAN	AIMP1	Aminoacyl tRNA synthase complex-interacting multifunctional protein 1	2	1	2	5	7	6	1.66667	6	54.6059	51.0348	29.7284	193.53	168.033	157.161	TRUE
A8MU58;F8W950;Q13155	A8MU58_HUMAN;F8W950_HUMAN;AIMP2_HUMAN	AIMP2	Aminoacyl tRNA synthase complex-interacting multifunctional protein 2	5	3	5	3	3	5	4.33333	3.66667	109.501	41.3862	60.4361	100.131	55.5394	49.09	FALSE
Q92667	AKAP1_HUMAN	AKAP1	A-kinase anchor protein 1, mitochondrial	1	2	2	2	1	0	1.66667	1	11.2535	13.2148	13.9445	29.3965	4.25777	1.65757	FALSE
Q02040	AK17A_HUMAN	AKAP17A	A-kinase anchor protein 17A	5	5	6	6	7	5	5.33333	6	247.821	246.614	330.306	436.208	237.024	300.526	TRUE
C9JVY5;Q9Y2D5	C9JVY5_HUMAN;AKAP2_HUMAN	AKAP2	A-kinase anchor protein 2 (Fragment);A-kinase anchor protein 2	0	0	1	0	0	0	0.333333	0	12.1351	6.62284	16.0451	12.0233	4.97956	4.16162	FALSE
Q9ULX6	AKP8L_HUMAN	AKAP8L	A-kinase anchor protein 8-like	0	1	0	0	0	0	0.333333	0	4.22849	15.8891	7.58415	3.01663	4.18738	1.37197	FALSE
P15121	ALDR_HUMAN	AKR1B1	Aldose reductase	2	0	0	0	2	0	0.666667	0.666667	49.4056	6.25883	8.1797	12.3845	39.3578	4.5509	FALSE
A0A0A0MSS8;A6NHU4;P42330;Q04828;S4R3D5;S4R3Z2	A0A0A0MSS8_HUMAN;A6NHU4_HUMAN;AK1C3_HUMAN;AK1C1_HUMAN;S4R3D5_HUMAN;S4R3Z2_HUMAN	AKR1C3;AKR1C1;AKR1C3;AKR1C1;AKR1C3;AKR1C3	Aldo-keto reductase family 1 member C3;Aldo-keto reductase family 1 member C1;Aldo-keto reductase family 1 member C3;Aldo-keto reductase family 1 member C1;Aldo-keto reductase family 1 member C3 (Fragment);Aldo-keto reductase family 1 member C3	1	0	0	0	0	0	0.333333	0	14.5558	11.3088	0.000976763	1.65106	4.53225	2.95476	FALSE
P13716	HEM2_HUMAN	ALAD	Delta-aminolevulinic acid dehydratase	1	0	0	0	0	0	0.333333	0	12.6323	0.809273	8.71699	9.91438	4.29401	1.3898	FALSE
A0A0C4DGB6;P02768	A0A0C4DGB6_HUMAN;ALBU_HUMAN	ALB	Serum albumin	12	15	12	6	18	9	13	11	4611.66	7296.85	4346.25	1254.83	10450.3	2565.53	TRUE
P54886	P5CS_HUMAN	ALDH18A1	Delta-1-pyrroline-5-carboxylate synthase	1	3	3	1	2	2	2.33333	1.66667	3.97092	11.0341	37.2322	57.5691	22.3579	12.5621	FALSE
P30837	AL1B1_HUMAN	ALDH1B1	Aldehyde dehydrogenase X, mitochondrial	6	4	4	6	5	5	4.66667	5.33333	436.001	184.681	231.198	309.29	289.941	190.621	TRUE
J3QRD1;P51648	J3QRD1_HUMAN;AL3A2_HUMAN	ALDH3A2	Fatty aldehyde dehydrogenase	3	5	3	4	4	2	3.66667	3.33333	41.1669	160.489	124.182	141.893	124.825	85.5128	FALSE
C9J8Q5;P51649	C9J8Q5_HUMAN;SSDH_HUMAN	ALDH5A1	Succinate-semialdehyde dehydrogenase, mitochondrial;Succinate-semialdehyde dehydrogenase, mitochondrial	1	0	0	0	0	0	0.333333	0	7.16362	2.30199	9.35377	9.50665	3.57632	0.815979	FALSE
P04075	ALDOA_HUMAN	ALDOA	Fructose-bisphosphate aldolase A	9	10	9	11	14	13	9.33333	12.6667	612.237	554.933	608.209	815.697	785.913	752.067	TRUE
Q9BT22	ALG1_HUMAN	ALG1	Chitobiosyldiphosphodolichol beta-mannosyltransferase	3	5	6	0	4	2	4.66667	2	55.86	53.5178	120.14	2.61955	109.132	10.2941	FALSE
Q2TAA5	ALG11_HUMAN	ALG11	GDP-Man:Man(3)GlcNAc(2)-PP-Dol alpha-1,2-mannosyltransferase	1	1	0	0	0	0	0.666667	0	16.3355	13.2659	0.366007	9.34086	1.13589	1.84906	FALSE
A0A087WT15;A0A096LP10	A0A087WT15_HUMAN;A0A096LP10_HUMAN	ALG13	Putative bifunctional UDP-N-acetylglucosamine transferase and deubiquitinase ALG13;Putative bifunctional UDP-N-acetylglucosamine transferase and deubiquitinase ALG13 (Fragment)	0	0	0	0	1	0	0	0.333333	9.72852	1.97681	4.2252	15.1905	70.5413	3.75444	FALSE
Q9H553	ALG2_HUMAN	ALG2	Alpha-1,3/1,6-mannosyltransferase ALG2	0	0	0	0	0	1	0	0.333333	2.58544	9.39958	4.77309	15.3046	3.55113	4.9936	FALSE
Q9Y673	ALG5_HUMAN	ALG5	Dolichyl-phosphate beta-glucosyltransferase	0	1	0	0	2	1	0.333333	1	6.5537	55.6837	4.71686	12.7027	59.0142	33.4404	FALSE
A2A2G4;Q9Y672	A2A2G4_HUMAN;ALG6_HUMAN	ALG6	Alpha-1,3-glucosyltransferase;Dolichyl pyrophosphate Man9GlcNAc2 alpha-1,3-glucosyltransferase	1	1	0	1	0	1	0.666667	0.666667	15.2518	31.9166	10.3623	18.7266	5.98762	6.18786	FALSE
F5GZZ0;F5H5X2;Q6NS38;S4R3T5	F5GZZ0_HUMAN;F5H5X2_HUMAN;ALKB2_HUMAN;S4R3T5_HUMAN	ALKBH2	DNA oxidative demethylase ALKBH2 (Fragment);DNA oxidative demethylase ALKBH2 (Fragment);DNA oxidative demethylase ALKBH2;DNA oxidative demethylase ALKBH2 (Fragment)	0	0	1	1	0	1	0.333333	0.666667	5.01521	9.0574	20.9864	36.347	3.06287	4.93052	FALSE
Q6P6C2	ALKB5_HUMAN	ALKBH5	RNA demethylase ALKBH5	0	2	1	0	2	4	1	2	12.566	36.1244	13.8287	3.28282	25.7143	47.2367	FALSE
Q86V81	THOC4_HUMAN	ALYREF	THO complex subunit 4	8	8	8	11	15	11	8	12.3333	785.512	1129.97	1095.77	1136.68	1133.03	1059.93	TRUE
Q4VCS5	AMOT_HUMAN	AMOT	Angiomotin	6	6	11	9	10	9	7.66667	9.33333	1301.35	1672.47	1914.68	2148.25	1079	1469.8	TRUE
Q8IY63	AMOL1_HUMAN	AMOTL1	Angiomotin-like protein 1	0	1	0	0	0	1	0.333333	0.333333	0.206099	178.218	2.1119	8.76671	1.07852	149.899	FALSE
Q9UM13	APC10_HUMAN	ANAPC10	Anaphase-promoting complex subunit 10	2	1	0	1	1	2	1	1.33333	26.8534	18.5912	4.77979	64.3575	21.6352	57.3573	FALSE
H0YIW2;Q9UJX3	H0YIW2_HUMAN;APC7_HUMAN	ANAPC7	Anaphase-promoting complex subunit 7 (Fragment);Anaphase-promoting complex subunit 7	1	0	0	0	0	0	0.333333	0	25.2181	8.25655	2.32302	12.1347	4.66814	5.29761	FALSE
Q86XL3	ANKL2_HUMAN	ANKLE2	Ankyrin repeat and LEM domain-containing protein 2	1	0	2	0	1	0	1	0.333333	21.6357	10.0057	17.421	10.6777	7.96844	5.063	FALSE
P07355	ANXA2_HUMAN	ANXA2	Annexin A2	4	0	1	0	0	1	1.66667	0.333333	87.8622	10.2694	10.754	14.2265	0.582954	30.1838	FALSE
C9J1E7	C9J1E7_HUMAN	AP1B1	AP-1 complex subunit beta-1 (Fragment)	0	0	0	0	1	1	0	0.666667	12.6612	5.28421	8.95455	14.8026	14.3409	17.6692	FALSE
E7ENJ6;K7EJL1;Q9BXS5	E7ENJ6_HUMAN;K7EJL1_HUMAN;AP1M1_HUMAN	AP1M1	AP-1 complex subunit mu-1	0	1	4	1	2	1	1.66667	1.33333	12.0126	26.3257	8.18999	11.7703	147.739	19.3792	FALSE
O95782	AP2A1_HUMAN	AP2A1	AP-2 complex subunit alpha-1	1	0	0	0	2	0	0.333333	0.666667	7.04045	10.4055	1.13123	11.7563	7.50452	2.4667	FALSE
O94973	AP2A2_HUMAN	AP2A2	AP-2 complex subunit alpha-2	2	2	0	0	0	2	1.33333	0.666667	20.731	27.8146	7.82276	13.2478	2.68974	11.8822	FALSE
P63010	AP2B1_HUMAN	AP2B1	AP-2 complex subunit beta	4	5	4	5	5	5	4.33333	5	2710.04	105.369	130.033	122.027	78.6041	158.789	TRUE
A0A087WY71;E9PFW3;Q96CW1	A0A087WY71_HUMAN;E9PFW3_HUMAN;AP2M1_HUMAN	AP2M1	AP-2 complex subunit mu	2	3	2	5	3	3	2.33333	3.66667	42.6378	73.9203	103.105	111.071	51.0475	64.6268	FALSE
M0QYZ2;M0R0N4;P53680	M0QYZ2_HUMAN;M0R0N4_HUMAN;AP2S1_HUMAN	AP2S1	AP-2 complex subunit sigma	1	1	1	2	2	2	1	2	46.7767	36.102	65.0655	42.0355	30.3641	86.9749	FALSE
O00203	AP3B1_HUMAN	AP3B1	AP-3 complex subunit beta-1	3	1	1	3	2	3	1.66667	2.66667	35.4742	8.16534	13.2413	89.822	57.8555	70.2115	FALSE
O14617	AP3D1_HUMAN	AP3D1	AP-3 complex subunit delta-1	5	2	2	1	5	5	3	3.66667	102.808	8.07268	24.5563	32.6029	406.98	218.502	FALSE
Q9Y2T2	AP3M1_HUMAN	AP3M1	AP-3 complex subunit mu-1	5	8	6	5	6	7	6.33333	6	488.77	793.937	480.182	428.798	429.123	409.499	TRUE
Q92572	AP3S1_HUMAN	AP3S1	AP-3 complex subunit sigma-1	2	1	0	0	1	1	1	0.666667	27.7508	7.77631	0.17491	11.9332	16.9625	19.9232	FALSE
P27695	APEX1_HUMAN	APEX1	DNA-(apurinic or apyrimidinic site) lyase	5	7	2	6	7	8	4.66667	7	682.89	230.029	200.229	478.75	324.005	317.758	TRUE
G3V1C3;Q9BZZ5	G3V1C3_HUMAN;API5_HUMAN	API5	Apoptosis inhibitor 5	1	1	1	3	4	1	1	2.66667	31.2689	4.12984	16.7742	90.4251	47.4969	4.8628	FALSE
H0Y512;Q9HDC9	H0Y512_HUMAN;APMAP_HUMAN	APMAP	Adipocyte plasma membrane-associated protein (Fragment);Adipocyte plasma membrane-associated protein	3	2	3	2	1	2	2.66667	1.66667	96.2481	37.9775	63.549	78.1404	28.4019	12.9552	FALSE
E7ERP7;E9PEV4;H0Y7L5;P02649	E7ERP7_HUMAN;E9PEV4_HUMAN;H0Y7L5_HUMAN;APOE_HUMAN	APOE	Apolipoprotein E (Fragment);Apolipoprotein E (Fragment);Apolipoprotein E (Fragment);Apolipoprotein E	1	1	2	1	1	3	1.33333	1.66667	34.0342	81.6702	62.108	208.979	125.026	848.481	FALSE
P10398;Q96II5	ARAF_HUMAN;Q96II5_HUMAN	ARAF	Serine/threonine-protein kinase A-Raf;ARAF protein	0	1	1	0	2	1	0.666667	1	1.57549	14.761	14.3326	0.79869	18.3501	25.8693	FALSE
P48444	COPD_HUMAN	ARCN1	Coatomer subunit delta	1	1	5	4	3	3	2.33333	3.33333	26.947	15.952	55.9086	84.2879	40.8735	44.7225	FALSE
P61204;P84077	ARF3_HUMAN;ARF1_HUMAN	ARF3;ARF1	ADP-ribosylation factor 3;ADP-ribosylation factor 1	8	7	7	5	7	10	7.33333	7.33333	336.979	95.4551	220.524	226.38	140.87	387.286	TRUE
C9JAK5	C9JAK5_HUMAN	ARF4	ADP-ribosylation factor 4	8	6	7	5	3	6	7	4.66667	251.859	236.725	226.015	230.692	187.948	422.595	TRUE
P84085	ARF5_HUMAN	ARF5	ADP-ribosylation factor 5	2	3	0	1	0	4	1.66667	1.66667	63.5773	54.4736	9.66117	23.1489	0.890099	33.2808	FALSE
A0A0D9SF70;E9PIY6;E9PQP3;G5E9L0;Q8N6H7	A0A0D9SF70_HUMAN;E9PIY6_HUMAN;E9PQP3_HUMAN;G5E9L0_HUMAN;ARFG2_HUMAN	ARFGAP2	ADP-ribosylation factor GTPase-activating protein 2;ADP-ribosylation factor GTPase-activating protein 2 (Fragment);ADP-ribosylation factor GTPase-activating protein 2 (Fragment);ADP-ribosylation factor GTPase-activating protein 2;ADP-ribosylation factor GTPase-activating protein 2	0	0	0	1	0	1	0	0.666667	1.58639	9.54425	3.42886	4.31512	4.91533	13.4262	FALSE
H0Y6A0;Q9NP61	H0Y6A0_HUMAN;ARFG3_HUMAN	ARFGAP3	ADP-ribosylation factor GTPase-activating protein 3 (Fragment);ADP-ribosylation factor GTPase-activating protein 3	0	0	0	0	0	1	0	0.333333	13.3456	2.04505	8.70952	5.00106	1.79904	21.0859	FALSE
P05089	ARGI1_HUMAN	ARG1	Arginase-1	0	0	0	0	0	1	0	0.333333	1.74527	8.44571	0.3651	1.28636	3.61185	12.1422	FALSE
Q9NWB6	ARGL1_HUMAN	ARGLU1	Arginine and glutamate-rich protein 1	4	2	6	8	6	3	4	5.66667	596.69	129.089	593.594	699.788	870.532	838.188	TRUE
Q1RLN5;Q8IWW6	Q1RLN5_HUMAN;RHG12_HUMAN	ARHGAP12	ARHGAP12 protein;Rho GTPase-activating protein 12	2	1	2	0	0	0	1.66667	0	48.0345	19.0511	29.6794	8.58214	1.37301	0.972616	FALSE
Q14CB8	RHG19_HUMAN	ARHGAP19	Rho GTPase-activating protein 19	0	0	0	0	3	1	0	1.33333	0.169883	8.64544	4.53574	5.55075	27.7396	18.7669	FALSE
Q9C0H5	RHG39_HUMAN	ARHGAP39	Rho GTPase-activating protein 39	0	0	0	0	0	1	0	0.333333	5.56293	2.09153	10.3192	12.034	1.07453	8.96448	FALSE
Q92974;V9GYM8	ARHG2_HUMAN;V9GYM8_HUMAN	ARHGEF2	Rho guanine nucleotide exchange factor 2	1	1	0	1	3	0	0.666667	1.33333	19.3746	12.5319	2.34821	30.6759	32.9461	1.66693	FALSE
P40616	ARL1_HUMAN	ARL1	ADP-ribosylation factor-like protein 1	3	3	3	6	4	5	3	5	114.359	152.147	192.881	190.826	60.3162	83.0712	TRUE
Q8N8L6	ARL10_HUMAN	ARL10	ADP-ribosylation factor-like protein 10	1	0	0	0	1	0	0.333333	0.333333	23.8811	0.119855	3.6877	2.36169	3.39988	5.98281	FALSE
A0A087WUW9;A0A0B4J222;Q9NXU5	A0A087WUW9_HUMAN;A0A0B4J222_HUMAN;ARL15_HUMAN	ARL15	ADP-ribosylation factor-like protein 15	0	0	0	0	1	0	0	0.333333	3.3522	4.8852	1.83918	2.42781	15.3777	4.70923	FALSE
A0A0C4DG62;F8WCT1;Q66PJ3	A0A0C4DG62_HUMAN;F8WCT1_HUMAN;AR6P4_HUMAN	ARL6IP4	ADP-ribosylation factor-like protein 6-interacting protein 4	2	1	1	2	5	2	1.33333	3	43.1829	12.4125	17.7692	51.5565	59.5197	19.5903	FALSE
O75915	PRAF3_HUMAN	ARL6IP5	PRA1 family protein 3	1	2	2	0	3	1	1.66667	1.33333	44.6674	36.7789	57.5218	0.625515	26.708	11.3405	FALSE
Q8N6S5	AR6P6_HUMAN	ARL6IP6	ADP-ribosylation factor-like protein 6-interacting protein 6	2	0	0	0	0	0	0.666667	0	24.2535	9.72882	3.24795	10.1991	0.890977	5.17712	FALSE
Q96BM9	ARL8A_HUMAN	ARL8A	ADP-ribosylation factor-like protein 8A	3	1	4	2	3	3	2.66667	2.66667	66.7129	49.2578	199.073	70.3345	68.6309	158.903	FALSE
Q9NVJ2	ARL8B_HUMAN	ARL8B	ADP-ribosylation factor-like protein 8B	2	2	2	2	3	1	2	2	130.572	79.5232	127.233	103.009	28.1345	25.9464	FALSE
Q9UH62	ARMX3_HUMAN	ARMCX3	Armadillo repeat-containing X-linked protein 3	5	7	6	6	4	6	6	5.33333	227.21	166.833	271.645	167.93	125.938	196.167	TRUE
Q92747	ARC1A_HUMAN	ARPC1A	Actin-related protein 2/3 complex subunit 1A	0	2	0	1	0	0	0.666667	0.333333	13.9258	298.026	5.51536	145.103	5.24263	5.89745	FALSE
O15143	ARC1B_HUMAN	ARPC1B	Actin-related protein 2/3 complex subunit 1B	1	0	1	1	0	0	0.666667	0.333333	20.5823	8.42189	34.2696	10.4261	3.28918	0.53651	FALSE
O15144	ARPC2_HUMAN	ARPC2	Actin-related protein 2/3 complex subunit 2	2	2	5	3	3	4	3	3.33333	82.5149	65.4303	199.276	187.848	96.6311	71.1534	FALSE
O15145	ARPC3_HUMAN	ARPC3	Actin-related protein 2/3 complex subunit 3	2	1	4	1	1	2	2.33333	1.33333	87.1527	87.546	130.493	88.3847	411.088	72.4485	FALSE
F8WCF6;P59998	F8WCF6_HUMAN;ARPC4_HUMAN	ARPC4-TTLL3;ARPC4	Actin-related protein 2/3 complex subunit 4	5	4	4	5	4	5	4.33333	4.66667	284.752	422.76	320.892	404.246	275.835	240.625	FALSE
B1ALC0;O15511	B1ALC0_HUMAN;ARPC5_HUMAN	ARPC5	Actin-related protein 2/3 complex subunit 5	0	0	0	0	1	0	0	0.333333	1.91175	0.0235882	8.52289	0.750386	7.11948	0.316662	FALSE
Q9BPX5	ARP5L_HUMAN	ARPC5L	Actin-related protein 2/3 complex subunit 5-like protein	1	1	1	1	1	0	1	0.666667	26.9104	32.3393	29.0023	31.394	19.0949	2.44177	FALSE
A0A0A0MRI7;H7C484;Q9H2C2	A0A0A0MRI7_HUMAN;H7C484_HUMAN;ARV1_HUMAN	ARV1	Protein ARV1;Protein ARV1 (Fragment);Protein ARV1	0	0	1	0	0	0	0.333333	0	5.47316	1.19702	3.30724	2.05288	3.08219	0.718157	FALSE
Q8N3C0	ASCC3_HUMAN	ASCC3	Activating signal cointegrator 1 complex subunit 3	0	0	0	0	1	1	0	0.666667	7.79166	0.0703816	1.6732	13.3885	5.4713	5.34144	FALSE
Q9Y294	ASF1A_HUMAN	ASF1A	Histone chaperone ASF1A	1	0	1	0	0	0	0.666667	0	62.2648	7.80416	54.1851	2.03601	4.56167	2.2744	FALSE
Q9NVP2	ASF1B_HUMAN	ASF1B	Histone chaperone ASF1B	2	2	2	1	2	1	2	1.33333	82.6923	86.0655	82.9375	8.92604	41.6741	46.4608	FALSE
P08243	ASNS_HUMAN	ASNS	Asparagine synthetase [glutamine-hydrolyzing]	0	1	0	0	1	2	0.333333	1	7.57388	41.6325	0.542313	6.07607	13.5785	46.1359	FALSE
Q12797	ASPH_HUMAN	ASPH	Aspartyl/asparaginyl beta-hydroxylase	0	1	1	1	3	2	0.666667	2	5.95643	99.5331	8.52299	31.9937	118.67	31.7604	FALSE
Q6ICH7	ASPH2_HUMAN	ASPHD2	Aspartate beta-hydroxylase domain-containing protein 2	0	1	1	0	0	2	0.666667	0.666667	9.77146	48.5607	18.7064	1.75052	2.69525	35.5588	FALSE
D6RG30;Q2TB18	D6RG30_HUMAN;ASTE1_HUMAN	ASTE1	Asteroid homolog 1 (Drosophila), isoform CRA_c;Protein asteroid homolog 1	0	4	0	1	0	0	1.33333	0.333333	1.6596	61.5319	4.49137	25.8988	5.59536	3.82382	FALSE
Q8NBU5	ATAD1_HUMAN	ATAD1	ATPase family AAA domain-containing protein 1	2	3	6	3	3	1	3.66667	2.33333	59.509	27.074	72.9237	82.6688	61.2924	21.4134	FALSE
Q9NVI7	ATD3A_HUMAN	ATAD3A	ATPase family AAA domain-containing protein 3A	8	10	7	11	9	11	8.33333	10.3333	675.43	644.222	623.425	962.194	789.83	696.962	TRUE
Q5T9A4	ATD3B_HUMAN	ATAD3B	ATPase family AAA domain-containing protein 3B	4	5	4	5	5	8	4.33333	6	290.115	203.236	137.962	159.948	139.334	189.847	TRUE
H7C152;H7C1G6;Q7Z3C6	H7C152_HUMAN;H7C1G6_HUMAN;ATG9A_HUMAN	ATG9A	Autophagy-related protein 9A (Fragment);Autophagy-related protein 9 (Fragment);Autophagy-related protein 9A	0	0	1	0	0	0	0.333333	0	1.46353	1.24803	42.6608	5.45573	5.17996	1.57339	FALSE
P31939	PUR9_HUMAN	ATIC	Bifunctional purine biosynthesis protein PURH	1	0	0	1	0	1	0.333333	0.666667	13.2127	8.73398	1.80101	21.4681	1.70694	8.49804	FALSE
O00244	ATOX1_HUMAN	ATOX1	Copper transport protein ATOX1	1	0	0	0	0	0	0.333333	0	5.27355	10.4547	8.90355	14.0704	3.60814	0.452242	FALSE
Q9HD20	AT131_HUMAN	ATP13A1	Manganese-transporting ATPase 13A1	2	2	3	0	1	2	2.33333	1	30.5377	48.1023	49.9185	9.73172	2.42258	22.7061	FALSE
P05023	AT1A1_HUMAN	ATP1A1	Sodium/potassium-transporting ATPase subunit alpha-1	8	9	8	10	12	7	8.33333	9.66667	1038.02	1212.89	1407.66	1008.75	737.125	1076.97	TRUE
P05026	AT1B1_HUMAN	ATP1B1	Sodium/potassium-transporting ATPase subunit beta-1	0	0	2	0	2	0	0.666667	0.666667	9.48105	6.52917	11.7188	5.77529	21.5586	1.31683	FALSE
P54709	AT1B3_HUMAN	ATP1B3	Sodium/potassium-transporting ATPase subunit beta-3	5	2	4	3	6	8	3.66667	5.66667	277.697	194.521	178.718	122.139	162.343	246.714	TRUE
P16615	AT2A2_HUMAN	ATP2A2	Sarcoplasmic/endoplasmic reticulum calcium ATPase 2	9	7	7	5	6	11	7.66667	7.33333	415.771	788.527	624.329	600.277	495.671	427.075	TRUE
E7ERY9;P20020	E7ERY9_HUMAN;AT2B1_HUMAN	ATP2B1	Calcium-transporting ATPase;Plasma membrane calcium-transporting ATPase 1	0	0	1	0	0	0	0.333333	0	14.5195	4.3563	8.79011	14.8136	4.86052	5.67845	FALSE
P23634	AT2B4_HUMAN	ATP2B4	Plasma membrane calcium-transporting ATPase 4	2	2	2	2	7	1	2	3.33333	32.42	40.6957	42.205	89.6966	102.14	26.2693	FALSE
B4E2Q0;H0Y9V7;P98194	B4E2Q0_HUMAN;H0Y9V7_HUMAN;AT2C1_HUMAN	ATP2C1	Calcium-transporting ATPase;Calcium-transporting ATPase type 2C member 1 (Fragment);Calcium-transporting ATPase type 2C member 1	0	3	2	1	4	1	1.66667	2	10.952	77.7512	11.6884	22.4121	26.2304	14.0491	FALSE
P25705	ATPA_HUMAN	ATP5A1	ATP synthase subunit alpha, mitochondrial	9	8	8	9	8	9	8.33333	8.66667	1605.75	1429.64	2052.6	1518.26	1461.23	1479.67	TRUE
P06576	ATPB_HUMAN	ATP5B	ATP synthase subunit beta, mitochondrial	8	7	9	7	7	7	8	7	641.865	739.851	664.714	567.694	585.228	521.124	TRUE
P36542	ATPG_HUMAN	ATP5C1	ATP synthase subunit gamma, mitochondrial	11	11	6	9	16	11	9.33333	12	1965.38	1683.56	1188.41	1010.7	1046.86	1060.38	TRUE
P56381;Q5VTU8	ATP5E_HUMAN;AT5EL_HUMAN	ATP5E;ATP5EP2	ATP synthase subunit epsilon, mitochondrial;ATP synthase subunit epsilon-like protein, mitochondrial	2	2	2	1	1	1	2	1	95.7859	75.8345	103.707	22.2078	8.97384	105.753	FALSE
P24539	AT5F1_HUMAN	ATP5F1	ATP synthase F(0) complex subunit B1, mitochondrial	5	4	5	4	5	4	4.66667	4.33333	273.055	190.515	163.181	153.433	224.534	127.717	FALSE
O75947	ATP5H_HUMAN	ATP5H	ATP synthase subunit d, mitochondrial	5	4	5	4	4	3	4.66667	3.66667	113.827	255.098	227.285	69.2404	58.5451	196.442	FALSE
P56385	ATP5I_HUMAN	ATP5I	ATP synthase subunit e, mitochondrial	2	3	4	2	1	1	3	1.33333	155.842	21.8518	125.046	100.889	47.9785	47.6583	FALSE
P18859	ATP5J_HUMAN	ATP5J	ATP synthase-coupling factor 6, mitochondrial	1	1	1	0	0	0	1	0	48.011	22.8969	44.2938	1.48748	5.27341	2.63693	FALSE
P56134	ATPK_HUMAN	ATP5J2	ATP synthase subunit f, mitochondrial	3	3	3	3	6	2	3	3.66667	205.963	144.651	183.828	151.737	120.41	54.7715	FALSE
C9JJT5;G3V325	C9JJT5_HUMAN;G3V325_HUMAN	ATP5J2-PTCD1	ATP5J2-PTCD1 readthrough	0	1	1	1	0	0	0.666667	0.333333	6.74851	15.186	4.44281	12.9652	4.37808	0.322309	FALSE
E9PN17;O75964	E9PN17_HUMAN;ATP5L_HUMAN	ATP5L	ATP synthase subunit g, mitochondrial;ATP synthase subunit g, mitochondrial	4	4	3	4	6	3	3.66667	4.33333	626.136	374.672	620.157	288.459	392.232	428.935	FALSE
P48047	ATPO_HUMAN	ATP5O	ATP synthase subunit O, mitochondrial	9	11	10	11	8	9	10	9.33333	3442.84	3782.32	4940.44	2797.49	4292.99	4135.83	TRUE
A0A1B0GTB0;A0A1B0GVB9;A0A1B0GWJ8;A0A1C7CYW4;H7C3E1;O75787	A0A1B0GTB0_HUMAN;A0A1B0GVB9_HUMAN;A0A1B0GWJ8_HUMAN;A0A1C7CYW4_HUMAN;H7C3E1_HUMAN;RENR_HUMAN	ATP6AP2	Renin receptor (Fragment);Renin receptor;Renin receptor;Renin receptor;Renin receptor;Renin receptor	1	0	0	0	0	2	0.333333	0.666667	29.3476	7.66271	5.47267	15.6522	1.90419	22.5336	FALSE
B7Z2A9;B7Z641;K7ELZ6;K7EM24;Q93050	B7Z2A9_HUMAN;B7Z641_HUMAN;K7ELZ6_HUMAN;K7EM24_HUMAN;VPP1_HUMAN	ATP6V0A1	V-type proton ATPase subunit a;V-type proton ATPase subunit a;V-type proton ATPase subunit a (Fragment);V-type proton ATPase subunit a (Fragment);V-type proton ATPase 116 kDa subunit a isoform 1	0	0	0	1	0	0	0	0.333333	11.4381	2.74863	5.7837	17.3602	5.24047	4.90552	FALSE
P27449	VATL_HUMAN	ATP6V0C	V-type proton ATPase 16 kDa proteolipid subunit	1	2	1	1	0	1	1.33333	0.666667	37.349	19.9715	23.0246	50.6492	4.62179	7.26459	FALSE
F5GYQ1;J3QL14;P61421;R4GN72	F5GYQ1_HUMAN;J3QL14_HUMAN;VA0D1_HUMAN;R4GN72_HUMAN	ATP6V0D1	V-type proton ATPase subunit;V-type proton ATPase subunit d 1 (Fragment);V-type proton ATPase subunit d 1;V-type proton ATPase subunit d 1	0	0	0	1	0	0	0	0.333333	2.3625	8.14894	7.84781	51.9073	1.99916	5.48233	FALSE
P38606	VATA_HUMAN	ATP6V1A	V-type proton ATPase catalytic subunit A	0	4	4	2	3	2	2.66667	2.33333	10.0821	178.727	459.792	45.2852	49.0346	44.7363	FALSE
Q16864	VATF_HUMAN	ATP6V1F	V-type proton ATPase subunit F	0	0	0	0	0	1	0	0.333333	7.46796	3.55622	6.59462	12.5201	4.36143	13.463	FALSE
O75348	VATG1_HUMAN	ATP6V1G1	V-type proton ATPase subunit G 1	0	1	0	0	2	4	0.333333	2	13.4951	42.0486	7.54975	14.5016	38.2984	46.3287	FALSE
E5RG49;E5RHH0;E5RJG1;E5RK31;Q9UI12	E5RG49_HUMAN;E5RHH0_HUMAN;E5RJG1_HUMAN;E5RK31_HUMAN;VATH_HUMAN	ATP6V1H	V-type proton ATPase subunit H (Fragment);V-type proton ATPase subunit H (Fragment);V-type proton ATPase subunit H;V-type proton ATPase subunit H;V-type proton ATPase subunit H	0	0	1	0	1	0	0.333333	0.333333	2.34585	0.0408198	31.8576	4.35414	29.6807	2.6788	FALSE
O75110	ATP9A_HUMAN	ATP9A	Probable phospholipid-transporting ATPase IIA	1	1	0	0	0	0	0.666667	0	14.6921	14.6972	8.023	2.36074	2.47042	2.25189	FALSE
Q9UBB4	ATX10_HUMAN	ATXN10	Ataxin-10	4	1	1	1	1	1	2	1	69.5719	48.2329	31.5946	15.5565	12.0969	33.0514	FALSE
F8VQP2;F8VRK6;F8WB06;H0YH87;Q99700;V9GY86	F8VQP2_HUMAN;F8VRK6_HUMAN;F8WB06_HUMAN;H0YH87_HUMAN;ATX2_HUMAN;V9GY86_HUMAN	ATXN2	Ataxin-2;Ataxin-2 (Fragment);Ataxin-2;Ataxin-2 (Fragment);Ataxin-2;Ataxin-2	0	1	1	0	0	1	0.666667	0.333333	9.8582	12.4752	15.4931	12.866	1.34223	12.8041	FALSE
Q8WWM7	ATX2L_HUMAN	ATXN2L	Ataxin-2-like protein	1	0	2	0	2	1	1	1	18.1444	4.53559	20.1139	2.04413	15.5442	19.9471	FALSE
Q9Y679	AUP1_HUMAN	AUP1	Ancient ubiquitous protein 1	4	4	5	1	3	1	4.33333	1.66667	94.6942	77.3169	58.0963	16.2105	57.7759	11.9636	FALSE
Q9NWT8	AKIP_HUMAN	AURKAIP1	Aurora kinase A-interacting protein	4	5	6	4	7	4	5	5	252.068	365.497	235.279	261.799	339.514	612.645	TRUE
J3QLN8;Q96GD4	J3QLN8_HUMAN;AURKB_HUMAN	AURKB	Aurora kinase B (Fragment);Aurora kinase B	0	4	2	1	3	0	2	1.33333	8.98542	95.287	25.1757	35.9046	27.4578	2.01232	FALSE
Q9NQS1	AVEN_HUMAN	AVEN	Cell death regulator Aven	0	1	1	0	2	2	0.666667	1.33333	8.0147	42.6406	13.3773	15.1835	48.0528	22.2759	FALSE
E9PNA1;G3V150;O94766	E9PNA1_HUMAN;G3V150_HUMAN;B3GA3_HUMAN	B3GAT3	Galactosylgalactosylxylosylprotein 3-beta-glucuronosyltransferase (Fragment);Galactosylgalactosylxylosylprotein 3-beta-glucuronosyltransferase;Galactosylgalactosylxylosylprotein 3-beta-glucuronosyltransferase 3	0	0	0	0	0	1	0	0.333333	4.21651	9.8826	0.140096	7.97667	4.06862	13.413	FALSE
F8W1A7	F8W1A7_HUMAN	B4GALNT1	Beta-1,4 N-acetylgalactosaminyltransferase 1	0	0	0	0	0	1	0	0.333333	14.4537	3.48867	8.89497	1.18891	5.67548	13.7533	FALSE
O95816	BAG2_HUMAN	BAG2	BAG family molecular chaperone regulator 2	0	0	0	1	3	2	0	2	10.8739	4.19632	4.92763	74.078	120.465	56.2143	FALSE
G3V274;Q9UL15	G3V274_HUMAN;BAG5_HUMAN	BAG5	BAG family molecular chaperone regulator 5 (Fragment);BAG family molecular chaperone regulator 5	0	1	2	0	0	1	1	0.333333	8.173	26.81	29.2822	10.4661	4.9592	28.6601	FALSE
O75531	BAF_HUMAN	BANF1	Barrier-to-autointegration factor	2	0	1	0	0	1	1	0.333333	33.5828	2.63965	12.8991	0.933264	2.84179	7.99986	FALSE
P80723	BASP1_HUMAN	BASP1	Brain acid soluble protein 1	0	0	1	1	0	1	0.333333	0.666667	1.46762	4.0253	17.8703	18.4171	4.56746	14.9917	FALSE
A0A024RCR6;A0A0G2JK23;A0A0G2JL47;P46379	A0A024RCR6_HUMAN;A0A0G2JK23_HUMAN;A0A0G2JL47_HUMAN;BAG6_HUMAN	BAT3;BAG6;BAG6;BAG6	BAG6;Large proline-rich protein BAG6;Large proline-rich protein BAG6;Large proline-rich protein BAG6	1	2	0	1	1	1	1	1	12.8012	68.0831	5.09682	36.0828	8.5983	10.1387	FALSE
Q07812	BAX_HUMAN	BAX	Apoptosis regulator BAX	0	0	2	0	1	0	0.666667	0.333333	11.9663	3.48347	9.84772	9.18203	8.58335	0.648532	FALSE
Q8WY36	BBX_HUMAN	BBX	HMG box transcription factor BBX	4	2	6	5	7	5	4	5.66667	143.989	194.448	367.661	299.001	179.64	212.794	TRUE
P51572	BAP31_HUMAN	BCAP31	B-cell receptor-associated protein 31	2	6	2	1	4	3	3.33333	2.66667	164.48	178.712	184.223	57.2706	171.768	237.785	FALSE
O75934	SPF27_HUMAN	BCAS2	Pre-mRNA-splicing factor SPF27	1	4	4	2	6	5	3	4.33333	50.8382	74.065	59.4098	74.5115	130.666	105.325	FALSE
O14874	BCKD_HUMAN	BCKDK	[3-methyl-2-oxobutanoate dehydrogenase [lipoamide]] kinase, mitochondrial	1	1	1	1	1	2	1	1.33333	15.2407	3.97098	17.1447	16.7653	5.50906	89.8455	FALSE
Q9NYF8	BCLF1_HUMAN	BCLAF1	Bcl-2-associated transcription factor 1	7	6	7	6	6	8	6.66667	6.66667	362.64	210.211	324.116	420.889	495.302	537.712	TRUE
E9PK91	E9PK91_HUMAN	BCLAF1	Bcl-2-associated transcription factor 1	0	0	0	0	0	1	0	0.333333	4.81038	5.00245	9.12806	9.56382	1.40667	13.7042	FALSE
Q12981	SEC20_HUMAN	BNIP1	Vesicle transport protein SEC20	2	1	0	1	0	1	1	0.666667	36.9059	16.5229	1.5841	8.64474	0.993692	10.357	FALSE
Q9H3K6	BOLA2_HUMAN	BOLA2	BolA-like protein 2	6	5	6	4	5	3	5.66667	4	421.703	279.331	237.105	104.397	143.971	72.6982	TRUE
Q14137	BOP1_HUMAN	BOP1	Ribosome biogenesis protein BOP1	1	0	1	1	2	1	0.666667	1.33333	17.6465	5.65143	12.5117	26.8731	18.81	7.3209	FALSE
E7ETD6;E9PE19;J3KSK9;J3QQQ8;Q12830	E7ETD6_HUMAN;E9PE19_HUMAN;J3KSK9_HUMAN;J3QQQ8_HUMAN;BPTF_HUMAN	BPTF	Nucleosome-remodeling factor subunit BPTF (Fragment);Nucleosome-remodeling factor subunit BPTF (Fragment);Nucleosome-remodeling factor subunit BPTF (Fragment);Nucleosome-remodeling factor subunit BPTF (Fragment);Nucleosome-remodeling factor subunit BPTF	1	0	0	0	2	0	0.333333	0.666667	15.0062	3.44969	6.60564	4.28886	20.6888	6.0388	FALSE
J3KNN7;Q7Z569	J3KNN7_HUMAN;BRAP_HUMAN	BRAP	BRCA1-associated protein	0	0	0	0	1	0	0	0.333333	12.4252	2.76931	9.3207	0.971126	10.2786	0.178743	FALSE
A0A087WZR3;A0A0D9SF50;H9KVA9;P46736	A0A087WZR3_HUMAN;A0A0D9SF50_HUMAN;H9KVA9_HUMAN;BRCC3_HUMAN	BRCC3	Lys-63-specific deubiquitinase BRCC36	0	0	0	0	0	2	0	0.666667	2.66391	1.13307	4.64305	8.19361	4.35361	19.8297	FALSE
O60885	BRD4_HUMAN	BRD4	Bromodomain-containing protein 4	0	0	0	0	1	1	0	0.666667	3.24414	2.07338	8.44698	1.31747	24.7204	5.4615	FALSE
Q9H8M2	BRD9_HUMAN	BRD9	Bromodomain-containing protein 9	0	0	1	0	0	0	0.333333	0	8.54139	0.545668	19.4736	3.28831	3.87129	0.586651	FALSE
Q8TDN6	BRX1_HUMAN	BRIX1	Ribosome biogenesis protein BRX1 homolog	0	2	0	2	4	1	0.666667	2.33333	2.43123	106.979	8.03081	73.4764	157.536	16.8159	FALSE
P35613	BASI_HUMAN	BSG	Basigin	8	7	10	9	8	10	8.33333	9	593.899	732.298	477.37	596.279	541.727	632.91	TRUE
D6RDG3	D6RDG3_HUMAN	BTF3	Transcription factor BTF3 (Fragment)	1	1	1	1	2	1	1	1.33333	53.9014	104.485	70.0501	72.816	132.568	102.21	FALSE
P20290	BTF3_HUMAN	BTF3	Transcription factor BTF3	1	0	0	0	0	0	0.333333	0	7.25464	4.8067	4.58883	4.78043	4.27006	5.10269	FALSE
J3QT28;O43684	J3QT28_HUMAN;BUB3_HUMAN	BUB3	Mitotic checkpoint protein BUB3 (Fragment);Mitotic checkpoint protein BUB3	5	5	5	6	6	8	5	6.66667	402.052	399.005	415.683	400.98	372.146	290.483	TRUE
O43709	BUD23_HUMAN	BUD23	Probable 18S rRNA (guanine-N(7))-methyltransferase	7	8	8	7	7	8	7.66667	7.33333	548.097	623.521	712.085	743.806	833.842	927.866	TRUE
P41223	BUD31_HUMAN	BUD31	Protein BUD31 homolog	1	1	1	1	3	3	1	2.33333	20.717	34.3379	25.0263	35.4359	38.8328	114.988	FALSE
Q13895	BYST_HUMAN	BYSL	Bystin	5	5	5	4	7	8	5	6.33333	171.056	171.547	300.662	116.627	243.556	198.797	TRUE
Q7L1Q6	BZW1_HUMAN	BZW1	Basic leucine zipper and W2 domain-containing protein 1	1	0	3	0	0	2	1.33333	0.666667	22.2418	1.51087	94.3109	10.4919	4.34375	14.5815	FALSE
Q5T2E6	CJ076_HUMAN	C10orf76	UPF0668 protein C10orf76	0	0	0	0	1	0	0	0.333333	13.8038	3.59781	9.38684	8.4212	5.14175	1.88319	FALSE
Q6ZUT1	CK057_HUMAN	C11orf57	Uncharacterized protein C11orf57	0	2	2	2	2	5	1.33333	3	13.6681	30.8931	38.6853	71.1146	50.9141	115.911	FALSE
A0A0B4J220	A0A0B4J220_HUMAN	C11orf98	Chromosome 11 open reading frame 48, isoform CRA_c	11	9	6	11	11	8	8.66667	10	1537.42	1065.02	1551.28	1521.49	1298.72	1598.3	TRUE
Q9UKR5	ERG28_HUMAN	C14orf1	Probable ergosterol biosynthetic protein 28	0	0	0	0	0	1	0	0.333333	13.6894	0.686201	4.90712	11.8251	1.7408	6.01999	FALSE
Q9Y224	CN166_HUMAN	C14orf166	UPF0568 protein C14orf166	4	3	5	3	5	4	4	4	67.2961	153.937	135.241	129.843	141.837	122.062	FALSE
H3BQZ5;Q8WUR7	H3BQZ5_HUMAN;CO040_HUMAN	C15orf40	UPF0235 protein C15orf40	0	1	0	0	1	1	0.333333	0.666667	0.533405	74.5071	3.42418	9.67055	77.3292	70.1404	FALSE
J3KSJ5;J3QKS6;J3QRG5;Q9BQA9	J3KSJ5_HUMAN;J3QKS6_HUMAN;J3QRG5_HUMAN;CQ062_HUMAN	C17orf62	Uncharacterized protein C17orf62;Uncharacterized protein C17orf62 (Fragment);Uncharacterized protein C17orf62;Uncharacterized protein C17orf62	0	2	0	0	0	2	0.666667	0.666667	2.15095	4.11743	5.89093	7.39165	4.31377	12.347	FALSE
Q32NC0	CR021_HUMAN	C18orf21	UPF0711 protein C18orf21	2	3	4	4	4	6	3	4.66667	40.8748	54.9539	109.685	124.922	86.9795	113.217	FALSE
Q9UNZ5	L10K_HUMAN	C19orf53	Leydig cell tumor 10 kDa protein homolog	2	3	5	1	3	0	3.33333	1.33333	156.327	157.316	168.536	100.309	37.5618	0.808638	FALSE
A0A140TA86;Q5XKP0	A0A140TA86_HUMAN;MIC13_HUMAN	C19orf70;MIC13	MICOS complex subunit MIC13	0	0	2	1	0	2	0.666667	1	12.3717	1.35624	89.237	39.7444	0.298243	33.2084	FALSE
Q5TBI2;Q8NDD1	Q5TBI2_HUMAN;CA131_HUMAN	C1orf131	Uncharacterized protein C1orf131 (Fragment);Uncharacterized protein C1orf131	0	1	0	0	0	1	0.333333	0.333333	4.43362	8.83884	6.84027	6.79862	3.40159	16.4931	FALSE
A0A0A0MSV6;D6R934;P02746	A0A0A0MSV6_HUMAN;D6R934_HUMAN;C1QB_HUMAN	C1QB	Complement C1q subcomponent subunit B (Fragment);Complement C1q subcomponent subunit B;Complement C1q subcomponent subunit B	1	1	1	2	0	0	1	0.666667	24.6078	40.6459	31.5884	19.9298	4.53093	0.165108	FALSE
Q07021	C1QBP_HUMAN	C1QBP	Complement component 1 Q subcomponent-binding protein, mitochondrial	4	2	5	5	3	3	3.66667	3.66667	242.243	117.326	324.653	408.567	108.731	168.915	FALSE
B4DPQ0;F5H2D0;P00736	B4DPQ0_HUMAN;F5H2D0_HUMAN;C1R_HUMAN	C1R	Complement C1r subcomponent	0	2	2	1	2	1	1.33333	1.33333	2.42344	67.1802	63.4686	45.6718	47.5678	22.2394	FALSE
P01024	CO3_HUMAN	C3	Complement C3	3	1	4	0	1	1	2.66667	0.666667	36.7662	73.1798	47.241	6.94437	26.3147	41.7349	FALSE
Q8NDZ4	DIA1_HUMAN	C3orf58	Deleted in autism protein 1	0	0	1	1	2	1	0.333333	1.33333	7.34753	4.11874	24.5765	23.8727	52.2006	27.358	FALSE
A0A0G2JL54;A0A0G2JPR0;A0A140TA29;A0A140TA32;A0A140TA44;A0A140TA49;F5GXS0;P0C0L4;P0C0L5	A0A0G2JL54_HUMAN;A0A0G2JPR0_HUMAN;A0A140TA29_HUMAN;A0A140TA32_HUMAN;A0A140TA44_HUMAN;A0A140TA49_HUMAN;F5GXS0_HUMAN;CO4A_HUMAN;CO4B_HUMAN	C4B_2;C4A;C4B;C4A;C4A;C4A;C4B;C4A;C4B	Complement C4-B;Complement C4-A;Complement C4-B;Complement C4-A;Complement C4-A;Complement C4-A;Complement C4-B;Complement C4-A;Complement C4-B	0	2	1	0	1	3	1	1.33333	12.9848	102.18	42.3257	11.2514	34.7167	62.3212	FALSE
F5GY80;F5H7G1;P07358	F5GY80_HUMAN;F5H7G1_HUMAN;CO8B_HUMAN	C8B	Complement component C8 beta chain	0	0	0	0	1	0	0	0.333333	7.54818	4.41956	4.07443	5.96259	1.96095	5.38652	FALSE
Q9H7E9	CH033_HUMAN	C8orf33	UPF0488 protein C8orf33	1	2	2	3	5	6	1.66667	4.66667	55.0041	98.72	41.9891	135.499	98.3952	108.107	FALSE
Q8N0T1	CH059_HUMAN	C8orf59	Uncharacterized protein C8orf59	5	5	5	3	6	4	5	4.33333	237.326	126.158	174.407	208.736	120.621	89.6744	TRUE
F6X0R3;Q96MD7	F6X0R3_HUMAN;CI085_HUMAN	C9orf85	Uncharacterized protein C9orf85	0	0	0	0	1	0	0	0.333333	10.3592	1.40043	10.4385	9.00263	2.09533	2.09683	FALSE
Q9H8G2	CAAP1_HUMAN	CAAP1	Caspase activity and apoptosis inhibitor 1	2	4	5	4	6	5	3.66667	5	71.6488	142.719	144.393	212.584	147.693	129.834	TRUE
Q8WUQ7	CATIN_HUMAN	CACTIN	Cactin	0	0	2	0	1	0	0.666667	0.333333	12.8688	2.95917	30.1276	6.30061	41.2944	5.00802	FALSE
Q9HB71	CYBP_HUMAN	CACYBP	Calcyclin-binding protein	5	6	5	3	6	5	5.33333	4.66667	319.371	151.745	235.518	170.496	207.564	433.059	TRUE
F8VPD4;P27708	F8VPD4_HUMAN;PYR1_HUMAN	CAD	CAD protein	6	6	7	5	5	5	6.33333	5	274.668	209.678	314.607	357.283	144.147	571.887	TRUE
E7EX44	E7EX44_HUMAN	CALD1	Caldesmon	5	8	7	7	6	10	6.66667	7.66667	401.901	417.863	432.212	513.359	466.06	563.097	TRUE
C9J813	C9J813_HUMAN	CALD1	Caldesmon (Fragment)	0	1	1	1	1	1	0.666667	1	2.68163	18.7659	30.6812	33.1042	13.0236	29.5204	FALSE
H0Y7A7;P0DP23;P0DP24;P0DP25	H0Y7A7_HUMAN;CALM1_HUMAN;CALM2_HUMAN;CALM3_HUMAN	CALM2;CALM1;CALM2;CALM3	Calmodulin-2 (Fragment);Calmodulin-1;Calmodulin-2;Calmodulin-3	10	11	12	13	9	9	11	10.3333	1051.77	2071.34	1698.12	2075.94	1645.64	1087.53	TRUE
Q9NZT1	CALL5_HUMAN	CALML5	Calmodulin-like protein 5	1	0	0	0	0	1	0.333333	0.333333	72.0007	9.39069	1.83569	11.0824	4.36898	27.9963	FALSE
O43852	CALU_HUMAN	CALU	Calumenin	2	0	2	2	1	1	1.33333	1.33333	54.0628	7.6153	60.5584	33.2469	12.7432	20.9736	FALSE
P49069	CAMLG_HUMAN	CAMLG	Calcium signal-modulating cyclophilin ligand	0	0	0	0	3	0	0	1	10.8913	2.84069	2.98757	14.0933	31.8282	0.736229	FALSE
Q86VP6	CAND1_HUMAN	CAND1	Cullin-associated NEDD8-dissociated protein 1	6	5	5	2	5	5	5.33333	4	149.007	353.174	435.753	139.736	238.551	210.935	TRUE
O75155	CAND2_HUMAN	CAND2	Cullin-associated NEDD8-dissociated protein 2	0	0	0	0	0	1	0	0.333333	4.59337	2.11612	9.94506	11.6546	5.83185	4.52444	FALSE
P27824	CALX_HUMAN	CANX	Calnexin	6	6	5	6	7	7	5.66667	6.66667	711.491	574.87	432.253	588.498	207.809	196.889	TRUE
Q01518	CAP1_HUMAN	CAP1	Adenylyl cyclase-associated protein 1	1	0	0	2	0	0	0.333333	0.666667	29.7656	7.73554	5.63062	26.2288	5.07968	2.81954	FALSE
P07384	CAN1_HUMAN	CAPN1	Calpain-1 catalytic subunit	3	3	3	2	6	5	3	4.33333	127.174	115.381	136.912	61.7188	386.058	151.378	FALSE
P17655	CAN2_HUMAN	CAPN2	Calpain-2 catalytic subunit	0	2	3	2	3	2	1.66667	2.33333	7.28298	47.9831	39.7846	30.458	89.8223	40.168	FALSE
Q14444	CAPR1_HUMAN	CAPRIN1	Caprin-1	3	6	4	5	6	6	4.33333	5.66667	134.288	105.726	210.295	110.689	202.1	275.946	TRUE
P52907	CAZA1_HUMAN	CAPZA1	F-actin-capping protein subunit alpha-1	8	8	10	7	12	12	8.66667	10.3333	456.34	672.204	557.748	863.435	942.305	899.815	TRUE
P47755	CAZA2_HUMAN	CAPZA2	F-actin-capping protein subunit alpha-2	5	6	6	7	7	8	5.66667	7.33333	892.907	1384.03	1390.87	1134.3	986.696	921.853	TRUE
B1AK87;B1AK88	B1AK87_HUMAN;B1AK88_HUMAN	CAPZB	Capping protein (Actin filament) muscle Z-line, beta, isoform CRA_a;Capping protein (Actin filament) muscle Z-line, beta, isoform CRA_d	3	1	4	4	4	6	2.66667	4.66667	147.331	31.5168	252.958	78.3642	97.3958	134.012	FALSE
P47756	CAPZB_HUMAN	CAPZB	F-actin-capping protein subunit beta	7	7	9	11	9	13	7.66667	11	850.84	661.312	661.607	632.646	418.806	712.18	TRUE
Q96LW7	CAR19_HUMAN	CARD19	Caspase recruitment domain-containing protein 19	0	0	0	3	3	4	0	3.33333	12.5293	5.86633	0.441846	77.8094	28.4147	75.8595	FALSE
P31944	CASPE_HUMAN	CASP14	Caspase-14	3	1	0	0	0	0	1.33333	0	38.3094	8.12585	0.351216	11.6216	2.77764	4.39027	FALSE
H3BQD0;P23435	H3BQD0_HUMAN;CBLN1_HUMAN	CBLN1	Cerebellin-1	1	1	1	2	2	3	1	2.33333	157.897	92.7063	188.951	133.265	173.27	153.618	FALSE
Q13185	CBX3_HUMAN	CBX3	Chromobox protein homolog 3	0	0	1	0	1	1	0.333333	0.666667	11.9919	2.14415	13.9132	14.9484	15.0254	21.454	FALSE
Q6P1N0	C2D1A_HUMAN	CC2D1A	Coiled-coil and C2 domain-containing protein 1A	1	0	1	0	0	1	0.666667	0.333333	14.1806	7.42445	11.6541	15.1816	4.54191	7.45122	FALSE
A0A0C4DGG8;F5H1H2;F5H2E6;Q8IX12	A0A0C4DGG8_HUMAN;F5H1H2_HUMAN;F5H2E6_HUMAN;CCAR1_HUMAN	CCAR1	Cell division cycle and apoptosis regulator protein 1 (Fragment);Cell division cycle and apoptosis regulator protein 1 (Fragment);Cell division cycle and apoptosis regulator protein 1 (Fragment);Cell division cycle and apoptosis regulator protein 1	0	0	2	0	2	0	0.666667	0.666667	9.71441	5.38155	2.50468	0.251535	18.6336	1.96407	FALSE
K7EMI9;K7EMP7;Q9BWC9	K7EMI9_HUMAN;K7EMP7_HUMAN;CC106_HUMAN	CCDC106	Coiled-coil domain-containing protein 106;Coiled-coil domain-containing protein 106 (Fragment);Coiled-coil domain-containing protein 106	0	0	1	0	0	0	0.333333	0	12.6802	3.05934	8.24072	9.56487	3.23405	0.0941918	FALSE
F8WCZ3;Q96NT0	F8WCZ3_HUMAN;CC115_HUMAN	CCDC115	Coiled-coil domain-containing protein 115	1	0	0	0	0	1	0.333333	0.333333	21.9264	8.50713	2.41009	9.18551	5.80802	5.99889	FALSE
C9JUN5;J3KR35;Q8WUD4	C9JUN5_HUMAN;J3KR35_HUMAN;CCD12_HUMAN	CCDC12	Coiled-coil domain-containing protein 12 (Fragment);Coiled-coil domain containing 12, isoform CRA_a;Coiled-coil domain-containing protein 12	0	0	0	0	0	1	0	0.333333	7.54915	10.7375	2.43102	1.43475	1.52631	12.0642	FALSE
Q96CT7	CC124_HUMAN	CCDC124	Coiled-coil domain-containing protein 124	10	12	9	9	9	6	10.3333	8	403.791	412.102	553.521	380.984	419.489	509.823	TRUE
B0QY51;Q9H6E4	B0QY51_HUMAN;CC134_HUMAN	CCDC134	Coiled-coil domain-containing protein 134	0	0	2	0	0	0	0.666667	0	13.8667	4.1133	141.407	6.47547	2.60008	5.72392	FALSE
I3L0U5;Q6PK04	I3L0U5_HUMAN;CC137_HUMAN	CCDC137	Coiled-coil domain-containing protein 137 (Fragment);Coiled-coil domain-containing protein 137	1	2	2	2	6	2	1.66667	3.33333	74.2825	167.3	18.8213	109.035	353.278	68.1559	FALSE
O60826	CCD22_HUMAN	CCDC22	Coiled-coil domain-containing protein 22	0	0	1	0	0	0	0.333333	0	8.9972	11.0528	6.5117	10.7106	1.72774	2.9861	FALSE
Q96A33	CCD47_HUMAN	CCDC47	Coiled-coil domain-containing protein 47	9	9	10	8	8	12	9.33333	9.33333	475.299	448.29	415.028	422.836	527.942	563.315	TRUE
Q9P031	TAP26_HUMAN	CCDC59	Thyroid transcription factor 1-associated protein 26	5	6	7	6	7	5	6	6	320.951	199.35	306.745	275.007	643.891	239.23	TRUE
Q9H6F5	CCD86_HUMAN	CCDC86	Coiled-coil domain-containing protein 86	2	3	2	3	3	4	2.33333	3.33333	85.2989	91.4427	90.2366	81.5122	114.135	162.261	FALSE
E9PC90;P14635	E9PC90_HUMAN;CCNB1_HUMAN	CCNB1	G2/mitotic-specific cyclin-B1 (Fragment);G2/mitotic-specific cyclin-B1	2	0	1	2	2	1	1	1.66667	25.5771	5.5083	20.7955	18.3189	7.2564	10.9247	FALSE
G3V235;G3V2Q3;G3V5E1;O75909	G3V235_HUMAN;G3V2Q3_HUMAN;G3V5E1_HUMAN;CCNK_HUMAN	CCNK	Cyclin-K (Fragment);Cyclin-K (Fragment);Cyclin-K;Cyclin-K	0	0	0	0	0	1	0	0.333333	4.44413	10.8645	1.20337	2.2963	1.0075	12.9736	FALSE
P78371	TCPB_HUMAN	CCT2	T-complex protein 1 subunit beta	6	5	7	6	8	7	6	7	319.305	387.406	348.488	161.772	337.305	312.849	TRUE
P49368	TCPG_HUMAN	CCT3	T-complex protein 1 subunit gamma	5	7	7	9	8	6	6.33333	7.66667	624.152	819.651	611.126	416.613	455.931	392.246	TRUE
P50991	TCPD_HUMAN	CCT4	T-complex protein 1 subunit delta	10	9	7	13	10	12	8.66667	11.6667	1218.77	659.311	1678.38	812.618	782.758	929.338	TRUE
P48643	TCPE_HUMAN	CCT5	T-complex protein 1 subunit epsilon	6	6	7	7	10	6	6.33333	7.66667	341.838	204.133	184.873	390.542	153.229	153.176	TRUE
P40227	TCPZ_HUMAN	CCT6A	T-complex protein 1 subunit zeta	7	8	7	7	9	10	7.33333	8.66667	395.49	383.438	371.479	459.766	382.732	355.084	TRUE
Q99832	TCPH_HUMAN	CCT7	T-complex protein 1 subunit eta	6	7	6	7	6	6	6.33333	6.33333	337.94	511.934	376.713	459.938	558.754	394.592	TRUE
P50990	TCPQ_HUMAN	CCT8	T-complex protein 1 subunit theta	7	5	7	8	10	6	6.33333	8	335.338	333.645	482.836	407.309	388.845	460.895	TRUE
F8WD66;P86790;P86791	F8WD66_HUMAN;CCZ1B_HUMAN;CCZ1_HUMAN	CCZ1B;CCZ1B;CCZ1	Vacuolar fusion protein CCZ1 homolog;Vacuolar fusion protein CCZ1 homolog B;Vacuolar fusion protein CCZ1 homolog	0	0	1	0	0	0	0.333333	0	6.52761	9.4162	19.9026	10.8266	1.90319	5.28269	FALSE
O95400	CD2B2_HUMAN	CD2BP2	CD2 antigen cytoplasmic tail-binding protein 2	0	3	1	2	1	1	1.33333	1.33333	1.06243	20008.4	16.3983	19.1558	21.3666	19.6228	FALSE
O15446	RPA34_HUMAN	CD3EAP	DNA-directed RNA polymerase I subunit RPA34	1	3	0	3	3	1	1.33333	2.33333	11.6518	82.9782	9.65084	78.4551	135.698	61.9987	FALSE
B1AP13;H3BLV0;H7BY55;P08174	B1AP13_HUMAN;H3BLV0_HUMAN;H7BY55_HUMAN;DAF_HUMAN	CD55	Complement decay-accelerating factor;Complement decay-accelerating factor (Fragment);Complement decay-accelerating factor;Complement decay-accelerating factor	0	0	0	1	0	0	0	0.333333	3.99377	5.38997	5.70974	6.20855	0.19489	5.1528	FALSE
E9PNW4;E9PR17;P13987	E9PNW4_HUMAN;E9PR17_HUMAN;CD59_HUMAN	CD59	CD59 glycoprotein	4	1	4	3	4	3	3	3.33333	83.0835	19.7483	105.037	51.6191	53.2266	40.7714	FALSE
A0A096LP69;A8MQT7;H7C2F2;P14209	A0A096LP69_HUMAN;A8MQT7_HUMAN;H7C2F2_HUMAN;CD99_HUMAN	CD99	CD99 antigen;CD99 antigen;CD99 antigen (Fragment);CD99 antigen	0	1	0	1	0	0	0.333333	0.333333	13.5878	10.6332	0.591151	7.35925	1.9101	1.04922	FALSE
O75794;X6RA30;X6RF82;X6RKY7	CD123_HUMAN;X6RA30_HUMAN;X6RF82_HUMAN;X6RKY7_HUMAN	CDC123	Cell division cycle protein 123 homolog;Cell division cycle protein 123 homolog;Cell division cycle protein 123 homolog (Fragment);Cell division cycle protein 123 homolog (Fragment)	0	0	0	0	0	1	0	0.333333	0.693747	8.70319	6.95616	2.88279	4.21273	2.52416	FALSE
Q13042;Q5T8C6	CDC16_HUMAN;Q5T8C6_HUMAN	CDC16	Cell division cycle protein 16 homolog	0	1	0	0	1	0	0.333333	0.333333	1.77944	1.86516	10.3391	4.34391	6.09623	3.20849	FALSE
A0A024QZP7;P06493	A0A024QZP7_HUMAN;CDK1_HUMAN	CDC2;CDK1	Cell division cycle 2, G1 to S and G2 to M, isoform CRA_a;Cyclin-dependent kinase 1	5	5	4	4	6	4	4.66667	4.66667	166.936	74.0279	102.898	128.805	130.496	138.14	FALSE
Q12834	CDC20_HUMAN	CDC20	Cell division cycle protein 20 homolog	4	0	2	3	1	2	2	2	72.3402	4.34681	31.2741	54.0836	9.75628	23.3485	FALSE
P60953	CDC42_HUMAN	CDC42	Cell division control protein 42 homolog	4	5	3	3	5	1	4	3	161.876	157.398	216.806	106.484	132.904	5.02513	FALSE
A0A0A0MRJ0;Q5VT25	A0A0A0MRJ0_HUMAN;MRCKA_HUMAN	CDC42BPA	Serine/threonine-protein kinase MRCK alpha	5	5	5	5	6	5	5	5.33333	58.9255	121.338	142.368	167.387	91.9956	132.203	TRUE
Q9Y5S2	MRCKB_HUMAN	CDC42BPB	Serine/threonine-protein kinase MRCK beta	0	0	0	1	0	0	0	0.333333	1.40833	8.33229	2.00292	20.2881	4.37325	5.56163	FALSE
Q00587	BORG5_HUMAN	CDC42EP1	Cdc42 effector protein 1	0	0	0	0	1	0	0	0.333333	4.40616	3.09916	6.46045	4.80068	9.64901	5.32787	FALSE
D6REL0;Q9NRR3	D6REL0_HUMAN;C42S2_HUMAN	CDC42SE2	CDC42 small effector protein 2	0	0	0	0	1	0	0	0.333333	7.98997	8.35427	7.72313	8.0255	12.9148	0.66382	FALSE
Q99459	CDC5L_HUMAN	CDC5L	Cell division cycle 5-like protein	5	5	5	5	9	6	5	6.66667	264.867	280.51	209.216	263.575	268.64	479.813	TRUE
O00311	CDC7_HUMAN	CDC7	Cell division cycle 7-related protein kinase	0	0	0	0	1	0	0	0.333333	13.411	3.06684	7.03835	2.37498	4.1231	3.48348	FALSE
Q53HL2	BOREA_HUMAN	CDCA8	Borealin	0	0	1	0	0	2	0.333333	0.666667	13.1277	8.49189	10.5013	7.45619	2.17812	20.4404	FALSE
B3KY94;O14735	B3KY94_HUMAN;CDIPT_HUMAN	CDIPT	CDP-diacylglycerol--inositol 3-phosphatidyltransferase	2	2	2	1	3	3	2	2.33333	110.913	112.986	60.0096	16.6813	63.7919	87.2538	FALSE
Q14004	CDK13_HUMAN	CDK13	Cyclin-dependent kinase 13	2	2	3	1	1	1	2.33333	1	16.6615	13.9554	23.8739	25.4011	5.66384	6.8647	FALSE
P11802	CDK4_HUMAN	CDK4	Cyclin-dependent kinase 4	6	5	4	2	5	6	5	4.33333	166.456	69.4186	174.424	72.8779	77.9881	135.089	TRUE
Q00535	CDK5_HUMAN	CDK5	Cyclin-dependent-like kinase 5	0	0	0	1	0	0	0	0.333333	0.93616	0.849097	8.85834	69.7149	3.56974	3.72261	FALSE
H0Y721;Q96SZ6	H0Y721_HUMAN;CK5P1_HUMAN	CDK5RAP1	CDK5 regulatory subunit-associated protein 1 (Fragment);CDK5 regulatory subunit-associated protein 1	1	0	0	0	0	0	0.333333	0	12.541	2.70567	0.662525	3.60133	4.72363	2.89078	FALSE
Q96JB5	CK5P3_HUMAN	CDK5RAP3	CDK5 regulatory subunit-associated protein 3	1	0	0	1	1	0	0.333333	0.666667	11.9708	1.29651	5.22234	25.6926	8.72336	2.72148	FALSE
P50750	CDK9_HUMAN	CDK9	Cyclin-dependent kinase 9	1	0	1	0	1	0	0.666667	0.333333	15.6103	10.266	14.4805	3.85381	8.52416	2.97315	FALSE
Q5VV42	CDKAL_HUMAN	CDKAL1	Threonylcarbamoyladenosine tRNA methylthiotransferase	2	3	5	3	2	1	3.33333	2	66.8055	43.7213	142.084	77.643	49.3585	42.6306	FALSE
J3QRG6;P42771	J3QRG6_HUMAN;CDN2A_HUMAN	CDKN2A	Cyclin-dependent kinase inhibitor 2A	3	4	4	1	2	2	3.66667	1.66667	71.5755	170.563	184.352	94.3401	73.3219	117.273	FALSE
Q9UKY7	CDV3_HUMAN	CDV3	Protein CDV3 homolog	0	0	0	0	1	0	0	0.333333	9.39324	1.53668	0.736131	3.38618	13.0756	5.5582	FALSE
Q03701	CEBPZ_HUMAN	CEBPZ	CCAAT/enhancer-binding protein zeta	6	2	5	2	6	6	4.33333	4.66667	118.785	72.6315	188.563	46.493	48.3274	157.358	FALSE
G5EA30;Q92879	G5EA30_HUMAN;CELF1_HUMAN	CELF1	CUG triplet repeat, RNA binding protein 1, isoform CRA_c;CUGBP Elav-like family member 1	1	1	1	1	1	0	1	0.666667	66.4117	10.8506	10.7342	19.843	21.6923	4.67893	FALSE
Q7Z7K6	CENPV_HUMAN	CENPV	Centromere protein V	0	0	2	0	0	0	0.666667	0	3.67892	7.19439	10.1395	8.81469	0.977404	2.58856	FALSE
I3L2J8;I3L2X7;I3L316;I3L4M5;Q9UPN4	I3L2J8_HUMAN;I3L2X7_HUMAN;I3L316_HUMAN;I3L4M5_HUMAN;CP131_HUMAN	CEP131	Centrosomal protein of 131 kDa;Centrosomal protein of 131 kDa (Fragment);Centrosomal protein of 131 kDa (Fragment);Centrosomal protein of 131 kDa (Fragment);Centrosomal protein of 131 kDa	0	0	0	0	2	0	0	0.666667	13.7374	3.35848	2.48621	12.3024	5.89465	5.66793	FALSE
H0Y2V6;Q5SW79	H0Y2V6_HUMAN;CE170_HUMAN	CEP170	Centrosomal protein of 170 kDa (Fragment);Centrosomal protein of 170 kDa	0	0	0	0	1	1	0	0.666667	0.739212	7.23437	6.14873	2.20138	6.23162	166.502	FALSE
Q53EZ4	CEP55_HUMAN	CEP55	Centrosomal protein of 55 kDa	1	1	0	0	0	0	0.666667	0	38.5041	5.24675	7.70073	6.08757	0.780518	3.37477	FALSE
Q9Y6K0	CEPT1_HUMAN	CEPT1	Choline/ethanolaminephosphotransferase 1	3	3	4	2	1	1	3.33333	1.33333	1050.74	694.542	743.402	798.287	1027.59	10.7821	FALSE
P27544	CERS1_HUMAN	CERS1	Ceramide synthase 1	0	0	0	1	0	0	0	0.333333	5.17799	4.55144	8.03814	19.1031	3.16555	2.48783	FALSE
H0YKH6;Q5SZE1;Q5SZE2;Q5SZE3;Q5SZE4;Q96G23	H0YKH6_HUMAN;Q5SZE1_HUMAN;Q5SZE2_HUMAN;Q5SZE3_HUMAN;Q5SZE4_HUMAN;CERS2_HUMAN	CERS2	Ceramide synthase 2 (Fragment);Ceramide synthase 2 (Fragment);Ceramide synthase 2 (Fragment);Ceramide synthase 2 (Fragment);Ceramide synthase 2 (Fragment);Ceramide synthase 2	0	0	0	1	0	0	0	0.333333	13.5768	7.67496	1.67906	27.6876	1.91585	2.43217	FALSE
Q6ZMG9	CERS6_HUMAN	CERS6	Ceramide synthase 6	0	0	1	2	1	0	0.333333	1	5.8473	6.67668	45.2934	34.2764	4.35867	5.59584	FALSE
Q9Y6A4	CFA20_HUMAN	CFAP20	Cilia- and flagella-associated protein 20	0	0	0	0	1	1	0	0.666667	7.75213	4.16454	4.32846	11.1405	13.1147	3.01957	FALSE
P23528	COF1_HUMAN	CFL1	Cofilin-1	10	7	7	7	9	6	8	7.33333	958.11	459.283	563.297	487.257	167.242	192.6	TRUE
Q9UFW8	CGBP1_HUMAN	CGGBP1	CGG triplet repeat-binding protein 1	6	5	1	3	3	5	4	3.66667	209.159	150.622	50.9656	155.148	106.047	239.151	FALSE
Q13112	CAF1B_HUMAN	CHAF1B	Chromatin assembly factor 1 subunit B	1	0	0	0	1	0	0.333333	0.333333	7.14053	10.5003	9.37728	12.7108	19.6136	1.39166	FALSE
Q96BP2	CHCH1_HUMAN	CHCHD1	Coiled-coil-helix-coiled-coil-helix domain-containing protein 1	1	0	1	2	1	2	0.666667	1.66667	29.4675	3.32486	33.8176	88.5895	76.0332	80.6797	FALSE
Q5T1J5;Q9Y6H1	CHCH9_HUMAN;CHCH2_HUMAN	CHCHD2P9;CHCHD2	Putative coiled-coil-helix-coiled-coil-helix domain-containing protein CHCHD2P9, mitochondrial;Coiled-coil-helix-coiled-coil-helix domain-containing protein 2	1	0	1	1	0	1	0.666667	0.666667	32.4244	11.0615	25.6601	26.5568	4.62287	51.3597	FALSE
C9JRZ6;Q9NX63	C9JRZ6_HUMAN;MIC19_HUMAN	CHCHD3	MICOS complex subunit;MICOS complex subunit MIC19	7	7	7	11	8	9	7	9.33333	228.871	255.476	298.767	1002.74	1415.23	1252.18	TRUE
J3QTA6;Q9BRQ6	J3QTA6_HUMAN;MIC25_HUMAN	CHCHD6	MICOS complex subunit;MICOS complex subunit MIC25	0	0	0	2	6	3	0	3.66667	2.85336	3.04372	6.82248	100.479	171.143	65.2849	FALSE
E5RFN2;E5RHM5;E5RII1;E5RJ08;J3KPV1;Q9BUK0	E5RFN2_HUMAN;E5RHM5_HUMAN;E5RII1_HUMAN;E5RJ08_HUMAN;J3KPV1_HUMAN;CHCH7_HUMAN	CHCHD7	Coiled-coil-helix-coiled-coil-helix domain-containing protein 7;Coiled-coil-helix-coiled-coil-helix domain-containing protein 7;Coiled-coil-helix-coiled-coil-helix domain-containing protein 7;Coiled-coil-helix-coiled-coil-helix domain-containing protein 7 (Fragment);Coiled-coil-helix-coiled-coil-helix domain-containing protein 7;Coiled-coil-helix-coiled-coil-helix domain-containing protein 7	1	0	0	1	0	0	0.333333	0.333333	8.79643	7.387	3.36739	10.9122	4.30287	5.73263	FALSE
A0A0A0MSH9;Q86WJ1	A0A0A0MSH9_HUMAN;CHD1L_HUMAN	CHD1L	Chromodomain-helicase-DNA-binding protein 1-like	0	2	0	0	1	2	0.666667	1	7.50758	25.7257	8.38265	11.1119	6.96717	20.0843	FALSE
A0A0C4DGG9;F5GWX5;Q14839	A0A0C4DGG9_HUMAN;F5GWX5_HUMAN;CHD4_HUMAN	CHD4	Chromodomain-helicase-DNA-binding protein 4	1	1	0	1	0	3	0.666667	1.33333	15.2191	27.2523	3.3609	20.5534	2.12355	21.4555	FALSE
E7EPP6;J3KN87;O14757	E7EPP6_HUMAN;J3KN87_HUMAN;CHK1_HUMAN	CHEK1	Serine/threonine-protein kinase Chk1	0	1	2	2	3	1	1	2	1.82296	18.6696	50.7703	32.5147	59.379	20.24	FALSE
J3QK89;Q8IWX8	J3QK89_HUMAN;CHERP_HUMAN	CHERP	Calcium homeostasis endoplasmic reticulum protein	0	0	0	1	0	3	0	1.33333	7.67464	10.3445	7.30675	41.3703	0.0688223	27.7776	FALSE
Q9BWS9	CHID1_HUMAN	CHID1	Chitinase domain-containing protein 1	1	1	2	2	1	1	1.33333	1.33333	47.7394	43.7426	65.9274	78.1781	39.9305	15.2455	FALSE
C9J0A7;Q9UQN3	C9J0A7_HUMAN;CHM2B_HUMAN	CHMP2B	Charged multivesicular body protein 2b	1	3	0	0	0	0	1.33333	0	21.1556	21.9008	2.83743	7.30517	5.34195	3.61797	FALSE
Q9H444	CHM4B_HUMAN	CHMP4B	Charged multivesicular body protein 4b	1	1	0	1	1	0	0.666667	0.666667	13.8349	15.3353	9.19232	24.6268	15.5428	4.20382	FALSE
I3L3E4;I3L4A1;I3L4G8;Q96FZ7	I3L3E4_HUMAN;I3L4A1_HUMAN;I3L4G8_HUMAN;CHMP6_HUMAN	CHMP6	Charged multivesicular body protein 6 (Fragment);Charged multivesicular body protein 6 (Fragment);Charged multivesicular body protein 6 (Fragment);Charged multivesicular body protein 6	0	0	1	1	0	0	0.333333	0.333333	8.0183	10.9814	25.4526	5.30902	5.83505	1.27512	FALSE
P0CG12	CTF8A_HUMAN	CHTF8	Chromosome transmission fidelity protein 8 homolog isoform 2	1	0	1	1	1	2	0.666667	1.33333	24.2641	0.406513	19.6347	29.9023	20.8077	42.2149	FALSE
A0A087X1B7;Q9Y3Y2;X6R700	A0A087X1B7_HUMAN;CHTOP_HUMAN;X6R700_HUMAN	CHTOP	Chromatin target of PRMT1 protein	1	1	1	2	3	3	1	2.66667	28.2979	16.451	35.5325	56.7175	57.7215	49.0133	FALSE
Q86X95	CIR1_HUMAN	CIR1	Corepressor interacting with RBPJ 1	0	2	1	2	2	6	1	3.33333	10.2893	12.8251	28.1509	62.4171	115.722	111.025	FALSE
Q14011	CIRBP_HUMAN	CIRBP	Cold-inducible RNA-binding protein	0	0	0	1	2	0	0	1	6.44447	0.722579	8.5388	24.2038	41.8055	5.57398	FALSE
Q9NZ45	CISD1_HUMAN	CISD1	CDGSH iron-sulfur domain-containing protein 1	0	3	1	0	1	2	1.33333	1	4.33899	97.0013	19.5259	2.3619	19.9334	22.3176	FALSE
Q8N5K1	CISD2_HUMAN	CISD2	CDGSH iron-sulfur domain-containing protein 2	0	2	3	0	0	0	1.66667	0	9.97133	25.3252	328.799	13.6705	1.51034	3.74472	FALSE
P0C7P0	CISD3_HUMAN	CISD3	CDGSH iron-sulfur domain-containing protein 3, mitochondrial	1	1	0	0	1	0	0.666667	0.333333	4.82381	7.1553	3.92317	0.772956	20.033	4.53629	FALSE
O14578	CTRO_HUMAN	CIT	Citron Rho-interacting kinase	0	1	0	0	0	1	0.333333	0.333333	7.94937	10.0723	1.18433	5.02501	1.40886	49.3843	FALSE
Q07065	CKAP4_HUMAN	CKAP4	Cytoskeleton-associated protein 4	5	5	7	6	5	5	5.66667	5.33333	289.133	135.75	175.394	281.999	192.636	151.993	TRUE
Q14008	CKAP5_HUMAN	CKAP5	Cytoskeleton-associated protein 5	3	5	3	5	5	5	3.66667	5	53.563	130.206	26.1411	101.108	121.515	112.636	TRUE
P12277	KCRB_HUMAN	CKB	Creatine kinase B-type	0	1	0	1	2	1	0.333333	1.33333	14.5749	18.2094	4.05015	22.1897	36.021	8.33239	FALSE
P12532	KCRU_HUMAN	CKMT1A	Creatine kinase U-type, mitochondrial	4	4	5	2	5	5	4.33333	4	84.1358	151.279	68.9284	36.5606	107.684	224.091	FALSE
F8WA11;H0Y5T1;Q7Z460	F8WA11_HUMAN;H0Y5T1_HUMAN;CLAP1_HUMAN	CLASP1	CLIP-associating protein 1;CLIP-associating protein 1 (Fragment);CLIP-associating protein 1	0	0	0	0	0	1	0	0.333333	4.82634	3.01209	9.48465	13.4683	4.27349	8.59739	FALSE
A0A0U1RQI6;E3W994;E7ERI8;E7EW49	A0A0U1RQI6_HUMAN;E3W994_HUMAN;E7ERI8_HUMAN;E7EW49_HUMAN	CLASP2	CLIP-associating protein 2	2	2	4	2	5	2	2.66667	3	34.353	4.41906	52.8346	73.4965	64.9685	241.467	FALSE
P51798	CLCN7_HUMAN	CLCN7	H(+)/Cl(-) exchange transporter 7	2	5	7	3	0	7	4.66667	3.33333	40.8375	93.4256	250.066	140.404	2.08914	138.036	FALSE
Q14677	EPN4_HUMAN	CLINT1	Clathrin interactor 1	0	0	0	1	0	2	0	1	1.32081	10.4685	6.83874	22.0431	1.08994	15.1037	FALSE
P49759	CLK1_HUMAN	CLK1	Dual specificity protein kinase CLK1	6	6	5	4	5	5	5.66667	4.66667	233.493	242.471	220.052	125.735	296.828	275.054	TRUE
B1AVT0;P49760	B1AVT0_HUMAN;CLK2_HUMAN	CLK2	Dual-specificity protein kinase CLK2;Dual specificity protein kinase CLK2	4	2	1	1	2	1	2.33333	1.33333	65.4823	60.6019	45.6996	16.7003	33.9511	29.2192	FALSE
P49761	CLK3_HUMAN	CLK3	Dual specificity protein kinase CLK3	5	6	6	6	7	6	5.66667	6.33333	349.781	233.068	263.722	212.106	206.453	266.006	TRUE
Q9HAZ1	CLK4_HUMAN	CLK4	Dual specificity protein kinase CLK4	0	1	1	0	0	2	0.666667	0.666667	11.5114	32.3179	17.9715	13.9686	5.44315	45.44	FALSE
A0A0S2Z5D0;A0A1B0GTU6;H3BUV4;Q9NWW5	A0A0S2Z5D0_HUMAN;A0A1B0GTU6_HUMAN;H3BUV4_HUMAN;CLN6_HUMAN	CLN6	Ceroid-lipofuscinosis neuronal 6 late infantile variant isoform 2;Ceroid-lipofuscinosis neuronal protein 6 (Fragment);Ceroid-lipofuscinosis neuronal protein 6;Ceroid-lipofuscinosis neuronal protein 6	1	2	3	1	2	2	2	1.66667	153.074	150.332	149.542	115.823	88.0635	63.2812	FALSE
F5GX99;H0YGM0;Q9H078	F5GX99_HUMAN;H0YGM0_HUMAN;CLPB_HUMAN	CLPB	Caseinolytic peptidase B protein homolog;Caseinolytic peptidase B protein homolog (Fragment);Caseinolytic peptidase B protein homolog	1	1	1	3	1	0	1	1.33333	6.16523	25.4379	20.9772	43.205	4.78804	1.77746	FALSE
M0R208;Q16740	M0R208_HUMAN;CLPP_HUMAN	CLPP	ATP-dependent Clp protease proteolytic subunit;ATP-dependent Clp protease proteolytic subunit, mitochondrial	1	1	1	1	1	1	1	1	42.8755	154.697	35.6561	28.2034	22.1368	12.3117	FALSE
K7EQQ1;O96005	K7EQQ1_HUMAN;CLPT1_HUMAN	CLPTM1	Cleft lip and palate transmembrane protein 1 (Fragment);Cleft lip and palate transmembrane protein 1	0	0	0	0	0	1	0	0.333333	12.4422	8.64943	9.58854	12.8526	1.5592	6.15171	FALSE
G5E9Z2;Q96KA5	G5E9Z2_HUMAN;CLP1L_HUMAN	CLPTM1L	Cisplatin resistance related protein CRR9p, isoform CRA_c;Cleft lip and palate transmembrane protein 1-like protein	0	2	0	0	0	0	0.666667	0	11.3476	16.2024	4.84726	12.7927	0.112096	4.37139	FALSE
O76031	CLPX_HUMAN	CLPX	ATP-dependent Clp protease ATP-binding subunit clpX-like, mitochondrial	1	0	0	1	0	0	0.333333	0.333333	23.7211	0.425889	1.20567	19.1983	3.84215	1.39618	FALSE
A0A087WVQ6;Q00610	A0A087WVQ6_HUMAN;CLH1_HUMAN	CLTC	Clathrin heavy chain;Clathrin heavy chain 1	5	5	6	5	5	5	5.33333	5	128.331	179.51	124.024	120.058	153.973	135.455	TRUE
I3L2B0;K7EIG1;O75153	I3L2B0_HUMAN;K7EIG1_HUMAN;CLU_HUMAN	CLUH	Clustered mitochondria protein homolog (Fragment);Clustered mitochondria protein homolog (Fragment);Clustered mitochondria protein homolog	0	2	0	0	0	0	0.666667	0	10.668	20.0936	3.26839	7.57284	5.62826	4.57933	FALSE
Q8NFW8	NEUA_HUMAN	CMAS	N-acylneuraminate cytidylyltransferase	2	2	1	1	2	1	1.66667	1.33333	50.504	60.879	41.3734	21.3905	53.4664	42.7666	FALSE
Q7Z7K0	COXM1_HUMAN	CMC1	COX assembly mitochondrial protein homolog	1	2	1	1	3	2	1.33333	2	39.9457	15.2726	33.3905	8.50819	221.657	127.137	FALSE
J3QRP2;Q8IZR5	J3QRP2_HUMAN;CKLF4_HUMAN	CMTM4	CKLF-like MARVEL transmembrane domain-containing protein 4 (Fragment);CKLF-like MARVEL transmembrane domain-containing protein 4	0	1	0	1	0	0	0.333333	0.333333	2.19544	8.66617	10.3103	10.7228	5.14207	5.9576	FALSE
Q9NX76	CKLF6_HUMAN	CMTM6	CKLF-like MARVEL transmembrane domain-containing protein 6	1	1	1	2	0	0	1	0.666667	29.6295	37.0396	38.2258	55.9269	2.29225	1.83091	FALSE
P62633	CNBP_HUMAN	CNBP	Cellular nucleic acid-binding protein	2	1	2	2	5	4	1.66667	3.66667	81.5748	67.9021	59.9827	70.4564	79.515	52.9156	FALSE
Q96KP4	CNDP2_HUMAN	CNDP2	Cytosolic non-specific dipeptidase	0	0	0	1	0	0	0	0.333333	10.4563	8.30296	4.49088	20.6284	5.89425	2.06205	FALSE
Q8N9A8	NEPR1_HUMAN	CNEP1R1	Nuclear envelope phosphatase-regulatory subunit 1	0	1	1	0	0	0	0.666667	0	0.194417	24.5559	16.6305	5.01108	0.701037	3.36807	FALSE
A6NLH6;Q9P003	A6NLH6_HUMAN;CNIH4_HUMAN	CNIH4	Protein cornichon homolog 4	2	0	3	1	2	1	1.66667	1.33333	126.213	0.567724	149.246	125.87	95.5761	34.7684	FALSE
A0A087X1X5;A0A087X271;B4DDF4;B4DUT8;H3BVI6;Q99439	A0A087X1X5_HUMAN;A0A087X271_HUMAN;B4DDF4_HUMAN;B4DUT8_HUMAN;H3BVI6_HUMAN;CNN2_HUMAN	CNN2	Calponin (Fragment);Calponin (Fragment);Calponin;Calponin;Calponin (Fragment);Calponin-2	1	0	0	0	0	0	0.333333	0	3.22045	3.80773	0.360844	9.87705	3.3974	1.22385	FALSE
E9PDU6;Q15417	E9PDU6_HUMAN;CNN3_HUMAN	CNN3	Calponin (Fragment);Calponin-3	0	0	1	0	0	0	0.333333	0	7.2233	1.21847	17.9182	14.2024	3.68084	3.61797	FALSE
A5YKK6;H3BNB1;H3BTH2	CNOT1_HUMAN;H3BNB1_HUMAN;H3BTH2_HUMAN	CNOT1	CCR4-NOT transcription complex subunit 1;CCR4-NOT transcription complex subunit 1 (Fragment);CCR4-NOT transcription complex subunit 1 (Fragment)	0	0	1	0	0	1	0.333333	0.333333	3.61642	1.85052	13.841	13.3438	4.18319	4.5651	FALSE
F8VP97;F8VQF4;F8VRS8;F8VV52;F8W145;Q9NZN8	F8VP97_HUMAN;F8VQF4_HUMAN;F8VRS8_HUMAN;F8VV52_HUMAN;F8W145_HUMAN;CNOT2_HUMAN	CNOT2	CCR4-NOT transcription complex subunit 2 (Fragment);CCR4-NOT transcription complex subunit 2 (Fragment);CCR4-NOT transcription complex subunit 2 (Fragment);CCR4-NOT transcription complex subunit 2 (Fragment);CCR4-NOT transcription complex subunit 2 (Fragment);CCR4-NOT transcription complex subunit 2	0	0	0	0	0	1	0	0.333333	12.1886	10.7244	6.69202	1.71128	4.33664	29.9625	FALSE
P09543	CN37_HUMAN	CNP	2',3'-cyclic-nucleotide 3'-phosphodiesterase	4	5	6	5	6	6	5	5.66667	114.842	81.2097	116.625	130.135	103.512	101.529	TRUE
Q9Y2R0	COA3_HUMAN	COA3	Cytochrome c oxidase assembly factor 3 homolog, mitochondrial	6	4	5	4	4	2	5	3.33333	150.294	42.342	124.115	75.4028	190.711	17.5306	TRUE
B9A057;Q86WW8	B9A057_HUMAN;COA5_HUMAN	COA5	Cytochrome c oxidase assembly factor 5	2	4	2	4	0	3	2.66667	2.33333	68.9859	94.6703	74.5313	98.5698	2.92694	94.4928	FALSE
Q96BR5	COA7_HUMAN	COA7	Cytochrome c oxidase assembly factor 7	0	1	1	0	0	0	0.666667	0	14.4824	13.4172	18.0109	5.60749	4.42139	3.26666	FALSE
A0A087WVI0;Q8WTW3	A0A087WVI0_HUMAN;COG1_HUMAN	COG1	Conserved oligomeric Golgi complex subunit 1	0	1	0	0	1	1	0.333333	0.666667	11.7689	9.27793	4.09787	11.4151	16.8904	21.8632	FALSE
Q96JB2	COG3_HUMAN	COG3	Conserved oligomeric Golgi complex subunit 3	0	0	0	0	1	0	0	0.333333	3.76129	6.51317	4.98449	14.1909	14.686	1.92607	FALSE
P02452	CO1A1_HUMAN	COL1A1	Collagen alpha-1(I) chain	1	2	2	2	2	1	1.66667	1.66667	18.447	32.6443	54.0641	36.6176	49.1976	13.9077	FALSE
P02461	CO3A1_HUMAN	COL3A1	Collagen alpha-1(III) chain	1	2	2	2	4	3	1.66667	3	31.6943	80.8221	22.6665	39.8575	58.5069	50.6385	FALSE
M0QX72;Q8NBJ5	M0QX72_HUMAN;GT251_HUMAN	COLGALT1	Procollagen galactosyltransferase 1 (Fragment);Procollagen galactosyltransferase 1	0	0	0	0	1	0	0	0.333333	10.7933	6.20928	4.72307	12.6053	15.2029	1.09985	FALSE
P21964	COMT_HUMAN	COMT	Catechol O-methyltransferase	5	7	4	5	6	5	5.33333	5.33333	347.242	262.598	146.876	212.274	146.993	163.861	TRUE
P53621	COPA_HUMAN	COPA	Coatomer subunit alpha	11	10	9	10	9	13	10	10.6667	336.192	349.309	292.32	298.476	244.042	206.135	TRUE
P53618	COPB_HUMAN	COPB1	Coatomer subunit beta	6	8	7	5	10	9	7	8	308.729	267.655	302.799	322.893	268.184	372.165	TRUE
P35606	COPB2_HUMAN	COPB2	Coatomer subunit beta'	2	0	5	3	1	2	2.33333	2	58.4151	10.4978	250.024	50.6825	20.1738	11.2005	FALSE
M0QXB4;O14579	M0QXB4_HUMAN;COPE_HUMAN	COPE	Coatomer protein complex, subunit epsilon, isoform CRA_g;Coatomer subunit epsilon	7	8	9	9	7	8	8	8	191.63	316.657	289.122	172.012	221.486	240.212	TRUE
Q9Y678	COPG1_HUMAN	COPG1	Coatomer subunit gamma-1	4	5	6	5	5	5	5	5	137.226	198.689	155.189	119.71	139.103	194.721	TRUE
Q9UBF2	COPG2_HUMAN	COPG2	Coatomer subunit gamma-2	0	5	2	0	0	3	2.33333	1	4.84182	127.518	11.1691	8.70142	2.69233	20.3278	FALSE
D6RAX7;D6RD63;Q9BT78	D6RAX7_HUMAN;D6RD63_HUMAN;CSN4_HUMAN	COPS4	COP9 constitutive photomorphogenic-like protein subunit 4 isoform 2;COP9 signalosome complex subunit 4 (Fragment);COP9 signalosome complex subunit 4	0	0	0	0	1	0	0	0.333333	2.51398	2.95993	1.79438	3.9791	8.52389	2.06649	FALSE
F8VVA7;F8W651;P61923	F8VVA7_HUMAN;F8W651_HUMAN;COPZ1_HUMAN	COPZ1	Coatomer subunit zeta-1	1	1	1	1	0	0	1	0.333333	17.5438	32.0753	19.1294	16.8901	2.35361	3.01317	FALSE
F8VVX6;Q5HYK3	F8VVX6_HUMAN;COQ5_HUMAN	COQ5	2-methoxy-6-polyprenyl-1,4-benzoquinol methylase, mitochondrial (Fragment);2-methoxy-6-polyprenyl-1,4-benzoquinol methylase, mitochondrial	2	1	0	1	0	1	1	0.666667	25.3021	24.1619	7.71929	8.60478	5.74047	4.84044	FALSE
Q8NI60	COQ8A_HUMAN	COQ8A	Atypical kinase COQ8A, mitochondrial	2	4	3	0	1	5	3	2	25.845	75.2178	133.817	3.84622	19.8513	63.0222	FALSE
M0R001;M0R011;M0R0L2;M0R362;M0R3F7;Q96D53	M0R001_HUMAN;M0R011_HUMAN;M0R0L2_HUMAN;M0R362_HUMAN;M0R3F7_HUMAN;COQ8B_HUMAN	COQ8B	Atypical kinase COQ8B, mitochondrial (Fragment);Atypical kinase COQ8B, mitochondrial (Fragment);Atypical kinase COQ8B, mitochondrial (Fragment);Atypical kinase COQ8B, mitochondrial (Fragment);Atypical kinase COQ8B, mitochondrial (Fragment);Atypical kinase COQ8B, mitochondrial	0	1	0	0	0	0	0.333333	0	6.36172	11.6184	2.78754	3.71639	2.58766	2.31042	FALSE
P31146	COR1A_HUMAN	CORO1A	Coronin-1A	1	0	2	1	1	1	1	1	9.31425	10.4461	28.798	23.2891	11.3281	9.18467	FALSE
B4E3S0;Q9ULV4	B4E3S0_HUMAN;COR1C_HUMAN	CORO1C	Coronin;Coronin-1C	1	1	3	1	4	2	1.66667	2.33333	21.3288	260.659	30.4705	330.417	83.5492	54.5361	FALSE
A0A0A6YYL4;I3L0X9;I3L1U7;I3L3T0;Q9Y3D7	A0A0A6YYL4_HUMAN;I3L0X9_HUMAN;I3L1U7_HUMAN;I3L3T0_HUMAN;TIM16_HUMAN	CORO7-PAM16;PAM16;PAM16;PAM16;PAM16	Coronin;Mitochondrial import inner membrane translocase subunit TIM16;Mitochondrial import inner membrane translocase subunit TIM16;HCG15164, isoform CRA_b;Mitochondrial import inner membrane translocase subunit TIM16	2	1	2	2	3	0	1.66667	1.66667	19.4491	6.6589	50.2008	18.6915	1798.38	0.467732	FALSE
Q9Y6N1	COX11_HUMAN	COX11	Cytochrome c oxidase assembly protein COX11, mitochondrial	0	0	0	0	0	1	0	0.333333	2.77324	6.23585	4.47574	7.75413	4.69305	21.3199	FALSE
Q7KZN9	COX15_HUMAN	COX15	Cytochrome c oxidase assembly protein COX15 homolog	3	1	4	1	1	0	2.66667	0.666667	77.5199	19.2035	86.6661	25.0557	11.7429	1.26273	FALSE
Q5RI15	COX20_HUMAN	COX20	Cytochrome c oxidase protein 20 homolog	0	1	0	0	1	3	0.333333	1.33333	13.155	34.3555	9.97485	0.345716	23.7333	42.3761	FALSE
P13073	COX41_HUMAN	COX4I1	Cytochrome c oxidase subunit 4 isoform 1, mitochondrial	3	3	4	0	3	1	3.33333	1.33333	164.409	143.197	138.503	6.84291	81.451	18.8334	FALSE
P20674	COX5A_HUMAN	COX5A	Cytochrome c oxidase subunit 5A, mitochondrial	6	8	8	3	6	4	7.33333	4.33333	455.677	405.675	371.016	108.869	222.156	323.391	TRUE
P10606	COX5B_HUMAN	COX5B	Cytochrome c oxidase subunit 5B, mitochondrial	1	2	1	0	2	1	1.33333	1	36.435	66.6823	37.8255	2.50101	103.789	35.9383	FALSE
P09669	COX6C_HUMAN	COX6C	Cytochrome c oxidase subunit 6C	5	3	3	3	7	5	3.66667	5	136.254	46.5749	187.587	77.8514	138.028	114.671	TRUE
D6RGV5;D6RIE3;H0UI06;P14406	D6RGV5_HUMAN;D6RIE3_HUMAN;H0UI06_HUMAN;CX7A2_HUMAN	COX7A2	Cytochrome c oxidase subunit 7A2, mitochondrial (Fragment);Cytochrome c oxidase subunit 7A2, mitochondrial;Cytochrome c oxidase subunit 7A2, mitochondrial;Cytochrome c oxidase subunit 7A2, mitochondrial	0	1	0	0	0	0	0.333333	0	1.02699	97.537	8.54361	1.98813	2.83425	3.55738	FALSE
E5RJZ1;H0YBD2;O14548	E5RJZ1_HUMAN;H0YBD2_HUMAN;COX7R_HUMAN	COX7A2L	Cytochrome c oxidase subunit 7A-related protein, mitochondrial;Cytochrome c oxidase subunit 7A-related protein, mitochondrial (Fragment);Cytochrome c oxidase subunit 7A-related protein, mitochondrial	1	0	0	0	1	0	0.333333	0.333333	19.637	10.5212	8.7428	5.13532	9.51935	0.581004	FALSE
D6R9Z7;P15954	D6R9Z7_HUMAN;COX7C_HUMAN	COX7C	Cytochrome c oxidase subunit 7C, mitochondrial;Cytochrome c oxidase subunit 7C, mitochondrial	0	0	1	1	0	0	0.333333	0.333333	7.941	5.7343	29.1077	8.9159	3.09038	0.0942725	FALSE
E9PFZ2;P00450	E9PFZ2_HUMAN;CERU_HUMAN	CP	Ceruloplasmin	1	1	0	0	2	2	0.666667	1.33333	39.7629	42.6886	4.57851	9.76937	42.4417	44.116	FALSE
O75131	CPNE3_HUMAN	CPNE3	Copine-3	0	0	1	0	1	0	0.333333	0.333333	9.47774	11.4276	6.23842	4.33695	20.2872	5.2634	FALSE
Q10570	CPSF1_HUMAN	CPSF1	Cleavage and polyadenylation specificity factor subunit 1	1	5	4	3	5	6	3.33333	4.66667	10.2067	81.98	111.439	45.1176	149.517	91.542	FALSE
Q9P2I0	CPSF2_HUMAN	CPSF2	Cleavage and polyadenylation specificity factor subunit 2	2	2	2	4	7	2	2	4.33333	49.5588	20.9477	30.7168	122.677	156.274	21.8696	FALSE
G5E9W3;Q9UKF6	G5E9W3_HUMAN;CPSF3_HUMAN	CPSF3	Cleavage and polyadenylation specific factor 3, 73kDa, isoform CRA_b;Cleavage and polyadenylation specificity factor subunit 3	3	1	2	0	3	0	2	1	61.4188	26.6926	26.1109	1.61098	45.7355	0.229529	FALSE
F8WJN3;Q16630	F8WJN3_HUMAN;CPSF6_HUMAN	CPSF6	Cleavage and polyadenylation-specificity factor subunit 6;Cleavage and polyadenylation specificity factor subunit 6	5	7	6	8	6	6	6	6.66667	375.931	309.946	529.932	570.627	414.71	336.411	TRUE
Q8N684	CPSF7_HUMAN	CPSF7	Cleavage and polyadenylation specificity factor subunit 7	6	7	3	3	6	10	5.33333	6.33333	220.267	212.402	102.006	80.9096	134.521	142.813	TRUE
P50416	CPT1A_HUMAN	CPT1A	Carnitine O-palmitoyltransferase 1, liver isoform	0	0	2	0	0	0	0.666667	0	6.08484	8.17537	19.6855	0.49959	2.88116	1.84878	FALSE
Q9P021	CRIPT_HUMAN	CRIPT	Cysteine-rich PDZ-binding protein	2	0	0	1	3	2	0.666667	2	44.4985	0.98427	1.67054	52.595	34.0068	295.975	FALSE
P46109	CRKL_HUMAN	CRKL	Crk-like protein	0	1	0	0	0	0	0.333333	0	12.7774	48.6643	2.26225	12.2437	5.3689	0.530338	FALSE
Q9UJA2	CRLS1_HUMAN	CRLS1	Cardiolipin synthase (CMP-forming)	1	0	1	0	0	1	0.666667	0.333333	16.0976	4.99372	12.1569	2.60869	4.26459	12.5985	FALSE
Q5JY65;Q9BZJ0	Q5JY65_HUMAN;CRNL1_HUMAN	CRNKL1	Crooked neck-like protein 1	0	0	0	0	4	0	0	1.33333	8.52376	6.45925	7.65992	5.72097	15.3559	2.70026	FALSE
A6NP24;C9JH92;Q08257	A6NP24_HUMAN;C9JH92_HUMAN;QOR_HUMAN	CRYZ	Quinone oxidoreductase (Fragment);Quinone oxidoreductase (Fragment);Quinone oxidoreductase	0	1	0	0	1	2	0.333333	1	7.82145	16.4034	1.08832	13.1676	11.8884	30.446	FALSE
A0A0C4DGI3;B4DJV2;O75390	A0A0C4DGI3_HUMAN;B4DJV2_HUMAN;CISY_HUMAN	CS	Citrate synthase;Citrate synthase;Citrate synthase, mitochondrial	6	5	3	4	4	7	4.66667	5	98.1897	207.803	72.9218	205.533	87.9656	196.165	TRUE
O75534	CSDE1_HUMAN	CSDE1	Cold shock domain-containing protein E1	2	3	4	2	7	2	3	3.66667	29.9812	61.4743	54.0334	62.1536	71.1401	19.3829	FALSE
P55060	XPO2_HUMAN	CSE1L	Exportin-2	6	7	7	6	5	7	6.66667	6	258.772	301.743	292.306	287.666	164.764	162.557	TRUE
D6REM4;E7ETM0;H0Y9X2;P48729;U3KPX3;U3KQ83;U3KQK7	D6REM4_HUMAN;E7ETM0_HUMAN;H0Y9X2_HUMAN;KC1A_HUMAN;U3KPX3_HUMAN;U3KQ83_HUMAN;U3KQK7_HUMAN	CSNK1A1	Casein kinase I isoform alpha;Casein kinase I isoform alpha;Casein kinase I isoform alpha (Fragment);Casein kinase I isoform alpha;Casein kinase I isoform alpha;Casein kinase I isoform alpha;Casein kinase I isoform alpha (Fragment)	0	0	0	0	0	1	0	0.333333	9.09903	11.3688	8.50419	8.16925	2.71145	7.38405	FALSE
H0Y5S9;H0Y682;P49674	H0Y5S9_HUMAN;H0Y682_HUMAN;KC1E_HUMAN	CSNK1E	Casein kinase I isoform epsilon (Fragment);Casein kinase I isoform epsilon (Fragment);Casein kinase I isoform epsilon	1	2	4	2	5	2	2.33333	3	6.11088	36.9738	45.5847	70.1262	90.4817	9.90821	FALSE
Q9Y6M4	KC1G3_HUMAN	CSNK1G3	Casein kinase I isoform gamma-3	2	2	3	2	4	2	2.33333	2.66667	25.6877	21.9946	54.2995	70.0402	24.2026	18.552	FALSE
A0A087WY74;E7EU96;P68400;Q8NEV1	A0A087WY74_HUMAN;E7EU96_HUMAN;CSK21_HUMAN;CSK23_HUMAN	CSNK2A1;CSNK2A1;CSNK2A1;CSNK2A3	Casein kinase II subunit alpha (Fragment);Casein kinase II subunit alpha;Casein kinase II subunit alpha;Casein kinase II subunit alpha 3	0	0	0	0	1	1	0	0.666667	6.56869	4.6281	0.765713	4.13656	11.1418	20.9422	FALSE
P19784	CSK22_HUMAN	CSNK2A2	Casein kinase II subunit alpha'	0	1	1	2	0	1	0.666667	1	13.3025	8.03497	14.7181	20.3251	0.37972	12.5645	FALSE
A0A0G2JM12;N0E472;P67870;Q5SRQ3;Q5SRQ6	A0A0G2JM12_HUMAN;N0E472_HUMAN;CSK2B_HUMAN;Q5SRQ3_HUMAN;Q5SRQ6_HUMAN	CSNK2B;CSNK2B-LY6G5B--991;CSNK2B;CSNK2B;CSNK2B	Casein kinase II subunit beta	0	1	1	2	2	3	0.666667	2.33333	8.5224	18.0004	21.3713	54.1999	20.42	40.9348	FALSE
Q16527	CSRP2_HUMAN	CSRP2	Cysteine and glycine-rich protein 2	3	2	2	4	2	3	2.33333	3	75.7152	18.9699	51.3161	101.929	18.2379	92.0997	FALSE
Q05048	CSTF1_HUMAN	CSTF1	Cleavage stimulation factor subunit 1	1	1	1	1	1	1	1	1	20.732	7.94695	7.07738	15.1059	28.4892	11.9011	FALSE
E7EWR4;E9PID8;P33240	E7EWR4_HUMAN;E9PID8_HUMAN;CSTF2_HUMAN	CSTF2	Cleavage stimulation factor subunit 2	0	0	0	3	0	0	0	1	12.7132	6.65186	9.51877	18.3333	1.00204	2.44782	FALSE
Q12996	CSTF3_HUMAN	CSTF3	Cleavage stimulation factor subunit 3	1	1	2	2	3	2	1.33333	2.33333	31.8267	30.7208	43.8897	46.4758	48.8374	26.4952	FALSE
Q13363	CTBP1_HUMAN	CTBP1	C-terminal-binding protein 1	2	1	0	0	2	4	1	2	9.62504	12.9247	8.79694	12.1223	16.3071	22.7437	FALSE
P49711	CTCF_HUMAN	CTCF	Transcriptional repressor CTCF	4	1	2	1	2	2	2.33333	1.66667	33.8657	16.1105	26.2664	24.9781	20.4496	8.42945	FALSE
P35221	CTNA1_HUMAN	CTNNA1	Catenin alpha-1	3	1	1	4	0	5	1.66667	3	49.4351	22.0806	30.2445	63.2568	0.948782	56.1367	FALSE
B4DGU4;P35222	B4DGU4_HUMAN;CTNB1_HUMAN	CTNNB1	Catenin beta-1	0	0	0	0	1	1	0	0.666667	12.4668	4.02086	0.868273	12.1048	14.3336	26.3764	FALSE
C9JZR2;O60716	C9JZR2_HUMAN;CTND1_HUMAN	CTNND1	Catenin delta-1	0	1	5	5	3	3	2	3.66667	2.87448	17.2513	94.4507	69.7895	21.3951	55.2403	FALSE
P17812	PYRG1_HUMAN	CTPS1	CTP synthase 1	4	4	5	5	6	6	4.33333	5.66667	124.261	106.295	196.587	126.256	116.724	118.407	TRUE
Q9NRF8	PYRG2_HUMAN	CTPS2	CTP synthase 2	0	1	0	0	0	0	0.333333	0	0.850001	10.4522	7.23628	12.5959	4.50008	5.14791	FALSE
P07858	CATB_HUMAN	CTSB	Cathepsin B	0	1	1	1	0	0	0.666667	0.333333	13.6158	5.70997	13.8573	19.7214	2.41724	4.79422	FALSE
H0YCY8;P53634	H0YCY8_HUMAN;CATC_HUMAN	CTSC	Dipeptidyl peptidase 1 (Fragment);Dipeptidyl peptidase 1	0	1	1	0	0	0	0.666667	0	14.5276	26.3165	40.8267	3.11724	0.46962	0.201534	FALSE
Q9UBR2	CATZ_HUMAN	CTSZ	Cathepsin Z	0	0	0	0	1	0	0	0.333333	13.5498	4.85924	5.96454	12.7727	6.71409	2.66149	FALSE
Q14247	SRC8_HUMAN	CTTN	Src substrate cortactin	2	1	1	0	0	3	1.33333	1	27.2416	98.2028	19.3468	0.376301	0.524311	21.9909	FALSE
Q7Z7A3	CTU1_HUMAN	CTU1	Cytoplasmic tRNA 2-thiolation protein 1	0	0	0	0	1	0	0	0.333333	4.45795	6.88208	4.91919	7.55491	5.9907	3.81648	FALSE
A0A0C4DGX4;Q13616	A0A0C4DGX4_HUMAN;CUL1_HUMAN	CUL1	Cullin-1	2	1	1	1	3	2	1.33333	2	27.2125	10.0219	14.0598	23.9884	24.3921	13.6449	FALSE
A0A0A0MTN0;Q13617;Q5T2B5	A0A0A0MTN0_HUMAN;CUL2_HUMAN;Q5T2B5_HUMAN	CUL2	Cullin-2	0	0	1	0	0	0	0.333333	0	10.6249	6.46821	10.0308	15.6571	4.99201	0.422713	FALSE
Q13618	CUL3_HUMAN	CUL3	Cullin-3	0	1	2	0	1	2	1	1	14.3454	22.9371	13.073	8.34126	11.6713	28.0672	FALSE
Q93034	CUL5_HUMAN	CUL5	Cullin-5	0	0	0	0	0	1	0	0.333333	6.07754	9.12349	4.48558	7.34029	0.232575	99.3025	FALSE
Q5TCZ7;Q9NTM9	Q5TCZ7_HUMAN;CUTC_HUMAN	CUTC	Copper homeostasis protein cutC homolog (Fragment);Copper homeostasis protein cutC homolog	0	0	0	0	0	1	0	0.333333	14.1481	4.96523	2.34967	9.85321	3.70295	28.2468	FALSE
Q9NXE8	CWC25_HUMAN	CWC25	Pre-mRNA-splicing factor CWC25 homolog	0	0	0	0	3	0	0	1	3.021	5.9276	7.86748	7.2787	15.4613	2.39049	FALSE
H0YE03;H7C3G7;Q2TBE0	H0YE03_HUMAN;H7C3G7_HUMAN;C19L2_HUMAN	CWF19L2	CWF19-like protein 2 (Fragment);CWF19-like protein 2 (Fragment);CWF19-like protein 2	0	0	0	2	0	1	0	1	3.16285	5.49819	10.3346	18.0781	2.85577	8.25948	FALSE
Q9H5V9	CX056_HUMAN	CXorf56	UPF0428 protein CXorf56	5	3	3	3	3	4	3.66667	3.33333	152.992	297.637	202.392	126.655	129.242	98.148	FALSE
Q6NSI4	CX057_HUMAN	CXorf57	Uncharacterized protein CXorf57	2	2	2	1	0	1	2	0.666667	46.657	220.597	54.8592	45.9723	0.934889	119.875	FALSE
Q9P0U4	CXXC1_HUMAN	CXXC1	CXXC-type zinc finger protein 1	5	1	5	3	3	2	3.66667	2.66667	68.5122	25.8749	109.551	75.9726	28.6343	49.8473	FALSE
D6RFH4;H3BUX2;J3KNF8;O43169	D6RFH4_HUMAN;H3BUX2_HUMAN;J3KNF8_HUMAN;CYB5B_HUMAN	CYB5B	Cytochrome b5 type B	0	2	1	0	1	1	1	0.666667	0.276194	74.7734	38.4888	7.06418	25.0968	12.3738	FALSE
H7C0R7;Q9UHQ9	H7C0R7_HUMAN;NB5R1_HUMAN	CYB5R1	NADH-cytochrome b5 reductase 1 (Fragment);NADH-cytochrome b5 reductase 1	0	0	0	0	0	2	0	0.666667	2.22231	0.90286	4.06013	13.4435	1.74152	22.8534	FALSE
P00387	NB5R3_HUMAN	CYB5R3	NADH-cytochrome b5 reductase 3	6	7	6	7	3	2	6.33333	4	269.901	200.736	187.174	146.559	44.3049	81.5243	TRUE
P08574	CY1_HUMAN	CYC1	Cytochrome c1, heme protein, mitochondrial	5	6	4	6	5	5	5	5.33333	296.798	337.881	472.585	231.589	275.479	232.488	TRUE
C9JFR7;P99999	C9JFR7_HUMAN;CYC_HUMAN	CYCS	Cytochrome c (Fragment);Cytochrome c	5	6	6	8	7	6	5.66667	7	899.861	734.424	604.55	1049.04	510.064	314.78	TRUE
Q7L576	CYFP1_HUMAN	CYFIP1	Cytoplasmic FMR1-interacting protein 1	0	3	1	1	5	5	1.33333	3.66667	4.79684	42.5914	75.4392	36.9373	90.1094	69.4742	FALSE
A0A0C4DFL7;Q16850	A0A0C4DFL7_HUMAN;CP51A_HUMAN	CYP51A1	Lanosterol 14-alpha demethylase	3	3	5	3	1	1	3.66667	1.66667	73.9263	64.9832	88.5411	71.1111	32.1833	14.9549	FALSE
H0Y3A3;Q5VWQ8	H0Y3A3_HUMAN;DAB2P_HUMAN	DAB2IP	Disabled homolog 2-interacting protein (Fragment);Disabled homolog 2-interacting protein	1	1	0	0	2	2	0.666667	1.33333	12.2717	17.4491	1.5765	1.90291	884.761	25.1459	FALSE
F5GXX5;P61803	F5GXX5_HUMAN;DAD1_HUMAN	DAD1	Dolichyl-diphosphooligosaccharide--protein glycosyltransferase subunit DAD1	2	1	1	1	0	2	1.33333	1	97.8147	27.3973	21.0658	57.3683	2.4372	38.3329	FALSE
P53355	DAPK1_HUMAN	DAPK1	Death-associated protein kinase 1	0	1	0	0	0	1	0.333333	0.333333	2.12447	47.6786	8.13707	11.4327	0.613692	11.8277	FALSE
O43293	DAPK3_HUMAN	DAPK3	Death-associated protein kinase 3	0	0	1	0	0	1	0.333333	0.333333	3.5548	7.51337	9.75465	3.43132	3.70207	49.3956	FALSE
P14868	SYDC_HUMAN	DARS	Aspartate--tRNA ligase, cytoplasmic	5	5	5	5	5	10	5	6.66667	268.944	172.566	277.834	340.445	210.817	202.822	TRUE
Q6PI48	SYDM_HUMAN	DARS2	Aspartate--tRNA ligase, mitochondrial	2	0	0	0	2	3	0.666667	1.66667	25.4315	9.70936	6.41148	4.92893	39.4807	27.676	FALSE
Q9UER7	DAXX_HUMAN	DAXX	Death domain-associated protein 6	0	0	1	0	0	0	0.333333	0	6.85326	0.973931	5.02724	5.77012	2.95245	1.41889	FALSE
K7EK33;K7EQ55;Q96EP5	K7EK33_HUMAN;K7EQ55_HUMAN;DAZP1_HUMAN	DAZAP1	DAZ-associated protein 1	3	2	2	2	2	1	2.33333	1.66667	110.827	23.5261	46.2062	53.3125	55.7356	35.1117	FALSE
Q16643	DREB_HUMAN	DBN1	Drebrin	8	12	9	6	8	7	9.66667	7	632.857	747.285	761.365	537.256	728.329	673.348	TRUE
P11182;Q5VVL7	ODB2_HUMAN;Q5VVL7_HUMAN	DBT	Lipoamide acyltransferase component of branched-chain alpha-keto acid dehydrogenase complex, mitochondrial;Dihydrolipoamide acetyltransferase component of pyruvate dehydrogenase complex	0	1	0	0	0	0	0.333333	0	7.60727	4.10318	0.887808	13.6762	2.0297	4.60858	FALSE
A0A087WT20;Q9NV06	A0A087WT20_HUMAN;DCA13_HUMAN	DCAF13	DDB1- and CUL4-associated factor 13	2	4	5	2	4	2	3.66667	2.66667	52.1554	76.5384	86.6121	70.3328	85.6164	56.2576	FALSE
G3V3D6;Q86SY2;Q8WV16	G3V3D6_HUMAN;Q86SY2_HUMAN;DCAF4_HUMAN	DCAF4	DDB1- and CUL4-associated factor 4	0	0	1	0	0	0	0.333333	0	7.51128	0.506916	10.4434	3.90992	5.2774	5.95195	FALSE
P61962	DCAF7_HUMAN	DCAF7	DDB1- and CUL4-associated factor 7	2	1	1	0	1	1	1.33333	0.666667	29.915	46.2809	15.4899	2.62356	18.385	6.98763	FALSE
K7ESP4;Q8WVC6	K7ESP4_HUMAN;DCAKD_HUMAN	DCAKD	Dephospho-CoA kinase domain-containing protein (Fragment);Dephospho-CoA kinase domain-containing protein	0	0	1	1	0	0	0.333333	0.333333	4.93402	9.49355	21.3944	13.495	2.9402	1.33781	FALSE
P81605	DCD_HUMAN	DCD	Dermcidin	0	0	4	2	0	0	1.33333	0.666667	14.3513	4.59081	237.818	58.4548	5.28187	4.37118	FALSE
E5RI97;Q9UJW0	E5RI97_HUMAN;DCTN4_HUMAN	DCTN4	Dynactin subunit 4	1	1	1	1	0	0	1	0.333333	16.9339	5.1837	22.1736	32.2034	2.62814	3.99777	FALSE
H3BR94;Q9BTE1	H3BR94_HUMAN;DCTN5_HUMAN	DCTN5	Dynactin subunit 5	0	0	0	1	0	0	0	0.333333	7.97946	8.90691	8.57891	35.2285	4.65509	3.8966	FALSE
Q9H773	DCTP1_HUMAN	DCTPP1	dCTP pyrophosphatase 1	2	2	0	1	0	0	1.33333	0.333333	25.6229	20.1801	3.02901	36.2581	5.70423	1.48246	FALSE
Q9BTE7	DCNL5_HUMAN	DCUN1D5	DCN1-like protein 5	6	5	7	5	7	6	6	6	282.322	323.746	332.271	256.149	328.349	345.609	TRUE
F5GY55;Q16531	F5GY55_HUMAN;DDB1_HUMAN	DDB1	DNA damage-binding protein 1	1	2	1	0	0	3	1.33333	1	39.657	72.7313	1.47983	4.51497	3.9396	72.3941	FALSE
A0A0C4DGS1;P39656	A0A0C4DGS1_HUMAN;OST48_HUMAN	DDOST	Dolichyl-diphosphooligosaccharide--protein glycosyltransferase 48 kDa subunit	4	5	5	4	5	6	4.66667	5	408.539	422.653	196.153	331.721	470.79	261.088	TRUE
Q96HY6	DDRGK_HUMAN	DDRGK1	DDRGK domain-containing protein 1	2	1	1	1	3	2	1.33333	2	80.4345	21.2801	84.9037	60.8589	136.743	99.58	FALSE
Q92499	DDX1_HUMAN	DDX1	ATP-dependent RNA helicase DDX1	5	6	7	6	8	5	6	6.33333	206.426	120.55	243.59	274.577	6504.82	5264.21	TRUE
E9PIF2;Q13206	E9PIF2_HUMAN;DDX10_HUMAN	DDX10	RNA helicase;Probable ATP-dependent RNA helicase DDX10	2	1	2	2	1	2	1.66667	1.66667	28.9946	28.023	25.784	38.5253	11.9923	41.331	FALSE
A0A1W2PQ51;A0A1X7SBZ2;Q92841	A0A1W2PQ51_HUMAN;A0A1X7SBZ2_HUMAN;DDX17_HUMAN	DDX17	Probable ATP-dependent RNA helicase DDX17	8	6	8	9	13	13	7.33333	11.6667	1332.74	1171.4	1157.11	3697.91	2902.66	1798.07	TRUE
Q9NVP1	DDX18_HUMAN	DDX18	ATP-dependent RNA helicase DDX18	5	11	6	6	8	8	7.33333	7.33333	497.991	372.932	395.26	391.348	318.927	354.594	TRUE
Q9UHI6	DDX20_HUMAN	DDX20	Probable ATP-dependent RNA helicase DDX20	1	1	1	0	2	1	1	1	18.3356	31.014	13.2245	8.79919	29.6564	22.1722	FALSE
Q9NR30	DDX21_HUMAN	DDX21	Nucleolar RNA helicase 2	8	5	6	8	6	6	6.33333	6.66667	356.35	278.301	369.575	386.292	385.786	340.565	TRUE
Q9BUQ8	DDX23_HUMAN	DDX23	Probable ATP-dependent RNA helicase DDX23	3	0	1	3	2	2	1.33333	2.33333	45.1877	0.029332	19.2368	19.7839	18.6386	36.5975	FALSE
B7Z6D5;Q96GQ7	B7Z6D5_HUMAN;DDX27_HUMAN	DDX27	Probable ATP-dependent RNA helicase DDX27	6	6	3	7	5	6	5	6	148.286	262.009	99.7837	241.163	185.751	172.243	TRUE
Q9NUL7	DDX28_HUMAN	DDX28	Probable ATP-dependent RNA helicase DDX28	6	7	7	6	9	7	6.66667	7.33333	485.587	467.928	746.14	679.958	551.358	619.28	TRUE
O00148	DX39A_HUMAN	DDX39A	ATP-dependent RNA helicase DDX39A	5	3	8	4	5	9	5.33333	6	209.231	267.198	301.355	269.076	140.357	177.965	TRUE
A0A0D9SF53;A0A0D9SFB3;A0A0D9SG12;O00571	A0A0D9SF53_HUMAN;A0A0D9SFB3_HUMAN;A0A0D9SG12_HUMAN;DDX3X_HUMAN	DDX3X	ATP-dependent RNA helicase DDX3X	9	6	10	7	8	6	8.33333	7	562.133	331.34	507.595	485.841	361.934	481.433	TRUE
Q9UJV9	DDX41_HUMAN	DDX41	Probable ATP-dependent RNA helicase DDX41	8	9	8	13	9	12	8.33333	11.3333	1110.88	1488.61	1747.91	1398.89	2178.76	1917.44	TRUE
A0A0C4DG89;Q7L014	A0A0C4DG89_HUMAN;DDX46_HUMAN	DDX46	Probable ATP-dependent RNA helicase DDX46	0	1	1	1	2	4	0.666667	2.33333	0.863533	21.2227	13.5315	17.6659	45.7505	21.6305	FALSE
Q9H0S4	DDX47_HUMAN	DDX47	Probable ATP-dependent RNA helicase DDX47	3	6	5	3	7	6	4.66667	5.33333	81.2803	106.048	142.6	292.657	59.8869	82.854	TRUE
Q9Y6V7	DDX49_HUMAN	DDX49	Probable ATP-dependent RNA helicase DDX49	0	1	3	0	0	2	1.33333	0.666667	7.11553	20.9949	47.4252	11.4738	0.673173	33.6992	FALSE
P17844	DDX5_HUMAN	DDX5	Probable ATP-dependent RNA helicase DDX5	12	10	9	16	8	11	10.3333	11.6667	1531.1	2326.74	2915.9	2007.05	2742.1	2779.63	TRUE
Q9BQ39	DDX50_HUMAN	DDX50	ATP-dependent RNA helicase DDX50	5	5	5	5	6	6	5	5.66667	290.031	158.349	312.501	342.71	1209.66	312.257	TRUE
Q8N8A6	DDX51_HUMAN	DDX51	ATP-dependent RNA helicase DDX51	3	2	3	2	4	3	2.66667	3	46.2976	13.7366	111.331	29.9374	150.449	87.4109	FALSE
Q9Y2R4	DDX52_HUMAN	DDX52	Probable ATP-dependent RNA helicase DDX52	1	2	3	2	2	1	2	1.66667	22.9809	68.1718	53.3778	62.8687	50.9258	37.0919	FALSE
Q8TDD1	DDX54_HUMAN	DDX54	ATP-dependent RNA helicase DDX54	7	6	7	5	7	6	6.66667	6	3407.14	296.943	3062.03	3825.92	172.003	124.686	TRUE
E7EX41;F5H5U2;Q8NHQ9	E7EX41_HUMAN;F5H5U2_HUMAN;DDX55_HUMAN	DDX55	ATP-dependent RNA helicase DDX55;RNA helicase;ATP-dependent RNA helicase DDX55	0	0	1	1	2	0	0.333333	1	8.5556	7.98222	9.92613	26.1067	9.28578	2.39715	FALSE
Q9NY93	DDX56_HUMAN	DDX56	Probable ATP-dependent RNA helicase DDX56	8	8	7	6	9	7	7.66667	7.33333	622.75	811.633	934.537	973.196	875.177	718.136	TRUE
P26196	DDX6_HUMAN	DDX6	Probable ATP-dependent RNA helicase DDX6	6	4	5	2	5	7	5	4.66667	225.785	182.82	196.15	255.859	275.491	220.227	TRUE
Q16698	DECR_HUMAN	DECR1	2,4-dienoyl-CoA reductase, mitochondrial	0	0	0	0	2	2	0	1.33333	3.88064	10.0365	3.97633	14.2959	19.967	13.3016	FALSE
B4DFG0;P35659	B4DFG0_HUMAN;DEK_HUMAN	DEK	Protein DEK	1	1	0	1	2	1	0.666667	1.33333	30.7616	37.1221	5.62839	36.1495	53.1987	17.9102	FALSE
A0A0U1RR27;H3BTW5;Q7Z401	A0A0U1RR27_HUMAN;H3BTW5_HUMAN;MYCPP_HUMAN	DENND4A	C-myc promoter-binding protein;C-myc promoter-binding protein (Fragment);C-myc promoter-binding protein	0	0	0	0	1	0	0	0.333333	8.493	10.0683	8.11697	3.5699	9.31773	0.56858	FALSE
F8VVL1;O43583	F8VVL1_HUMAN;DENR_HUMAN	DENR	Density-regulated protein	1	0	2	5	4	2	1	3.66667	29.2962	8.68351	28.7834	129.499	76.6084	62.2882	FALSE
Q8WUY9	DEP1B_HUMAN	DEPDC1B	DEP domain-containing protein 1B	0	0	0	0	1	0	0	0.333333	5.41008	11.0736	4.87503	4.67106	16.0442	2.27601	FALSE
B4E1G1;E5RGY0;Q9BUN8	B4E1G1_HUMAN;E5RGY0_HUMAN;DERL1_HUMAN	DERL1	Derlin;Derlin;Derlin-1	3	0	0	0	1	0	1	0.333333	99.6077	2.14905	7.3454	12.7552	26.8594	3.30244	FALSE
I3L0R8;I3L1S8;I3L1W3;I3L3R8;I3L4W7;K7EQE8;Q9GZP9	I3L0R8_HUMAN;I3L1S8_HUMAN;I3L1W3_HUMAN;I3L3R8_HUMAN;I3L4W7_HUMAN;K7EQE8_HUMAN;DERL2_HUMAN	DERL2	Derlin (Fragment);Derlin;Derlin;Derlin-2;Derlin-2 (Fragment);Derlin-2 (Fragment);Derlin-2	0	3	2	0	0	1	1.66667	0.333333	13.6126	142.162	34.4768	9.11569	1.71401	8.08854	FALSE
I3L112;P52429	I3L112_HUMAN;DGKE_HUMAN	DGKE	Diacylglycerol kinase (Fragment);Diacylglycerol kinase epsilon	0	1	0	1	1	0	0.333333	0.666667	14.084	14.0495	9.3717	19.757	12.4876	2.47884	FALSE
Q15392;Q3LIE7	DHC24_HUMAN;Q3LIE7_HUMAN	DHCR24;Nbla03646	Delta(24)-sterol reductase	6	3	7	5	2	2	5.33333	3	285.817	161.136	291.98	183.17	88.9502	49.7942	TRUE
Q9UBM7	DHCR7_HUMAN	DHCR7	7-dehydrocholesterol reductase	8	9	8	3	4	2	8.33333	3	600.408	608.93	414.585	343.48	360.174	273.539	TRUE
A0A087X0Z7;H0YJ66;H0YJE4;Q9Y394	A0A087X0Z7_HUMAN;H0YJ66_HUMAN;H0YJE4_HUMAN;DHRS7_HUMAN	DHRS7	Dehydrogenase/reductase SDR family member 7;Dehydrogenase/reductase SDR family member 7 (Fragment);Dehydrogenase/reductase SDR family member 7 (Fragment);Dehydrogenase/reductase SDR family member 7	0	2	0	0	0	0	0.666667	0	13.3815	12.6392	9.18123	15.3032	4.0891	3.52907	FALSE
A0A0C4DGQ8;Q6IAN0	A0A0C4DGQ8_HUMAN;DRS7B_HUMAN	DHRS7B	Dehydrogenase/reductase SDR family member 7B	6	4	5	5	6	7	5	6	263.165	236.152	273.885	180.218	132.869	134.615	TRUE
O43143	DHX15_HUMAN	DHX15	Pre-mRNA-splicing factor ATP-dependent RNA helicase DHX15	7	7	5	5	6	6	6.33333	5.66667	232.499	672.598	372.527	285.426	269.855	193.754	TRUE
O60231	DHX16_HUMAN	DHX16	Putative pre-mRNA-splicing factor ATP-dependent RNA helicase DHX16	3	2	3	2	1	2	2.66667	1.66667	41.5541	74.6236	31.7452	108.338	14.174	62.5466	FALSE
A0A087WYN9;Q7Z478	A0A087WYN9_HUMAN;DHX29_HUMAN	DHX29	ATP-dependent RNA helicase DHX29	1	1	1	0	2	1	1	1	180.541	159.486	11.7463	0.987262	169.882	180.59	FALSE
H7BXY3;Q7L2E3	H7BXY3_HUMAN;DHX30_HUMAN	DHX30	Putative ATP-dependent RNA helicase DHX30	4	0	6	4	5	2	3.33333	3.66667	39.0851	10.6991	70.169	65.8534	269.578	35.8668	FALSE
F2Z2Z2;Q5THR1;Q9H5Z1	F2Z2Z2_HUMAN;Q5THR1_HUMAN;DHX35_HUMAN	DHX35	Probable ATP-dependent RNA helicase DHX35	0	0	1	0	0	0	0.333333	0	2.98722	4.89899	21.8122	15.456	0.876846	1.64237	FALSE
Q8IY37	DHX37_HUMAN	DHX37	Probable ATP-dependent RNA helicase DHX37	5	4	6	6	4	8	5	6	176.247	69.5342	134.648	147.301	58.7598	112.325	TRUE
Q6P158	DHX57_HUMAN	DHX57	Putative ATP-dependent RNA helicase DHX57	0	0	0	0	0	2	0	0.666667	10.6643	0.637953	7.53189	0.603895	3.8988	11.7415	FALSE
F5H658;Q14562	F5H658_HUMAN;DHX8_HUMAN	DHX8	ATP-dependent RNA helicase DHX8	0	0	1	0	2	2	0.333333	1.33333	10.3051	4.82163	14.3309	2.93468	25.3446	17.4826	FALSE
Q08211	DHX9_HUMAN	DHX9	ATP-dependent RNA helicase A	5	7	6	7	8	10	6	8.33333	283.41	287.061	261.219	264.786	336.361	158.44	TRUE
Q9NSV4	DIAP3_HUMAN	DIAPH3	Protein diaphanous homolog 3	0	0	0	0	0	1	0	0.333333	14.5304	2.42606	1.24879	7.25454	4.45413	6.58048	FALSE
Q9BTC0	DIDO1_HUMAN	DIDO1	Death-inducer obliterator 1	0	0	0	0	1	0	0	0.333333	13.3126	1.90069	9.15479	13.6918	3.91477	2.20187	FALSE
Q9UNQ2	DIM1_HUMAN	DIMT1	Probable dimethyladenosine transferase	6	6	6	4	6	5	6	5	268.37	185.565	327.391	216.407	185.342	430.708	TRUE
Q9Y2L1	RRP44_HUMAN	DIS3	Exosome complex exonuclease RRP44	6	4	6	6	5	5	5.33333	5.33333	131.506	533.644	196.24	175.573	291.182	109.359	TRUE
O60832	DKC1_HUMAN	DKC1	H/ACA ribonucleoprotein complex subunit 4	1	0	1	2	5	1	0.666667	2.66667	27.3475	2.47469	22.2838	38.927	54.3107	32.7477	FALSE
Q9UFM8;Q9Y639	Q9UFM8_HUMAN;NPTN_HUMAN	DKFZp566H1924;NPTN	Neuroplastin (Fragment);Neuroplastin	0	0	0	0	0	2	0	0.666667	10.9184	3.29208	8.91597	8.4095	4.4705	24.3249	FALSE
H0YDD4;P10515	H0YDD4_HUMAN;ODP2_HUMAN	DLAT	Acetyltransferase component of pyruvate dehydrogenase complex (Fragment);Dihydrolipoyllysine-residue acetyltransferase component of pyruvate dehydrogenase complex, mitochondrial	3	0	1	1	2	0	1.33333	1	41.6095	0.295618	22.6514	50.5992	260.427	4.14642	FALSE
E9PEX6;P09622	E9PEX6_HUMAN;DLDH_HUMAN	DLD	Dihydrolipoyl dehydrogenase;Dihydrolipoyl dehydrogenase, mitochondrial	1	0	0	1	0	0	0.333333	0.333333	17.7485	10.2994	9.61359	13.4621	2.31309	0.753736	FALSE
A0A0C4DFT3;E7EQD7;Q12959	A0A0C4DFT3_HUMAN;E7EQD7_HUMAN;DLG1_HUMAN	DLG1	Disks large homolog 1	1	1	0	1	1	1	0.666667	1	13.3965	44.8506	8.92922	19.0289	66.9038	15.0036	FALSE
Q5JUW8;Q92796	Q5JUW8_HUMAN;DLG3_HUMAN	DLG3	Discs, large homolog 3 (Neuroendocrine-dlg, Drosophila), isoform CRA_b;Disks large homolog 3	0	0	1	0	0	1	0.333333	0.333333	14.4149	0.508524	16.1996	0.939697	2.48223	19.8717	FALSE
Q15398	DLGP5_HUMAN	DLGAP5	Disks large-associated protein 5	6	7	6	8	7	6	6.33333	7	277.476	222.717	270.555	361.982	288.567	314.282	TRUE
A0A075B6G3;A0A087WTU7;A0A087WV90;E9PDN5;P11532	A0A075B6G3_HUMAN;A0A087WTU7_HUMAN;A0A087WV90_HUMAN;E9PDN5_HUMAN;DMD_HUMAN	DMD	Dystrophin	0	1	0	1	0	0	0.333333	0.333333	2.75386	68.2826	5.74169	165.245	2.4186	1.63115	FALSE
Q86Y56	DAAF5_HUMAN	DNAAF5	Dynein assembly factor 5, axonemal	1	0	1	0	2	0	0.666667	0.666667	16.7039	11.0505	14.3184	2.02905	18.2112	3.77211	FALSE
P31689	DNJA1_HUMAN	DNAJA1	DnaJ homolog subfamily A member 1	10	9	9	9	11	11	9.33333	10.3333	533.381	662.946	911.279	1016.17	763.304	825.793	TRUE
O60884	DNJA2_HUMAN	DNAJA2	DnaJ homolog subfamily A member 2	6	8	7	5	8	6	7	6.33333	350.73	156.485	334.231	274.37	220.757	247.763	TRUE
Q96EY1	DNJA3_HUMAN	DNAJA3	DnaJ homolog subfamily A member 3, mitochondrial	5	5	5	5	4	3	5	4	179.176	119.958	204.952	133.792	120.364	128.954	TRUE
P25685	DNJB1_HUMAN	DNAJB1	DnaJ homolog subfamily B member 1	3	2	1	5	6	4	2	5	78.3298	40.9143	21.4356	161.235	164.387	148.601	TRUE
Q9UBS4	DJB11_HUMAN	DNAJB11	DnaJ homolog subfamily B member 11	0	1	1	0	0	0	0.666667	0	8.53905	33.3775	15.882	13.7395	4.81065	3.05403	FALSE
J3KPS0;Q9NXW2;V9GYN7	J3KPS0_HUMAN;DJB12_HUMAN;V9GYN7_HUMAN	DNAJB12	DnaJ (Hsp40) homolog, subfamily B, member 12, isoform CRA_c;DnaJ homolog subfamily B member 12;DnaJ homolog subfamily B member 12 (Fragment)	1	3	1	0	1	2	1.66667	1	19.024	53.3316	27.7117	14.8767	11.2565	21.618	FALSE
Q8TBM8	DJB14_HUMAN	DNAJB14	DnaJ homolog subfamily B member 14	0	0	0	1	0	0	0	0.333333	11.1971	2.6732	5.81544	11.3715	1.31317	2.8746	FALSE
Q9UDY4	DNJB4_HUMAN	DNAJB4	DnaJ homolog subfamily B member 4	0	0	0	0	1	0	0	0.333333	8.64643	4.51001	1.72106	12.0073	4.90679	0.319728	FALSE
O75190	DNJB6_HUMAN	DNAJB6	DnaJ homolog subfamily B member 6	2	1	2	2	2	2	1.66667	2	46.5318	26.5031	40.4718	25.92	24.5285	38.5301	FALSE
Q96KC8	DNJC1_HUMAN	DNAJC1	DnaJ homolog subfamily C member 1	0	1	0	1	4	0	0.333333	1.66667	12.1883	33.1216	5.0094	62.4059	53.6964	2.17182	FALSE
Q8IXB1	DJC10_HUMAN	DNAJC10	DnaJ homolog subfamily C member 10	0	1	4	0	3	1	1.66667	1.33333	12.7913	5.88149	35.6426	6.57313	29.1225	9.08954	FALSE
Q9NVH1	DJC11_HUMAN	DNAJC11	DnaJ homolog subfamily C member 11	3	4	2	3	2	2	3	2.33333	93.1364	72.5703	52.6239	18.1207	34.2672	26.8518	FALSE
Q5TDG9;Q5TDH4;Q9Y2G8	Q5TDG9_HUMAN;Q5TDH4_HUMAN;DJC16_HUMAN	DNAJC16	DnaJ (Hsp40) homolog, subfamily C, member 16, isoform CRA_a;DnaJ homolog subfamily C member 16;DnaJ homolog subfamily C member 16	0	0	0	0	0	1	0	0.333333	3.23664	10.8296	4.71065	3.5853	3.12207	13.4507	FALSE
Q96DA6	TIM14_HUMAN	DNAJC19	Mitochondrial import inner membrane translocase subunit TIM14	4	5	4	3	4	3	4.33333	3.33333	63.3713	62.8836	87.5911	58.3751	945.906	36.0701	FALSE
Q99543	DNJC2_HUMAN	DNAJC2	DnaJ homolog subfamily C member 2	0	0	0	1	3	2	0	2	0.438971	6.48077	1.25912	12.3465	15.9404	38.1932	FALSE
Q5F1R6	DJC21_HUMAN	DNAJC21	DnaJ homolog subfamily C member 21	0	0	0	1	0	0	0	0.333333	9.17799	6.71083	6.01944	17.0081	4.6273	2.42051	FALSE
Q99615	DNJC7_HUMAN	DNAJC7	DnaJ homolog subfamily C member 7	5	6	5	6	6	4	5.33333	5.33333	87.2429	135.968	108.944	98.2773	137.22	88.8847	TRUE
O75937	DNJC8_HUMAN	DNAJC8	DnaJ homolog subfamily C member 8	4	3	5	1	6	6	4	4.33333	47.095	1416.18	219.073	95.4466	857.952	219.031	FALSE
Q8WXX5	DNJC9_HUMAN	DNAJC9	DnaJ homolog subfamily C member 9	6	6	6	7	6	4	6	5.66667	148.851	275.931	231.453	333.637	226.36	157.986	TRUE
G8JLD5;O00429	G8JLD5_HUMAN;DNM1L_HUMAN	DNM1L	Dynamin-1-like protein	0	0	0	0	0	1	0	0.333333	10.3209	8.8863	8.19407	4.60673	0.213134	9.60695	FALSE
P50570	DYN2_HUMAN	DNM2	Dynamin-2	2	4	4	1	0	1	3.33333	0.666667	93.1872	384.398	362.933	26.0144	5.42071	43.1941	FALSE
P26358	DNMT1_HUMAN	DNMT1	DNA (cytosine-5)-methyltransferase 1	2	0	3	3	5	3	1.66667	3.66667	49.709	4.34045	38.4777	63.9709	38.8729	53.4307	FALSE
B9ZVU2;C9J1E2;C9JBE1;C9JRG3;E7EMB6;E7EPX3;E7ETB3;F8WAN0;Q9ULA0	B9ZVU2_HUMAN;C9J1E2_HUMAN;C9JBE1_HUMAN;C9JRG3_HUMAN;E7EMB6_HUMAN;E7EPX3_HUMAN;E7ETB3_HUMAN;F8WAN0_HUMAN;DNPEP_HUMAN	DNPEP	Aspartyl aminopeptidase (Fragment);Aspartyl aminopeptidase (Fragment);Aspartyl aminopeptidase (Fragment);Aspartyl aminopeptidase (Fragment);Aspartyl aminopeptidase;Aspartyl aminopeptidase (Fragment);Aspartyl aminopeptidase;Aspartyl aminopeptidase (Fragment);Aspartyl aminopeptidase	0	0	0	0	0	1	0	0.333333	3.44469	6.57512	1.58403	10.0823	2.59189	13.7115	FALSE
Q96N67	DOCK7_HUMAN	DOCK7	Dedicator of cytokinesis protein 7	6	5	7	5	5	5	6	5	194.695	339.314	279.836	344.43	196.757	182.188	TRUE
Q9UPQ8	DOLK_HUMAN	DOLK	Dolichol kinase	0	0	1	0	0	0	0.333333	0	10.897	6.20139	28.733	10.6576	2.86263	4.65489	FALSE
J3KMZ8;Q92785	J3KMZ8_HUMAN;REQU_HUMAN	DPF2	Zinc finger protein ubi-d4	0	0	0	0	1	0	0	0.333333	13.2834	5.40537	9.15472	12.4476	8.28167	4.82879	FALSE
H0Y368;O60762;Q5QPK2	H0Y368_HUMAN;DPM1_HUMAN;Q5QPK2_HUMAN	DPM1	Dolichol-phosphate mannosyltransferase subunit 1 (Fragment);Dolichol-phosphate mannosyltransferase subunit 1;Dolichol-phosphate mannosyltransferase subunit 1	5	6	8	7	6	5	6.33333	6	454.822	440.68	423.809	394.934	386.839	310.662	TRUE
Q9P2X0	DPM3_HUMAN	DPM3	Dolichol-phosphate mannosyltransferase subunit 3	1	0	0	0	0	0	0.333333	0	42.289	4.49439	2.94027	6.60846	0.33972	6.03683	FALSE
A0A1B0GW05;H7C3M5;Q2PZI1	A0A1B0GW05_HUMAN;H7C3M5_HUMAN;D19L1_HUMAN	DPY19L1	Probable C-mannosyltransferase DPY19L1;Probable C-mannosyltransferase DPY19L1 (Fragment);Probable C-mannosyltransferase DPY19L1	1	0	0	0	0	0	0.333333	0	23.1712	0.508141	9.86964	4.45222	2.25237	2.53015	FALSE
Q9C005	DPY30_HUMAN	DPY30	Protein dpy-30 homolog	2	1	1	2	2	1	1.33333	1.66667	34.4446	24.0725	14.5694	38.3786	10.6824	9.80522	FALSE
Q9Y295	DRG1_HUMAN	DRG1	Developmentally-regulated GTP-binding protein 1	1	1	3	6	4	3	1.66667	4.33333	43.591	24.7932	73.6828	120.024	63.1222	26.8322	FALSE
Q9NRR4	RNC_HUMAN	DROSHA	Ribonuclease 3	0	0	0	0	0	2	0	0.666667	4.46905	3.44203	7.77943	9.05378	4.28299	265.251	FALSE
Q08554	DSC1_HUMAN	DSC1	Desmocollin-1	0	1	0	1	1	0	0.333333	0.666667	6.11843	409.839	5.96907	4007.71	19.8345	1.80933	FALSE
J3QRL9;Q02487;Q14574	J3QRL9_HUMAN;DSC2_HUMAN;DSC3_HUMAN	DSC3;DSC2;DSC3	Desmocollin-3 (Fragment);Desmocollin-2;Desmocollin-3	0	1	0	0	0	0	0.333333	0	8.12588	13.4546	0.821109	12.288	0.644151	4.80652	FALSE
Q02413	DSG1_HUMAN	DSG1	Desmoglein-1	1	0	0	0	0	1	0.333333	0.333333	21.4319	8.93808	7.37275	5.28086	1.82611	29.3731	FALSE
Q14126	DSG2_HUMAN	DSG2	Desmoglein-2	6	6	9	7	10	6	7	7.66667	362.119	635.51	420.712	543.36	408.873	491.334	TRUE
P15924	DESP_HUMAN	DSP	Desmoplakin	5	5	5	4	5	5	5	4.66667	121.192	2333.48	175.812	93.4394	123.511	101.319	TRUE
P60981	DEST_HUMAN	DSTN	Destrin	4	2	7	2	4	4	4.33333	3.33333	82.2019	23.6289	95.6884	76.5013	111.479	101.349	FALSE
Q8TEA8	DTD1_HUMAN	DTD1	D-tyrosyl-tRNA(Tyr) deacylase 1	0	0	0	0	0	1	0	0.333333	3.94285	4.9771	2.51914	3.62263	4.71856	9.14683	FALSE
J3KND6;Q8NBA8	J3KND6_HUMAN;DTWD2_HUMAN	DTWD2	DTW domain containing 2, isoform CRA_d;DTW domain-containing protein 2	0	0	0	0	0	1	0	0.333333	2.07355	10.5539	2.76452	4.40065	4.31169	6.47202	FALSE
O75319	DUS11_HUMAN	DUSP11	RNA/RNP complex-1-interacting phosphatase	3	4	3	4	2	3	3.33333	3	175.527	113.086	153.233	117.331	99.1466	152.676	FALSE
A0A0C4DGL3;H0YKC5;H0YMP1;H0YNW5;P33316	A0A0C4DGL3_HUMAN;H0YKC5_HUMAN;H0YMP1_HUMAN;H0YNW5_HUMAN;DUT_HUMAN	DUT	DUTP pyrophosphatase, isoform CRA_c;Deoxyuridine 5'-triphosphate nucleotidohydrolase, mitochondrial (Fragment);Deoxyuridine 5'-triphosphate nucleotidohydrolase, mitochondrial (Fragment);Deoxyuridine 5'-triphosphate nucleotidohydrolase, mitochondrial;Deoxyuridine 5'-triphosphate nucleotidohydrolase, mitochondrial	1	0	0	0	0	0	0.333333	0	7.93509	1.76528	1.69057	11.8704	0.815927	2.78053	FALSE
I3L2N2;O14641	I3L2N2_HUMAN;DVL2_HUMAN	DVL2	Segment polarity protein dishevelled homolog DVL-2	0	0	0	0	0	2	0	0.666667	6.43084	6.02563	3.20037	14.0781	4.89948	28.1671	FALSE
Q14204	DYHC1_HUMAN	DYNC1H1	Cytoplasmic dynein 1 heavy chain 1	9	5	6	5	5	5	6.66667	5	161.158	250.323	169.839	288.304	202.65	103.837	TRUE
Q13409	DC1I2_HUMAN	DYNC1I2	Cytoplasmic dynein 1 intermediate chain 2	1	0	0	0	2	1	0.333333	1	81.8109	9.76764	1.40117	6.25494	14.6323	31.2414	FALSE
Q9Y6G9	DC1L1_HUMAN	DYNC1LI1	Cytoplasmic dynein 1 light intermediate chain 1	1	0	1	2	2	0	0.666667	1.33333	24.5252	5.57669	17.0747	37.9148	44.7858	5.55292	FALSE
P63167	DYL1_HUMAN	DYNLL1	Dynein light chain 1, cytoplasmic	2	5	3	0	3	5	3.33333	2.66667	99.896	164.067	190.319	11.487	176.5	310.009	FALSE
B1AKR6;H3BQI1;Q8TF09;Q9NP97	B1AKR6_HUMAN;H3BQI1_HUMAN;DLRB2_HUMAN;DLRB1_HUMAN	DYNLRB1;DYNLRB2;DYNLRB2;DYNLRB1	Dynein light chain roadblock-type 1;Dynein light chain roadblock-type 2;Dynein light chain roadblock-type 2;Dynein light chain roadblock-type 1	0	0	0	0	0	1	0	0.333333	6.94623	7.63468	2.01339	13.4633	4.54638	36.2446	FALSE
P63172;Q5VTU3	DYLT1_HUMAN;Q5VTU3_HUMAN	DYNLT1	Dynein light chain Tctex-type 1	1	0	2	1	0	0	1	0.333333	13.2812	8.4101	15.3167	36.8289	2.44032	5.31677	FALSE
H7C2Q8;Q99848	H7C2Q8_HUMAN;EBP2_HUMAN	EBNA1BP2	EBNA1 binding protein 2, isoform CRA_d;Probable rRNA-processing protein EBP2	1	1	1	1	4	0	1	1.66667	27.6846	16.6175	12.0055	26.2272	82.6874	0.358857	FALSE
C9J719;C9JJ78;Q15125	C9J719_HUMAN;C9JJ78_HUMAN;EBP_HUMAN	EBP	3-beta-hydroxysteroid-Delta(8),Delta(7)-isomerase (Fragment);3-beta-hydroxysteroid-Delta(8),Delta(7)-isomerase (Fragment);3-beta-hydroxysteroid-Delta(8),Delta(7)-isomerase	2	2	3	1	1	4	2.33333	2	229.552	177.92	244.841	227.914	191.548	178.514	FALSE
A0A0A0MRV2;Q9BY08	A0A0A0MRV2_HUMAN;EBPL_HUMAN	EBPL	Emopamil binding protein-like, isoform CRA_b;Emopamil-binding protein-like	0	0	0	1	0	0	0	0.333333	3.60922	9.80594	6.59008	39.6308	4.81273	4.0878	FALSE
Q13011	ECH1_HUMAN	ECH1	Delta(3,5)-Delta(2,4)-dienoyl-CoA isomerase, mitochondrial	0	0	1	2	1	0	0.333333	1	4.55141	4.87938	16.0974	36.0472	10.6453	1.36229	FALSE
H7C3G1;Q9H8V3	H7C3G1_HUMAN;ECT2_HUMAN	ECT2	Protein ECT2 (Fragment);Protein ECT2	0	0	0	1	1	0	0	0.666667	2.74792	2.18558	0.139328	19.9842	34.5663	5.15844	FALSE
Q96F86	EDC3_HUMAN	EDC3	Enhancer of mRNA-decapping protein 3	1	3	1	0	4	4	1.66667	2.66667	38.7702	30.9593	18.0484	7.83692	80.25	79.3519	FALSE
Q6P2E9	EDC4_HUMAN	EDC4	Enhancer of mRNA-decapping protein 4	1	0	0	0	1	1	0.333333	0.666667	19.9207	4.35378	0.585849	10.9612	7.48581	16.0341	FALSE
O60869	EDF1_HUMAN	EDF1	Endothelial differentiation-related factor 1	5	3	6	4	7	4	4.66667	5	219.545	276.279	113.864	199.752	209.448	174.609	TRUE
P68104	EF1A1_HUMAN	EEF1A1	Elongation factor 1-alpha 1	14	19	17	17	20	22	16.6667	19.6667	6341.05	7636.3	14206.1	6681.3	13737	6936.53	TRUE
Q05639	EF1A2_HUMAN	EEF1A2	Elongation factor 1-alpha 2	1	1	0	3	0	1	0.666667	1.33333	32.1375	148.228	0.703619	117.044	5.58483	261.847	FALSE
P24534	EF1B_HUMAN	EEF1B2	Elongation factor 1-beta	2	5	2	5	4	3	3	4	91.3335	134.03	88.6338	148.781	96.4458	149.029	FALSE
E9PK01;P29692	E9PK01_HUMAN;EF1D_HUMAN	EEF1D	Elongation factor 1-delta (Fragment);Elongation factor 1-delta	6	7	5	5	5	8	6	6	238.166	158.157	270.792	386.864	500.683	817.733	TRUE
C9J1V9;D6RBD7;O43324	C9J1V9_HUMAN;D6RBD7_HUMAN;MCA3_HUMAN	EEF1E1-BLOC1S5;EEF1E1;EEF1E1	EEF1E1-BLOC1S5 readthrough (NMD candidate);Eukaryotic translation elongation factor 1 epsilon-1;Eukaryotic translation elongation factor 1 epsilon-1	0	2	0	2	3	1	0.666667	2	5.94748	61.5996	2.51503	14.0618	58.9373	27.1424	FALSE
P26641	EF1G_HUMAN	EEF1G	Elongation factor 1-gamma	6	11	12	8	8	9	9.66667	8.33333	724.488	868.566	639.681	800.759	675.201	666.022	TRUE
P13639	EF2_HUMAN	EEF2	Elongation factor 2	7	8	6	8	9	6	7	7.66667	504.966	331.058	458.63	364.367	371.948	634.767	TRUE
Q9BUP0	EFHD1_HUMAN	EFHD1	EF-hand domain-containing protein D1	3	4	2	1	5	6	3	4	60.7518	85.0113	96.9739	18.2757	1361.59	89.6811	FALSE
Q96C19	EFHD2_HUMAN	EFHD2	EF-hand domain-containing protein D2	2	1	2	1	2	0	1.66667	1	47.2292	14.3955	37.3026	23.3223	47.3198	5.13279	FALSE
A0A1B0GUZ7;Q14156	A0A1B0GUZ7_HUMAN;EFR3A_HUMAN	EFR3A	Protein EFR3 homolog A	0	1	0	0	0	1	0.333333	0.333333	7.03823	14.6571	3.18899	12.5737	5.09876	48.841	FALSE
Q15029	U5S1_HUMAN	EFTUD2	116 kDa U5 small nuclear ribonucleoprotein component	6	7	6	5	7	6	6.33333	6	172.639	364.966	144.714	235.117	723.88	135.813	TRUE
Q9GZT9	EGLN1_HUMAN	EGLN1	Egl nine homolog 1	1	0	1	1	0	1	0.666667	0.666667	29.8707	7.81465	25.2281	15.5636	5.73181	24.6685	FALSE
A0A024R571;C9JC03;Q9H4M9;Q9NZN3	A0A024R571_HUMAN;C9JC03_HUMAN;EHD1_HUMAN;EHD3_HUMAN	EHD1;EHD1;EHD1;EHD3	EH domain-containing protein 1;EH domain-containing protein 1 (Fragment);EH domain-containing protein 1;EH domain-containing protein 3	0	0	0	0	0	1	0	0.333333	12.3191	2.84643	8.31972	5.49918	3.67477	10.6563	FALSE
Q9H223	EHD4_HUMAN	EHD4	EH domain-containing protein 4	1	1	3	0	1	0	1.66667	0.333333	25.184	28.3757	159.08	7.902	17.7411	5.29636	FALSE
E9PK61;E9PL33;E9PM05;E9PS58;O14681	E9PK61_HUMAN;E9PL33_HUMAN;E9PM05_HUMAN;E9PS58_HUMAN;EI24_HUMAN	EI24	Etoposide-induced protein 2.4 homolog;Etoposide-induced protein 2.4 homolog (Fragment);Etoposide-induced protein 2.4 homolog (Fragment);Etoposide-induced protein 2.4 homolog (Fragment);Etoposide-induced protein 2.4 homolog	0	4	1	1	1	1	1.66667	1	9.18276	51.8801	129.83	45.9719	30.9716	19.874	FALSE
K7EM18;P41567	K7EM18_HUMAN;EIF1_HUMAN	EIF1	Eukaryotic translation initiation factor 1	3	2	3	3	5	5	2.66667	4.33333	426.942	525.106	268.632	696.635	304.157	282.69	FALSE
P47813	IF1AX_HUMAN	EIF1AX	Eukaryotic translation initiation factor 1A, X-chromosomal	8	5	10	8	11	10	7.66667	9.66667	590.537	258.113	503.067	678.565	573.763	678.344	TRUE
O60739	EIF1B_HUMAN	EIF1B	Eukaryotic translation initiation factor 1b	0	0	0	0	1	1	0	0.666667	4.5335	0.947126	9.0862	5.41333	22.1915	14.811	FALSE
F8WAE5;Q9BY44	F8WAE5_HUMAN;EIF2A_HUMAN	EIF2A	Eukaryotic translation initiation factor 2A	0	0	0	0	2	2	0	1.33333	4.36917	1.84516	3.78119	2.29936	36.2277	59.4768	FALSE
Q14232	EI2BA_HUMAN	EIF2B1	Translation initiation factor eIF-2B subunit alpha	8	7	10	9	8	13	8.33333	10	969.386	459.94	718.615	701.883	692.255	393.766	TRUE
H0YGG4	H0YGG4_HUMAN	EIF2B1	Translation initiation factor eIF-2B subunit alpha (Fragment)	0	1	1	1	1	1	0.666667	1	6.35208	78.6245	74.7567	46.2047	60.7416	72.4624	FALSE
A0A087WTA5;E7ERK9;Q9UI10	A0A087WTA5_HUMAN;E7ERK9_HUMAN;EI2BD_HUMAN	EIF2B4	Translation initiation factor eIF-2B subunit delta	4	4	7	7	6	3	5	5.33333	64.1571	83.5243	167.58	108.197	82.7896	74.1253	TRUE
Q13144	EI2BE_HUMAN	EIF2B5	Translation initiation factor eIF-2B subunit epsilon	0	1	1	1	0	1	0.666667	0.666667	8.75148	16.4104	17.8012	24.5753	0.896606	20.7581	FALSE
P05198	IF2A_HUMAN	EIF2S1	Eukaryotic translation initiation factor 2 subunit 1	4	4	6	5	5	5	4.66667	5	75.8678	90.5437	166.976	378.343	259.339	210.087	TRUE
P20042	IF2B_HUMAN	EIF2S2	Eukaryotic translation initiation factor 2 subunit 2	2	4	2	4	6	4	2.66667	4.66667	86.0328	125.028	56.711	187.754	115.722	304.429	FALSE
P41091	IF2G_HUMAN	EIF2S3	Eukaryotic translation initiation factor 2 subunit 3	6	6	5	5	7	9	5.66667	7	374.664	399.402	307.063	507.914	415.623	323.502	TRUE
Q14152	EIF3A_HUMAN	EIF3A	Eukaryotic translation initiation factor 3 subunit A	1	2	0	1	1	3	1	1.66667	15.7441	31.9716	7.19756	29.403	18.2358	86.0719	FALSE
P55884	EIF3B_HUMAN	EIF3B	Eukaryotic translation initiation factor 3 subunit B	0	3	4	2	3	2	2.33333	2.33333	13.5982	58.3951	39.5171	11.3805	20.9503	51.3895	FALSE
B5ME19;Q99613	EIFCL_HUMAN;EIF3C_HUMAN	EIF3CL;EIF3C	Eukaryotic translation initiation factor 3 subunit C-like protein;Eukaryotic translation initiation factor 3 subunit C	1	0	0	0	2	4	0.333333	2	12.9245	3.24636	0.349193	10.6873	10.3355	23.5459	FALSE
O15371	EIF3D_HUMAN	EIF3D	Eukaryotic translation initiation factor 3 subunit D	1	3	1	1	5	6	1.66667	4	29.8622	57.4977	37.2059	51.6993	83.5356	75.3758	FALSE
P60228	EIF3E_HUMAN	EIF3E	Eukaryotic translation initiation factor 3 subunit E	1	4	2	0	2	3	2.33333	1.66667	27.8071	49.8029	20.5043	4.67349	36.4202	5.45266	FALSE
O00303	EIF3F_HUMAN	EIF3F	Eukaryotic translation initiation factor 3 subunit F	3	3	4	2	3	3	3.33333	2.66667	63.6617	30.3182	77.8554	34.4788	23.4245	27.4863	FALSE
Q13347	EIF3I_HUMAN	EIF3I	Eukaryotic translation initiation factor 3 subunit I	2	1	4	1	4	3	2.33333	2.66667	32.5075	10.7407	30.3431	25.7031	43.0496	9.30392	FALSE
A0A087WVB9;K7EQM4;K7ERF1;K7ES31;Q9UBQ5	A0A087WVB9_HUMAN;K7EQM4_HUMAN;K7ERF1_HUMAN;K7ES31_HUMAN;EIF3K_HUMAN	EIF3K	Eukaryotic translation initiation factor 3 subunit K;Eukaryotic translation initiation factor 3 subunit K (Fragment);Eukaryotic translation initiation factor 3 subunit K;Eukaryotic translation initiation factor 3 subunit K;Eukaryotic translation initiation factor 3 subunit K	0	0	1	1	0	0	0.333333	0.333333	9.55426	1.83337	33.4685	66.4447	0.963592	4.392	FALSE
P60842	IF4A1_HUMAN	EIF4A1	Eukaryotic initiation factor 4A-I	9	8	8	8	9	9	8.33333	8.66667	149.842	261.458	366.792	373.538	316.938	188.196	TRUE
P38919	IF4A3_HUMAN	EIF4A3	Eukaryotic initiation factor 4A-III	3	3	4	2	4	3	3.33333	3	40.0039	54.8645	80.361	38.8827	87.7162	114.513	FALSE
E7EX17;F8VX11;P23588	E7EX17_HUMAN;F8VX11_HUMAN;IF4B_HUMAN	EIF4B	Eukaryotic translation initiation factor 4B;Eukaryotic translation initiation factor 4B (Fragment);Eukaryotic translation initiation factor 4B	2	0	1	1	5	3	1	3	51.0217	4.47179	14.5743	23.7179	73.471	47.157	FALSE
D6RBW1;P06730	D6RBW1_HUMAN;IF4E_HUMAN	EIF4E	Eukaryotic translation initiation factor 4E	3	1	3	1	3	2	2.33333	2	92.1899	7.8115	123.539	46.2951	63.1039	39.9202	FALSE
Q9NRA8	4ET_HUMAN	EIF4ENIF1	Eukaryotic translation initiation factor 4E transporter	0	1	1	1	1	3	0.666667	1.66667	5.05006	28.7355	20.1004	51.3775	43.6623	22.6637	FALSE
E7EUU4;E7EX73;E9PGM1;Q04637	E7EUU4_HUMAN;E7EX73_HUMAN;E9PGM1_HUMAN;IF4G1_HUMAN	EIF4G1	Eukaryotic translation initiation factor 4 gamma 1	5	5	6	5	6	5	5.33333	5.33333	196.574	208.285	158.713	201.068	181.024	151.07	TRUE
D3DQV9;P78344	D3DQV9_HUMAN;IF4G2_HUMAN	EIF4G2	Eukaryotic translation initiation factor 4 gamma 2 (Fragment);Eukaryotic translation initiation factor 4 gamma 2	2	2	2	2	4	1	2	2.33333	37.2	5.44948	577.429	40.4499	38.6121	10.7667	FALSE
A0A0A0MSA7;A0A0U1RQK7;O43432	A0A0A0MSA7_HUMAN;A0A0U1RQK7_HUMAN;IF4G3_HUMAN	EIF4G3	Eukaryotic translation initiation factor 4 gamma 3	0	0	0	0	0	1	0	0.333333	4.9602	11.2401	0.858296	4.51381	0.824311	8.39794	FALSE
Q15056	IF4H_HUMAN	EIF4H	Eukaryotic translation initiation factor 4H	1	1	2	1	1	1	1.33333	1	72.97	16.2038	4.37881	99.1444	83.644	106.226	FALSE
H0YLZ1;H0YN40;P55010	H0YLZ1_HUMAN;H0YN40_HUMAN;IF5_HUMAN	EIF5	Eukaryotic translation initiation factor 5 (Fragment);Eukaryotic translation initiation factor 5 (Fragment);Eukaryotic translation initiation factor 5	0	1	0	0	1	0	0.333333	0.333333	12.9188	19.0392	3.12725	7.85	15.4813	2.87836	FALSE
P63241	IF5A1_HUMAN	EIF5A	Eukaryotic translation initiation factor 5A-1	7	2	4	5	4	3	4.33333	4	178.706	128.985	108.31	160.542	40.9111	65.8842	FALSE
A0A087WUT6;O60841	A0A087WUT6_HUMAN;IF2P_HUMAN	EIF5B	Eukaryotic translation initiation factor 5B	1	4	4	4	3	7	3	4.66667	53.0537	141.743	113.374	62.5825	118.23	105.113	FALSE
B7ZBH1;P56537	B7ZBH1_HUMAN;IF6_HUMAN	EIF6	Eukaryotic translation initiation factor 6 (Fragment);Eukaryotic translation initiation factor 6	0	0	0	1	1	0	0	0.666667	0.217587	7.76548	6.50517	27.7336	23.3079	1.89053	FALSE
G5E9D5;Q9BQ52	G5E9D5_HUMAN;RNZ2_HUMAN	ELAC2	ElaC homolog 2 (E. coli), isoform CRA_a;Zinc phosphodiesterase ELAC protein 2	1	0	1	1	2	1	0.666667	1.33333	9.082	8.3751	13.1751	10.2393	31.8428	9.87175	FALSE
Q15717	ELAV1_HUMAN	ELAVL1	ELAV-like protein 1	2	2	3	3	2	1	2.33333	2	87.5777	85.4084	81.5343	49.4954	27.6176	50.0905	FALSE
H0YCM7;Q5JVZ5;Q5JW01;Q96JJ3	H0YCM7_HUMAN;Q5JVZ5_HUMAN;Q5JW01_HUMAN;ELMO2_HUMAN	ELMO2	Engulfment and cell motility protein 2 (Fragment);Engulfment and cell motility protein 2;Engulfment and cell motility protein 2 (Fragment);Engulfment and cell motility protein 2	1	0	0	0	0	0	0.333333	0	15.015	5.43791	8.24521	13.7671	5.8273	3.61555	FALSE
Q8IZ81	ELMD2_HUMAN	ELMOD2	ELMO domain-containing protein 2	1	0	0	0	0	0	0.333333	0	19.6586	10.2863	2.93769	7.19411	2.24519	0.369829	FALSE
A0A0B4J296;Q15370	A0A0B4J296_HUMAN;ELOB_HUMAN	ELOB	Elongin-B	1	1	1	2	2	1	1	1.66667	25.545	42.7498	35.3114	54.879	26.9307	40.184	FALSE
E5RHG8;Q15369	E5RHG8_HUMAN;ELOC_HUMAN	ELOC	Elongin-C (Fragment);Elongin-C	0	2	3	2	4	6	1.66667	4	3.00854	62.0496	64.8682	37.4021	79.366	211.431	FALSE
A0A024R7E8;K7EMV4;K7EN05;K7EPC8;K7EQ44;P60002	A0A024R7E8_HUMAN;K7EMV4_HUMAN;K7EN05_HUMAN;K7EPC8_HUMAN;K7EQ44_HUMAN;ELOF1_HUMAN	ELOF1	Transcription elongation factor 1 homolog	3	3	2	3	5	5	2.66667	4.33333	316.63	278.182	350.018	406.363	360.711	301.076	FALSE
Q9BW60	ELOV1_HUMAN	ELOVL1	Elongation of very long chain fatty acids protein 1	2	2	1	2	1	1	1.66667	1.33333	85.9586	49.5025	22.2485	61.9611	8.97555	11.8401	FALSE
Q9GZR5	ELOV4_HUMAN	ELOVL4	Elongation of very long chain fatty acids protein 4	0	1	0	0	1	0	0.333333	0.333333	0.131331	24.3929	2.25632	3.9925	22.0099	4.87147	FALSE
A0A0A0MTI6;Q9NYP7	A0A0A0MTI6_HUMAN;ELOV5_HUMAN	ELOVL5	Elongation of very long chain fatty acids protein;Elongation of very long chain fatty acids protein 5	1	1	1	1	1	1	1	1	87.1953	100.005	80.0639	83.3777	49.2908	35.298	FALSE
Q8N766	EMC1_HUMAN	EMC1	ER membrane protein complex subunit 1	1	1	0	1	2	2	0.666667	1.66667	21.6284	10.268	3.55333	15.2283	43.7884	50.7567	FALSE
M0R2A0;Q5UCC4	M0R2A0_HUMAN;EMC10_HUMAN	EMC10	ER membrane protein complex subunit 10	0	0	0	0	2	1	0	1	4.09161	8.30288	7.06542	4.09153	5.36616	27.5374	FALSE
Q15006	EMC2_HUMAN	EMC2	ER membrane protein complex subunit 2	3	2	0	2	1	0	1.66667	1	44.815	23.2755	4.45718	29.6547	30.7195	2.73217	FALSE
H0YK61;H0YLP8;H0YMH5;H0YN63;H0YNK0;H0YNK8;Q5J8M3;S4R329	H0YK61_HUMAN;H0YLP8_HUMAN;H0YMH5_HUMAN;H0YN63_HUMAN;H0YNK0_HUMAN;H0YNK8_HUMAN;EMC4_HUMAN;S4R329_HUMAN	EMC4	ER membrane protein complex subunit 4;ER membrane protein complex subunit 4 (Fragment);ER membrane protein complex subunit 4;ER membrane protein complex subunit 4;ER membrane protein complex subunit 4;ER membrane protein complex subunit 4;ER membrane protein complex subunit 4;ER membrane protein complex subunit 4	1	1	0	2	0	1	0.666667	1	39.4113	21.5591	4.64793	23.566	5.93153	14.6772	FALSE
Q9BV81	EMC6_HUMAN	EMC6	ER membrane protein complex subunit 6	0	0	1	0	1	1	0.333333	0.666667	5.6705	8.30257	363.392	12.6601	19.1494	30.6542	FALSE
O43402	EMC8_HUMAN	EMC8	ER membrane protein complex subunit 8	0	1	0	0	0	0	0.333333	0	13.4077	17.9814	8.73729	3.03034	1.35912	2.34515	FALSE
P50402	EMD_HUMAN	EMD	Emerin	9	7	9	7	9	10	8.33333	8.66667	428.301	279.568	344.424	305.299	301.585	396.873	TRUE
Q92979	NEP1_HUMAN	EMG1	Ribosomal RNA small subunit methyltransferase NEP1	2	2	1	1	2	1	1.66667	1.33333	156.893	42.9286	98.3511	26.4789	114.624	41.4194	FALSE
A0A0U1RRM6;Q8N8S7	A0A0U1RRM6_HUMAN;ENAH_HUMAN	ENAH	Protein enabled homolog	3	3	1	1	2	1	2.33333	1.33333	28.5745	11.6496	26.8942	32.0118	40.7364	51.3352	FALSE
P06733	ENOA_HUMAN	ENO1	Alpha-enolase	10	8	3	8	4	5	7	5.66667	143.76	181.802	148.645	187.124	97.8643	151.653	TRUE
A6NMQ3;H3BMD8;H3BQ52;H3BTD3;O43768;P56211;Q5T5H1	A6NMQ3_HUMAN;H3BMD8_HUMAN;H3BQ52_HUMAN;H3BTD3_HUMAN;ENSA_HUMAN;ARP19_HUMAN;Q5T5H1_HUMAN	ENSA;ARPP19;ARPP19;ARPP19;ENSA;ARPP19;ENSA	Alpha-endosulfine;cAMP-regulated phosphoprotein 19;cAMP-regulated phosphoprotein 19;cAMP-regulated phosphoprotein 19 (Fragment);Alpha-endosulfine;cAMP-regulated phosphoprotein 19;Alpha-endosulfine	0	0	1	0	0	2	0.333333	0.666667	2.61727	3.34316	17.365	13.6076	2.36694	20.6032	FALSE
Q9NPA8	ENY2_HUMAN	ENY2	Transcription and mRNA export factor ENY2	0	0	1	1	1	1	0.333333	1	13.324	7.07959	192.252	53.1109	6.33352	17.7821	FALSE
P11171;Q4VB86	41_HUMAN;Q4VB86_HUMAN	EPB41	Protein 4.1;EPB41 protein	1	1	2	0	2	1	1.33333	1	34.7586	19.4469	40.8684	9.43093	20.026	16.5908	FALSE
E9PHY5;O43491	E9PHY5_HUMAN;E41L2_HUMAN	EPB41L2	Band 4.1-like protein 2	1	3	2	3	1	2	2	2	20.6752	38.7021	33.1534	64.0968	21.2305	45.6329	FALSE
A0A0A0MRA8;A0A0A0MSA4;A8K968;Q9Y2J2	A0A0A0MRA8_HUMAN;A0A0A0MSA4_HUMAN;A8K968_HUMAN;E41L3_HUMAN	EPB41L3	Band 4.1-like protein 3	2	2	2	3	2	0	2	1.66667	43.6383	40.4738	30.3313	52.2607	39.0559	5.06873	FALSE
Q9H329	E41LB_HUMAN	EPB41L4B	Band 4.1-like protein 4B	1	1	2	2	3	2	1.33333	2.33333	43.4691	33.7576	33.1621	57.9701	50.2228	23.5335	FALSE
Q9HCM4	E41L5_HUMAN	EPB41L5	Band 4.1-like protein 5	6	7	6	7	7	8	6.33333	7.33333	389.58	581.594	798.087	530.044	402.422	427.808	TRUE
P07814	SYEP_HUMAN	EPRS	Bifunctional glutamate/proline--tRNA ligase	5	5	6	6	5	5	5.33333	5.33333	189.388	165.846	152.901	253.401	165.713	171.831	TRUE
J3QSB2;O75616	J3QSB2_HUMAN;ERAL1_HUMAN	ERAL1	GTPase Era, mitochondrial (Fragment);GTPase Era, mitochondrial	1	2	1	1	2	1	1.33333	1.33333	41.5852	22.3106	44.1987	21.6959	73.9748	32.6646	FALSE
P19447	ERCC3_HUMAN	ERCC3	TFIIH basal transcription factor complex helicase XPB subunit	0	0	1	0	0	0	0.333333	0	9.44396	9.44423	8.29817	8.83189	5.90858	4.47841	FALSE
Q03468	ERCC6_HUMAN	ERCC6	DNA excision repair protein ERCC-6	0	0	1	0	0	1	0.333333	0.333333	2.08192	7.61323	15.5334	0.941279	1.15349	12.4474	FALSE
Q969X5	ERGI1_HUMAN	ERGIC1	Endoplasmic reticulum-Golgi intermediate compartment protein 1	3	1	2	3	4	2	2	3	65.7187	41.2997	67.5853	97.3984	111.115	109.603	FALSE
A0A1W2PPS8;H0Y5K5;H0Y621;Q9Y282	A0A1W2PPS8_HUMAN;H0Y5K5_HUMAN;H0Y621_HUMAN;ERGI3_HUMAN	ERGIC3	Endoplasmic reticulum-Golgi intermediate compartment protein 3;Endoplasmic reticulum-Golgi intermediate compartment protein 3 (Fragment);Endoplasmic reticulum-Golgi intermediate compartment protein 3 (Fragment);Endoplasmic reticulum-Golgi intermediate compartment protein 3	0	0	0	0	0	1	0	0.333333	5.88001	2.08181	3.96803	7.59372	4.00802	39.2499	FALSE
P84090	ERH_HUMAN	ERH	Enhancer of rudimentary homolog	5	8	8	8	10	17	7	11.6667	522.082	343.843	636.411	558.166	851.892	819.425	TRUE
Q8IV48	ERI1_HUMAN	ERI1	3'-5' exoribonuclease 1	1	1	2	1	2	2	1.33333	1.66667	13.6755	14.8671	35.1939	16.3214	25.8706	61.6402	FALSE
E5RHW4;O94905	E5RHW4_HUMAN;ERLN2_HUMAN	ERLIN2	Erlin-2 (Fragment);Erlin-2	5	2	2	1	2	1	3	1.33333	73.7883	168.025	31.657	32.3641	52.2375	17.8395	FALSE
A0A0U1RQL9;A0A0U1RQS5;A0A0U1RQV1;B3KNS4;Q96A10	A0A0U1RQL9_HUMAN;A0A0U1RQS5_HUMAN;A0A0U1RQV1_HUMAN;B3KNS4_HUMAN;Q96A10_HUMAN	ERVK3-1	Endogenous retrovirus group K3 member 1 (Fragment);Endogenous retrovirus group K3 member 1 (Fragment);Endogenous retrovirus group K3 member 1 (Fragment);Endogenous retrovirus group K3 member 1;Endogenous retrovirus group K3 member 1	1	0	2	0	0	0	1	0	36.731	1.39913	50.477	1.85377	5.93612	1.78964	FALSE
Q9BSJ8	ESYT1_HUMAN	ESYT1	Extended synaptotagmin-1	1	4	1	0	2	2	2	1.33333	23.0547	69.4065	23.6608	9.65304	16.279	15.5792	FALSE
A0A087WXU3;A0FGR8;H7BXI1	A0A087WXU3_HUMAN;ESYT2_HUMAN;H7BXI1_HUMAN	ESYT2	Extended synaptotagmin-2;Extended synaptotagmin-2;Extended synaptotagmin-2 (Fragment)	2	4	6	2	2	5	4	3	59.6471	107.729	84.3636	28.5124	79.0818	163.599	FALSE
P62495	ERF1_HUMAN	ETF1	Eukaryotic peptide chain release factor subunit 1	4	6	7	6	6	6	5.66667	6	507.843	244.141	592.632	564.655	275.692	338.735	TRUE
P13804	ETFA_HUMAN	ETFA	Electron transfer flavoprotein subunit alpha, mitochondrial	1	0	1	0	3	0	0.666667	1	1334.28	1.11531	11.793	5.3916	28.8082	2.86472	FALSE
P38117	ETFB_HUMAN	ETFB	Electron transfer flavoprotein subunit beta	1	0	0	0	0	1	0.333333	0.333333	6.65057	9.35156	9.70205	12.7453	2.67245	37.4089	FALSE
H7BY36	H7BY36_HUMAN	EWSR1	RNA-binding protein EWS (Fragment)	1	2	1	1	2	3	1.33333	2	60.5565	49.6619	46.8668	105.771	169.144	233.727	FALSE
Q01844	EWS_HUMAN	EWSR1	RNA-binding protein EWS	12	11	13	16	14	15	12	15	2067.68	1385.14	1778.07	2359.62	3276.38	1198.68	TRUE
Q9NVH0	EXD2_HUMAN	EXD2	Exonuclease 3'-5' domain-containing protein 2	2	1	2	2	0	1	1.66667	1	35.5171	26.2483	65.0526	38.5992	4.88562	19.1439	FALSE
Q9NV70	EXOC1_HUMAN	EXOC1	Exocyst complex component 1	2	1	1	2	0	2	1.33333	1.33333	9.36846	20.9136	7.68304	17.4923	4.93165	8.71576	FALSE
Q96KP1	EXOC2_HUMAN	EXOC2	Exocyst complex component 2	0	0	2	0	0	0	0.666667	0	13.9637	3.73398	247.443	9.16146	4.04095	5.97002	FALSE
D6RB59;O60645	D6RB59_HUMAN;EXOC3_HUMAN	EXOC3	Exocyst complex component 3	0	1	1	1	0	1	0.666667	0.666667	9.60965	6.25337	12.6245	22.4957	3.02147	63.5773	FALSE
Q96A65	EXOC4_HUMAN	EXOC4	Exocyst complex component 4	0	1	0	0	2	3	0.333333	1.66667	2.55954	17.0646	8.38642	0.70124	14.2697	117.934	FALSE
A0A0A0MSI8;F8W9B8;O00471	A0A0A0MSI8_HUMAN;F8W9B8_HUMAN;EXOC5_HUMAN	EXOC5	Exocyst complex component 5	0	0	3	0	0	0	1	0	14.358	11.2839	43.7161	8.08572	3.15169	1.82986	FALSE
E7EW84;Q8TAG9	E7EW84_HUMAN;EXOC6_HUMAN	EXOC6	Exocyst complex component;Exocyst complex component 6	0	0	0	0	0	1	0	0.333333	7.5657	7.87776	1.6921	11.0485	3.88199	11.6528	FALSE
A0A0A0MRE1;A0A0A0MSB8;B4DJ07;Q9UPT5	A0A0A0MRE1_HUMAN;A0A0A0MSB8_HUMAN;B4DJ07_HUMAN;EXOC7_HUMAN	EXOC7	Exocyst complex component 7 (Fragment);Exocyst complex component 7;Exocyst complex component 7;Exocyst complex component 7	0	1	0	0	0	0	0.333333	0	8.85564	14.4701	8.76785	10.9715	3.85409	3.76844	FALSE
B1AMU3;Q9Y3B2	B1AMU3_HUMAN;EXOS1_HUMAN	EXOSC1	Exosome complex component CSL4	1	1	0	3	4	2	0.666667	3	23.1376	18.1353	10.3903	38.0069	36.6953	50.8357	FALSE
Q01780	EXOSX_HUMAN	EXOSC10	Exosome component 10	1	1	1	1	4	1	1	2	21.3302	13.1577	30.8179	8.01251	59.641	20.4046	FALSE
Q13868	EXOS2_HUMAN	EXOSC2	Exosome complex component RRP4	1	3	2	3	1	2	2	2	29.8039	67.5248	26.1817	91.1953	17.7453	57.1937	FALSE
Q9NQT5	EXOS3_HUMAN	EXOSC3	Exosome complex component RRP40	1	2	1	0	2	2	1.33333	1.33333	34.0837	93.9304	28.681	1.79492	118.391	116.186	FALSE
Q9NPD3	EXOS4_HUMAN	EXOSC4	Exosome complex component RRP41	2	2	4	3	3	3	2.66667	3	66.752	27.9825	52.3008	92.0497	92.073	54.9928	FALSE
Q9NQT4	EXOS5_HUMAN	EXOSC5	Exosome complex component RRP46	0	0	2	1	1	1	0.666667	1	10.6698	1.33886	22.9166	9.45811	9.79473	4.01043	FALSE
Q5RKV6	EXOS6_HUMAN	EXOSC6	Exosome complex component MTR3	1	2	0	4	4	0	1	2.66667	26.6958	40.2441	5.29259	63.5829	68.3753	4.40156	FALSE
Q15024	EXOS7_HUMAN	EXOSC7	Exosome complex component RRP42	0	3	2	0	1	0	1.66667	0.333333	2.78365	57.4242	38.1401	1.02934	55.3805	2.96646	FALSE
Q96B26	EXOS8_HUMAN	EXOSC8	Exosome complex component RRP43	0	1	0	0	1	2	0.333333	1	10.8501	16.4372	4.64207	1.3585	27.3677	67.768	FALSE
D6RIY6;Q06265	D6RIY6_HUMAN;EXOS9_HUMAN	EXOSC9	Exosome complex component RRP45	2	2	1	1	1	0	1.66667	0.666667	11.5949	40.3295	29.8368	20.3125	37.489	2.27105	FALSE
E9PNL9;Q93063	E9PNL9_HUMAN;EXT2_HUMAN	EXT2	Exostosin-2 (Fragment);Exostosin-2	0	0	0	1	0	0	0	0.333333	7.26312	2.96146	9.22553	13.7102	5.6499	3.9753	FALSE
E7EQR4;P15311	E7EQR4_HUMAN;EZRI_HUMAN	EZR	Ezrin	5	5	5	6	3	7	5	5.33333	191.291	207.294	225.028	202.221	98.1532	153.06	TRUE
P00742	FA10_HUMAN	F10	Coagulation factor X	0	1	3	0	2	1	1.33333	1	9.97084	16.3418	16.2971	13.4012	19.8589	17.9253	FALSE
A0A0A0MR51;F5H3P6;F5H3U5;O60427	A0A0A0MR51_HUMAN;F5H3P6_HUMAN;F5H3U5_HUMAN;FADS1_HUMAN	FADS1	Fatty acid desaturase 1	0	1	0	0	0	0	0.333333	0	1.25519	44.1933	1.80031	8.76122	5.93736	0.079105	FALSE
O95864	FADS2_HUMAN	FADS2	Fatty acid desaturase 2	0	0	3	1	1	1	1	1	7.42561	10.2524	20.7078	18.3251	49.3133	15.0678	FALSE
B3KT28;Q9UNN5	B3KT28_HUMAN;FAF1_HUMAN	FAF1	FAS-associated factor 1	0	0	0	1	0	0	0	0.333333	9.74702	8.82764	9.9888	20.6157	3.01764	0.339211	FALSE
Q96CS3	FAF2_HUMAN	FAF2	FAS-associated factor 2	4	5	6	2	5	3	5	3.33333	215.259	409.049	249.088	70.4927	152.183	78.4235	TRUE
Q6P587	FAHD1_HUMAN	FAHD1	Acylpyruvase FAHD1, mitochondrial	0	1	0	0	3	1	0.333333	1.33333	3.56064	79.6057	7.191	5.90258	58.175	19.6323	FALSE
G3XAI9;Q5BKY9;Q8N9E0	G3XAI9_HUMAN;F133B_HUMAN;F133A_HUMAN	FAM133B;FAM133B;FAM133A	Protein FAM133B;Protein FAM133B;Protein FAM133A	2	1	2	1	1	2	1.66667	1.33333	201.622	62.3243	230.337	199.043	72.3409	46.8655	FALSE
F8W7Q4;Q96A26	F8W7Q4_HUMAN;F162A_HUMAN	FAM162A	Protein FAM162A	3	3	2	1	1	4	2.66667	2	110.333	41.2471	113.777	89.1866	29.5511	87.5232	FALSE
F2Z2Y3;Q9H8W3	F2Z2Y3_HUMAN;F204A_HUMAN	FAM204A	Protein FAM204A	0	0	0	0	0	1	0	0.333333	5.64091	0.313232	8.35754	3.37974	3.10415	7.63224	FALSE
Q9NSI2	F207A_HUMAN	FAM207A	Protein FAM207A	6	8	9	7	11	10	7.66667	9.33333	547.953	880.788	867.625	370.227	980.747	1247.46	TRUE
O75063	XYLK_HUMAN	FAM20B	Glycosaminoglycan xylosylkinase	0	0	1	0	0	0	0.333333	0	9.80865	8.81179	7.48277	6.99183	2.86762	2.14919	FALSE
K7EIY1;Q9Y421	K7EIY1_HUMAN;FA32A_HUMAN	FAM32A	Protein FAM32A	0	0	0	0	1	1	0	0.666667	14.1084	9.48688	0.0191864	10.3735	20.2048	46.1653	FALSE
A6QRH7;D3DWX8;P98173;Q5HY75	A6QRH7_HUMAN;D3DWX8_HUMAN;FAM3A_HUMAN;Q5HY75_HUMAN	FAM3A	Protein FAM3A (Fragment);Family with sequence similarity 3, member A, isoform CRA_c;Protein FAM3A;Protein FAM3A	1	0	0	0	0	0	0.333333	0	54.9696	9.43626	0.104863	7.99966	3.90351	3.00522	FALSE
C9JMN4;C9JP35;Q92520	C9JMN4_HUMAN;C9JP35_HUMAN;FAM3C_HUMAN	FAM3C	Protein FAM3C (Fragment);Protein FAM3C (Fragment);Protein FAM3C	2	1	0	1	0	0	1	0.333333	22.894	14.9553	10.1542	21.4075	5.0497	0.525376	FALSE
B0S8I6;Q14320;Q9Y247	B0S8I6_HUMAN;FA50A_HUMAN;FA50B_HUMAN	FAM50A;FAM50A;FAM50B	Protein FAM50A (Fragment);Protein FAM50A;Protein FAM50B	0	0	1	0	0	0	0.333333	0	11.1882	10.5777	22.0507	13.2788	5.66523	5.3509	FALSE
Q8TBR7	FA57A_HUMAN	FAM57A	Protein FAM57A	0	1	1	0	0	0	0.666667	0	2.12758	21.7611	10.6346	8.11662	4.83688	2.76246	FALSE
E9PQL1;Q8TAV0	E9PQL1_HUMAN;FA76A_HUMAN	FAM76A	Protein FAM76A	0	0	0	0	1	1	0	0.666667	11.1727	8.58977	4.32504	13.575	0.827192	9.82149	FALSE
Q8NCA5	FA98A_HUMAN	FAM98A	Protein FAM98A	3	3	1	1	1	3	2.33333	1.66667	44.1258	41.4022	29.1313	52.3318	10.5663	35.785	FALSE
Q52LJ0	FA98B_HUMAN	FAM98B	Protein FAM98B	2	2	2	1	0	3	2	1.33333	41.3311	47.0879	32.3799	25.1223	4.15401	45.1495	FALSE
Q9NVI1	FANCI_HUMAN	FANCI	Fanconi anemia group I protein	1	0	4	1	0	1	1.66667	0.666667	12.3274	7.96782	33.7879	4.88773	1.50263	1.65832	FALSE
Q8WVX9	FACR1_HUMAN	FAR1	Fatty acyl-CoA reductase 1	5	5	6	3	3	5	5.33333	3.66667	145.903	319.732	224.673	108.387	115.144	174.57	TRUE
H7C3M7	H7C3M7_HUMAN	FARP2	FERM, RhoGEF and pleckstrin domain-containing protein 2 (Fragment)	0	0	0	1	0	0	0	0.333333	11.5401	5.26813	1.7258	13.3083	0.478682	0.607023	FALSE
Q9Y285	SYFA_HUMAN	FARSA	Phenylalanine--tRNA ligase alpha subunit	8	11	7	10	11	8	8.66667	9.66667	684.069	966.164	850.471	521.448	806.332	631.995	TRUE
Q9NSD9	SYFB_HUMAN	FARSB	Phenylalanine--tRNA ligase beta subunit	1	1	2	3	2	2	1.33333	2.33333	27.2765	14.6616	36.2868	48.1806	24.7887	30.6268	FALSE
A0A0U1RQF0;P49327	A0A0U1RQF0_HUMAN;FAS_HUMAN	FASN	Fatty acid synthase	5	4	6	5	4	6	5	5	140.741	66.633	205.926	477.226	87.5842	71.6572	TRUE
Q7L8L6	FAKD5_HUMAN	FASTKD5	FAST kinase domain-containing protein 5, mitochondrial	1	1	1	0	0	2	1	0.666667	5.06339	40.192	14.9669	8.69805	5.70946	20.6889	FALSE
E9PR30;P62861	E9PR30_HUMAN;RS30_HUMAN	FAU	40S ribosomal protein S30	11	11	10	11	14	12	10.6667	12.3333	3483.81	2677.13	14657.5	2669.34	2707.04	2745.22	TRUE
P22087	FBRL_HUMAN	FBL	rRNA 2'-O-methyltransferase fibrillarin	8	11	8	8	9	9	9	8.66667	419.381	483.598	557.508	894.246	522.151	548.553	TRUE
P98095	FBLN2_HUMAN	FBLN2	Fibulin-2	0	0	0	0	1	0	0	0.333333	5.8066	4.98828	0.186562	8.91942	8.65217	0.423722	FALSE
Q86XK2	FBX11_HUMAN	FBXO11	F-box only protein 11	0	1	1	0	3	1	0.666667	1.33333	14.0763	14.407	12.8235	13.9788	20.2154	4.80389	FALSE
H3BTH6;Q8NEZ5	H3BTH6_HUMAN;FBX22_HUMAN	FBXO22	F-box only protein 22 (Fragment);F-box only protein 22	0	0	0	0	0	1	0	0.333333	9.21917	0.993766	7.85304	7.82564	5.10183	6.79429	FALSE
G3V1S4;G3V5S9;Q9Y324	G3V1S4_HUMAN;G3V5S9_HUMAN;FCF1_HUMAN	FCF1	Chromosome 14 open reading frame 111, isoform CRA_a;rRNA-processing protein FCF1 homolog;rRNA-processing protein FCF1 homolog	11	9	10	10	10	8	10	9.33333	517.649	782.819	795.88	643.881	919.466	909.873	TRUE
A0A1W2PQ47;E9PNM1;P37268	A0A1W2PQ47_HUMAN;E9PNM1_HUMAN;FDFT_HUMAN	FDFT1	Squalene synthase	0	0	1	0	2	1	0.333333	1	9.07654	3.09296	28.1777	13.9353	31.287	14.9614	FALSE
P22830	HEMH_HUMAN	FECH	Ferrochelatase, mitochondrial	0	1	0	1	1	1	0.333333	1	0.488232	17.578	0.557732	15.4582	16.2747	12.3897	FALSE
P39748	FEN1_HUMAN	FEN1	Flap endonuclease 1	6	8	8	7	10	9	7.33333	8.66667	390.854	321.832	378.499	351.187	357.874	299.438	TRUE
A0A087WUA0;P02671	A0A087WUA0_HUMAN;FIBA_HUMAN	FGA	Fibrinogen alpha chain	0	0	1	0	1	0	0.333333	0.333333	2.17616	8.153	11.9664	10.0776	7.42318	1.77706	FALSE
D6REL8;P02675	D6REL8_HUMAN;FIBB_HUMAN	FGB	Fibrinogen beta chain	9	9	9	10	12	12	9	11.3333	953.227	1520.84	1650.49	1569.19	1127.54	1502.01	TRUE
A0A087WV25;O95684	A0A087WV25_HUMAN;FR1OP_HUMAN	FGFR1OP	FGFR1 oncogene partner	1	0	0	0	0	0	0.333333	0	13.7985	5.29416	2.04367	0.113164	3.71385	1.16677	FALSE
C9JC84;C9JEU5;P02679	C9JC84_HUMAN;C9JEU5_HUMAN;FIBG_HUMAN	FGG	Fibrinogen gamma chain	5	5	6	4	9	8	5.33333	7	462.608	879.314	784.111	487.024	437.409	996.898	TRUE
A0A0D9SFB0;A0A0D9SFI6;A0A0D9SFZ9;A0A0D9SG53;A0A0D9SGB2;A0A0D9SGD1;Q13642;Q5JXH7;Q5JXH8;Q5JXH9;Q5JXI0;Q5JXI2;Q5JXI3;Q5JXI8	A0A0D9SFB0_HUMAN;A0A0D9SFI6_HUMAN;A0A0D9SFZ9_HUMAN;A0A0D9SG53_HUMAN;A0A0D9SGB2_HUMAN;A0A0D9SGD1_HUMAN;FHL1_HUMAN;Q5JXH7_HUMAN;Q5JXH8_HUMAN;Q5JXH9_HUMAN;Q5JXI0_HUMAN;Q5JXI2_HUMAN;Q5JXI3_HUMAN;Q5JXI8_HUMAN	FHL1	Four and a half LIM domains protein 1 (Fragment);Four and a half LIM domains protein 1 (Fragment);Four and a half LIM domains protein 1 (Fragment);Four and a half LIM domains protein 1 (Fragment);Four and a half LIM domains protein 1 (Fragment);Four and a half LIM domains protein 1 (Fragment);Four and a half LIM domains protein 1;Four and a half LIM domains protein 1 (Fragment);Four and a half LI…	0	0	1	0	1	1	0.333333	0.666667	2.105	0.902554	24.3978	13.0276	5.36996	21.2246	FALSE
Q13643	FHL3_HUMAN	FHL3	Four and a half LIM domains protein 3	0	0	1	0	0	0	0.333333	0	12.1159	9.87203	10.1749	3.50251	2.29221	0.310692	FALSE
Q9Y613	FHOD1_HUMAN	FHOD1	FH1/FH2 domain-containing protein 1	1	0	1	0	1	1	0.666667	0.666667	12.7005	9.33433	8.24797	2.02757	8.95486	10.9579	FALSE
Q6UN15	FIP1_HUMAN	FIP1L1	Pre-mRNA 3'-end-processing factor FIP1	6	4	4	5	4	6	4.66667	5	187.004	175.071	159.602	306.281	129.273	597.695	TRUE
Q96SL8	FIZ1_HUMAN	FIZ1	Flt3-interacting zinc finger protein 1	1	0	1	0	2	0	0.666667	0.666667	19.2258	9.87065	32.5366	8.48691	17.8539	2.69142	FALSE
Q86VR8	FJX1_HUMAN	FJX1	Four-jointed box protein 1	0	0	0	0	1	0	0	0.333333	4.99048	4.00355	2.51049	15.5141	3.64927	4.32157	FALSE
Q00688	FKBP3_HUMAN	FKBP3	Peptidyl-prolyl cis-trans isomerase FKBP3	5	5	7	7	5	8	5.66667	6.66667	204.232	187.71	323.229	326.403	341.554	263.638	TRUE
Q14318	FKBP8_HUMAN	FKBP8	Peptidyl-prolyl cis-trans isomerase FKBP8	3	4	4	2	2	3	3.66667	2.33333	112.988	74.9748	112.205	84.6347	27.1441	64.397	FALSE
Q5T190;Q8NFF5	Q5T190_HUMAN;FAD1_HUMAN	FLAD1	FAD synthase	0	1	0	0	0	0	0.333333	0	2.86387	11.0027	2.26951	9.52036	3.35413	1.21489	FALSE
Q5D862	FILA2_HUMAN	FLG2	Filaggrin-2	2	0	1	0	0	0	1	0	74.4862	5.59522	12.8881	4.00726	5.11684	3.4264	FALSE
Q13045	FLII_HUMAN	FLII	Protein flightless-1 homolog	5	6	6	5	7	6	5.66667	6	150.461	225.238	225.688	296.791	216.248	169.775	TRUE
P21333	FLNA_HUMAN	FLNA	Filamin-A	6	8	6	7	5	6	6.66667	6	172.443	242.655	150.187	198.939	220.735	265.998	TRUE
O75369	FLNB_HUMAN	FLNB	Filamin-B	5	5	5	5	6	5	5	5.33333	137.147	86.6324	145.922	154.965	259.569	51.5931	TRUE
O75955	FLOT1_HUMAN	FLOT1	Flotillin-1	1	1	1	2	0	0	1	0.666667	15.9093	14.484	26.1139	23.5561	4.19784	2.90506	FALSE
E7EMK3;J3QLD9;Q14254	E7EMK3_HUMAN;J3QLD9_HUMAN;FLOT2_HUMAN	FLOT2	Flotillin-2	1	0	4	1	2	2	1.66667	1.66667	33.2564	8.58395	79.001	14.5088	8.64982	170.558	FALSE
F8W1F5;Q8IVF7;Q96PY5	F8W1F5_HUMAN;FMNL3_HUMAN;FMNL2_HUMAN	FMNL3;FMNL3;FMNL2	Formin-like protein 3;Formin-like protein 3;Formin-like protein 2	0	0	1	0	0	1	0.333333	0.333333	3.97011	1.02723	15.9777	4.63647	3.89704	10.3675	FALSE
A8MQB8;G3V0J0;Q06787;R9WNI0	A8MQB8_HUMAN;G3V0J0_HUMAN;FMR1_HUMAN;R9WNI0_HUMAN	FMR1	Synaptic functional regulator FMR1;Fragile X mental retardation 1, isoform CRA_e;Synaptic functional regulator FMR1;Fragile X mental retardation 1	0	1	1	0	1	0	0.666667	0.333333	7.24209	145.801	20.7235	12.2329	10.5244	2.63551	FALSE
P02751	FINC_HUMAN	FN1	Fibronectin	7	8	9	6	9	11	8	8.66667	900.92	588.581	668.176	712.728	647.432	933.395	TRUE
P85037	FOXK1_HUMAN	FOXK1	Forkhead box protein K1	0	0	0	0	0	2	0	0.666667	8.11118	3.82059	0.401729	4.46256	1.56168	11.0613	FALSE
Q01167	FOXK2_HUMAN	FOXK2	Forkhead box protein K2	0	0	0	0	1	0	0	0.333333	9.91087	5.84435	7.89853	6.38794	191.279	4.45453	FALSE
Q14331	FRG1_HUMAN	FRG1	Protein FRG1	6	7	7	8	6	5	6.66667	6.33333	566.055	704.742	575.28	503.93	409.54	451.133	TRUE
Q16658	FSCN1_HUMAN	FSCN1	Fascin	1	0	0	0	0	0	0.333333	0	109.903	0.732458	6.09849	1.13302	0.247106	2.03277	FALSE
Q8IY81	SPB1_HUMAN	FTSJ3	pre-rRNA processing protein FTSJ3	9	8	11	7	10	11	9.33333	9.33333	965.846	1077.95	812.582	1409.43	867.994	820.392	TRUE
E9PEB5;Q96AE4	E9PEB5_HUMAN;FUBP1_HUMAN	FUBP1	Far upstream element-binding protein 1	6	4	5	5	5	6	5	5.33333	214.897	119.842	182.583	164.559	176.456	121.279	TRUE
Q96I24	FUBP3_HUMAN	FUBP3	Far upstream element-binding protein 3	3	2	3	3	2	1	2.66667	2	33.0524	43.1481	55.6885	75.6551	36.2244	8.776	FALSE
Q9BWH2	FUND2_HUMAN	FUNDC2	FUN14 domain-containing protein 2	0	0	0	0	1	2	0	1	11.6357	8.48086	5.04952	0.0591661	926.016	15.8154	FALSE
H3BPE7;P35637	H3BPE7_HUMAN;FUS_HUMAN	FUS	RNA-binding protein FUS	11	12	13	13	17	22	12	17.3333	1637.77	1417.7	1712.47	2567.35	2443	2419.23	TRUE
B4DXZ6;P51114	B4DXZ6_HUMAN;FXR1_HUMAN	FXR1	Fragile X mental retardation syndrome-related protein 1	1	2	4	4	6	5	2.33333	5	40.4982	31.7026	87.7934	111.082	68.1124	58.6738	TRUE
P51116	FXR2_HUMAN	FXR2	Fragile X mental retardation syndrome-related protein 2	1	1	0	1	1	1	0.666667	1	12.1473	23.1382	1.12125	21.566	17.1446	29.3677	FALSE
P06241	FYN_HUMAN	FYN	Tyrosine-protein kinase Fyn	0	0	0	0	1	1	0	0.666667	11.6848	3.05551	2.36565	4.52267	15.018	14.3751	FALSE
Q13283	G3BP1_HUMAN	G3BP1	Ras GTPase-activating protein-binding protein 1	6	5	7	8	11	8	6	9	377.528	313.314	427.343	322.366	397.973	352.922	TRUE
Q9UN86	G3BP2_HUMAN	G3BP2	Ras GTPase-activating protein-binding protein 2	5	6	5	5	3	4	5.33333	4	207.079	147.255	212.473	163.381	80.3101	99.5468	TRUE
E7EM57;E7EUI8;E9PD92;P11413	E7EM57_HUMAN;E7EUI8_HUMAN;E9PD92_HUMAN;G6PD_HUMAN	G6PD	Glucose-6-phosphate 1-dehydrogenase (Fragment);Glucose-6-phosphate 1-dehydrogenase (Fragment);Glucose-6-phosphate 1-dehydrogenase (Fragment);Glucose-6-phosphate 1-dehydrogenase	0	0	0	0	0	1	0	0.333333	7.86711	8.07519	4.38371	0.533022	2.01146	15.7369	FALSE
B7Z3B9;Q13480	B7Z3B9_HUMAN;GAB1_HUMAN	GAB1	GRB2-associated-binding protein 1	0	1	0	0	0	0	0.333333	0	1.56789	14.0011	0.29589	15.6079	3.47485	4.63488	FALSE
P51570	GALK1_HUMAN	GALK1	Galactokinase	1	1	1	1	1	1	1	1	57.7133	147.664	52.5474	55.8112	136.254	161.621	FALSE
Q10472	GALT1_HUMAN	GALNT1	Polypeptide N-acetylgalactosaminyltransferase 1	0	0	2	1	0	0	0.666667	0.333333	11.2179	6.34958	27.1478	28.0104	4.81888	3.03745	FALSE
Q10471	GALT2_HUMAN	GALNT2	Polypeptide N-acetylgalactosaminyltransferase 2	1	2	4	0	1	0	2.33333	0.333333	5.57911	25.1505	49.9189	6.38076	26.7527	1.28561	FALSE
E9PKU7;F5H6X6;Q14697	E9PKU7_HUMAN;F5H6X6_HUMAN;GANAB_HUMAN	GANAB	Neutral alpha-glucosidase AB	2	0	0	0	1	0	0.666667	0.333333	33.7601	1.30991	7.7555	9.57974	175.971	0.581367	FALSE
P04406	G3P_HUMAN	GAPDH	Glyceraldehyde-3-phosphate dehydrogenase	10	13	12	10	11	10	11.6667	10.3333	1439.38	1612.83	1886.22	1799.32	2321.42	2002.53	TRUE
F8W9S7;Q14C86	F8W9S7_HUMAN;GAPD1_HUMAN	GAPVD1	GTPase-activating protein and VPS9 domain-containing protein 1	0	0	0	0	0	1	0	0.333333	10.5459	10.3358	9.0179	14.2143	4.65437	18.4241	FALSE
Q9NY12	GAR1_HUMAN	GAR1	H/ACA ribonucleoprotein complex subunit 1	5	13	9	7	10	8	9	8.33333	732.038	614.236	481.425	838.723	584.548	536.867	TRUE
P41250	GARS_HUMAN	GARS	Glycine--tRNA ligase	1	5	1	1	3	1	2.33333	1.66667	24.9318	51.8058	59.691	28.8436	62.0565	7.83005	FALSE
P22102	PUR2_HUMAN	GART	Trifunctional purine biosynthetic protein adenosine-3	5	5	7	5	6	5	5.66667	5.33333	207.584	245.076	170.288	141.001	114.89	180.901	TRUE
H7BZ75;O75600	H7BZ75_HUMAN;KBL_HUMAN	GCAT	2-amino-3-ketobutyrate coenzyme A ligase, mitochondrial (Fragment);2-amino-3-ketobutyrate coenzyme A ligase, mitochondrial	0	1	2	1	0	0	1	0.333333	3.8306	5.35964	26.5356	14.2068	5.98507	6.01307	FALSE
Q92947	GCDH_HUMAN	GCDH	Glutaryl-CoA dehydrogenase, mitochondrial	5	6	6	6	6	4	5.66667	5.33333	329.219	214.416	214.424	239.397	246.156	64.3972	TRUE
Q92616	GCN1_HUMAN	GCN1	eIF-2-alpha kinase activator GCN1	6	5	5	5	6	5	5.33333	5.33333	478.312	253.205	489.044	208.245	143.869	443.425	TRUE
P57678	GEMI4_HUMAN	GEMIN4	Gem-associated protein 4	1	1	4	1	1	4	2	2	16.738	35.1562	82.832	47.7265	8.12303	41.8573	FALSE
Q8TEQ6	GEMI5_HUMAN	GEMIN5	Gem-associated protein 5	0	0	4	2	2	2	1.33333	2	2.13888	5.34042	48.5444	57.3196	237.533	121.562	FALSE
Q7L5D6	GET4_HUMAN	GET4	Golgi to ER traffic protein 4 homolog	1	0	0	1	0	0	0.333333	0.333333	47.2037	8.6083	5.21745	24.6009	1.64012	1.90683	FALSE
Q06210	GFPT1_HUMAN	GFPT1	Glutamine--fructose-6-phosphate aminotransferase [isomerizing] 1	0	0	0	0	1	1	0	0.666667	3.69674	8.56074	4.31995	10.7668	12.2562	9.93383	FALSE
K7ESN3;Q8N2G8	K7ESN3_HUMAN;GHDC_HUMAN	GHDC	GH3 domain-containing protein	0	2	1	0	0	0	1	0	7.27286	36.5016	13.8646	14.4936	1.89812	4.79466	FALSE
Q9H3K2	GHITM_HUMAN	GHITM	Growth hormone-inducible transmembrane protein	0	1	1	1	0	1	0.666667	0.666667	14.0061	22.1255	13.1784	21.4036	3.45776	12.0889	FALSE
P06280;V9GYN5	AGAL_HUMAN;V9GYN5_HUMAN	GLA	Alpha-galactosidase A	2	0	0	2	0	0	0.666667	0.666667	34.6573	4.51093	3.99838	34.4288	1.40698	5.9413	FALSE
Q92896	GSLG1_HUMAN	GLG1	Golgi apparatus protein 1	1	0	2	1	4	1	1	2	13.6205	5.14636	9.00632	25.7002	21.5745	12.8092	FALSE
Q9H4G4	GAPR1_HUMAN	GLIPR2	Golgi-associated plant pathogenesis-related protein 1	1	2	4	1	3	4	2.33333	2.66667	25.2387	50.9491	39.909	26.8363	70.3628	48.0157	FALSE
Q04760	LGUL_HUMAN	GLO1	Lactoylglutathione lyase	5	2	6	2	1	1	4.33333	1.33333	21076.5	31.5269	357.138	36.5546	5.84832	12.7404	FALSE
P00367	DHE3_HUMAN	GLUD1	Glutamate dehydrogenase 1, mitochondrial	4	3	2	2	3	4	3	3	235.07	136.092	213.804	68.557	83.0146	108.459	FALSE
Q49A26	GLYR1_HUMAN	GLYR1	Putative oxidoreductase GLYR1	5	6	7	5	8	6	6	6.33333	204.558	175.917	190.695	279.86	177.395	171.529	TRUE
O60547	GMDS_HUMAN	GMDS	GDP-mannose 4,6 dehydratase	3	5	6	2	2	4	4.66667	2.66667	69.2773	103.446	191.511	106.523	64.5541	73.5598	FALSE
Q96IJ6	GMPPA_HUMAN	GMPPA	Mannose-1-phosphate guanyltransferase alpha	2	1	3	3	3	2	2	2.66667	52.5286	25.026	52.8222	73.4982	42.8631	18.3544	FALSE
Q9Y5P6	GMPPB_HUMAN	GMPPB	Mannose-1-phosphate guanyltransferase beta	2	2	1	1	2	2	1.66667	1.66667	21.82	34.3173	25.9235	20.3486	35.1793	31.184	FALSE
P49915	GUAA_HUMAN	GMPS	GMP synthase [glutamine-hydrolyzing]	0	1	0	0	0	1	0.333333	0.333333	3.54818	12.701	10.4648	8.54027	3.15716	11.0933	FALSE
P29992	GNA11_HUMAN	GNA11	Guanine nucleotide-binding protein subunit alpha-11	1	1	4	4	2	3	2	3	24.8581	52.9583	158.333	132.47	50.9338	92.0434	FALSE
Q14344	GNA13_HUMAN	GNA13	Guanine nucleotide-binding protein subunit alpha-13	0	1	1	1	0	0	0.666667	0.333333	4.7063	28.5632	21.2653	26.8526	2.58499	3.2621	FALSE
P63096	GNAI1_HUMAN	GNAI1	Guanine nucleotide-binding protein G(i) subunit alpha-1	7	3	7	8	6	8	5.66667	7.33333	303.852	149.359	391.553	373.497	419.593	682.603	TRUE
P04899	GNAI2_HUMAN	GNAI2	Guanine nucleotide-binding protein G(i) subunit alpha-2	5	6	5	4	5	6	5.33333	5	159.095	216.457	301.364	479.556	309.595	272.63	TRUE
P08754	GNAI3_HUMAN	GNAI3	Guanine nucleotide-binding protein G(k) subunit alpha	3	9	8	6	10	7	6.66667	7.66667	208.883	358.739	376.039	362.149	320.806	385.388	TRUE
A0A1W2PP87	A0A1W2PP87_HUMAN	GNAO1	Guanine nucleotide-binding protein G(o) subunit alpha (Fragment)	0	0	0	0	1	0	0	0.333333	6.8811	6.97911	9.88338	5.01794	1.63496	3.89732	FALSE
P63092;Q5JWF2	GNAS2_HUMAN;GNAS1_HUMAN	GNAS	Guanine nucleotide-binding protein G(s) subunit alpha isoforms short;Guanine nucleotide-binding protein G(s) subunit alpha isoforms XLas	3	5	4	4	6	5	4	5	88.0254	208.069	142.072	218.802	152.558	191.439	TRUE
P62873	GBB1_HUMAN	GNB1	Guanine nucleotide-binding protein G(I)/G(S)/G(T) subunit beta-1	6	8	8	6	7	7	7.33333	6.66667	415.127	636.509	612.41	322.617	559.769	672.315	TRUE
P62879	GBB2_HUMAN	GNB2	Guanine nucleotide-binding protein G(I)/G(S)/G(T) subunit beta-2	10	8	12	11	10	8	10	9.66667	690.044	1072.88	946.352	726.357	816.039	839.162	TRUE
Q9HAV0	GBB4_HUMAN	GNB4	Guanine nucleotide-binding protein subunit beta-4	1	1	1	3	1	1	1	1.66667	15.9715	22.0598	18.8169	131.5	27.556	1.20277	FALSE
Q9Y223	GLCNE_HUMAN	GNE	Bifunctional UDP-N-acetylglucosamine 2-epimerase/N-acetylmannosamine kinase	1	1	0	0	1	0	0.666667	0.333333	16.0363	4.46815	4.35225	1.49244	13.7174	3.74831	FALSE
P50151	GBG10_HUMAN	GNG10	Guanine nucleotide-binding protein G(I)/G(S)/G(O) subunit gamma-10	0	1	2	1	0	1	1	0.666667	7.18787	22.8381	12.958	11.2281	4.46032	33.6793	FALSE
Q9UBI6	GBG12_HUMAN	GNG12	Guanine nucleotide-binding protein G(I)/G(S)/G(O) subunit gamma-12	3	4	5	8	7	6	4	7	167.884	123.655	305.226	229.555	141.884	235.185	TRUE
P63218	GBG5_HUMAN	GNG5	Guanine nucleotide-binding protein G(I)/G(S)/G(O) subunit gamma-5	3	1	3	2	2	0	2.33333	1.33333	50.9321	25.7559	87.2613	55.3632	37.451	1.09985	FALSE
K7ESC6;O60262	K7ESC6_HUMAN;GBG7_HUMAN	GNG7	Guanine nucleotide-binding protein G(I)/G(S)/G(O) subunit gamma-7	0	0	1	1	2	1	0.333333	1.33333	9.24565	4.93138	22.604	20.1156	19.1723	8.01929	FALSE
Q13823	NOG2_HUMAN	GNL2	Nucleolar GTP-binding protein 2	5	7	10	8	6	7	7.33333	7	287.79	292.828	315.352	264.976	393.83	377.316	TRUE
Q9BVP2	GNL3_HUMAN	GNL3	Guanine nucleotide-binding protein-like 3	13	15	14	16	16	14	14	15.3333	10065.7	14652.2	14981.4	12264.3	12050.9	15915.6	TRUE
Q9NVN8	GNL3L_HUMAN	GNL3L	Guanine nucleotide-binding protein-like 3-like protein	0	2	3	5	7	5	1.66667	5.66667	3.65595	39.6659	56.2885	131.846	159.156	173.806	TRUE
O15228	GNPAT_HUMAN	GNPAT	Dihydroxyacetone phosphate acyltransferase	0	1	2	1	0	2	1	1	0.512181	21.9613	40.0807	25.6059	3.70315	44.7574	FALSE
Q7Z5G4	GOGA7_HUMAN	GOLGA7	Golgin subfamily A member 7	0	0	0	0	0	1	0	0.333333	14.1962	3.77296	3.34235	14.7994	5.68399	7.72329	FALSE
Q14789	GOGB1_HUMAN	GOLGB1	Golgin subfamily B member 1	0	3	1	0	0	2	1.33333	0.666667	11.7582	17.0334	4.71625	11.8952	0.51964	15.0272	FALSE
Q9H8Y8	GORS2_HUMAN	GORASP2	Golgi reassembly-stacking protein 2	0	0	0	0	0	1	0	0.333333	3.02879	10.7762	7.61917	6.79957	5.44758	7.05101	FALSE
B4DQA8;E9PCW1;K7EJC8;O95249	B4DQA8_HUMAN;E9PCW1_HUMAN;K7EJC8_HUMAN;GOSR1_HUMAN	GOSR1	Golgi SNAP receptor complex member 1	4	3	3	1	3	1	3.33333	1.66667	69.4807	87.6337	123.547	5.24009	61.5951	40.1728	FALSE
A0A1W2PPG1;A0A1W2PPG5;A0A1W2PPP5;A0A1W2PQM3;A0A1W2PRC2;A0A1W2PRV0;A0A1W2PS81;A0A1X7SBU8;E7EQ34;I3L4Z6;I3NI02;O14653	A0A1W2PPG1_HUMAN;A0A1W2PPG5_HUMAN;A0A1W2PPP5_HUMAN;A0A1W2PQM3_HUMAN;A0A1W2PRC2_HUMAN;A0A1W2PRV0_HUMAN;A0A1W2PS81_HUMAN;A0A1X7SBU8_HUMAN;E7EQ34_HUMAN;I3L4Z6_HUMAN;I3NI02_HUMAN;GOSR2_HUMAN	GOSR2;GOSR2;GOSR2;GOSR2;GOSR2;GOSR2;GOSR2;GOSR2;;GOSR2;GOSR2;GOSR2	Golgi SNAP receptor complex member 2;Golgi SNAP receptor complex member 2;Golgi SNAP receptor complex member 2;Golgi SNAP receptor complex member 2;Golgi SNAP receptor complex member 2;Golgi SNAP receptor complex member 2;Golgi SNAP receptor complex member 2;Golgi SNAP receptor complex member 2;Uncharacterized protein;Golgi SNAP receptor complex member 2;Golgi SNAP receptor complex member 2;Golgi…	4	0	3	2	1	1	2.33333	1.33333	100.692	8.07918	85.4077	55.3401	13.2252	19.533	FALSE
E9PLV6;E9PPZ9;O43292	E9PLV6_HUMAN;E9PPZ9_HUMAN;GPAA1_HUMAN	GPAA1	Glycosylphosphatidylinositol anchor attachment 1 protein;Glycosylphosphatidylinositol anchor attachment 1 protein (Fragment);Glycosylphosphatidylinositol anchor attachment 1 protein	1	1	0	0	0	1	0.666667	0.333333	25.9344	27.9426	1.09607	0.232868	4.43928	10.4159	FALSE
Q9BRR8	GPTC1_HUMAN	GPATCH1	G patch domain-containing protein 1	1	0	1	1	0	0	0.666667	0.333333	30.6939	0.379861	29.4157	13.4147	2.72746	1.52748	FALSE
A0A0A0MRK1;Q5T3I0	A0A0A0MRK1_HUMAN;GPTC4_HUMAN	GPATCH4	G patch domain-containing protein 4	5	5	6	6	6	6	5.33333	6	204.236	202.085	195.42	264.936	121.843	159.275	TRUE
Q9UKJ3	GPTC8_HUMAN	GPATCH8	G patch domain-containing protein 8	0	0	1	3	0	1	0.333333	1.33333	6.8811	10.6984	3.45517	7.97486	5.81704	15.6165	FALSE
Q8N335	GPD1L_HUMAN	GPD1L	Glycerol-3-phosphate dehydrogenase 1-like protein	2	1	0	2	1	0	1	1	43.2226	18.8366	1.04793	37.3266	17.028	5.43239	FALSE
P43304	GPDM_HUMAN	GPD2	Glycerol-3-phosphate dehydrogenase, mitochondrial	0	1	1	1	1	0	0.666667	0.666667	11.5102	10.8317	25.1826	15.9053	6.35765	4.44932	FALSE
Q9UHW5;S4R3M7	GPN3_HUMAN;S4R3M7_HUMAN	GPN3	GPN-loop GTPase 3;GPN-loop GTPase 3 (Fragment)	0	0	0	1	0	1	0	0.666667	4.99905	5.15164	9.46184	10.6476	5.29149	10.5334	FALSE
Q86V85	GP180_HUMAN	GPR180	Integral membrane protein GPR180	1	0	0	1	0	0	0.333333	0.333333	21.8763	4.79973	4.89128	12.0101	5.6063	3.426	FALSE
A0A087WT12;A0A087X2I2;K7ERP4;P36969	A0A087WT12_HUMAN;A0A087X2I2_HUMAN;K7ERP4_HUMAN;GPX4_HUMAN	GPX4	Glutathione peroxidase;Glutathione peroxidase;Glutathione peroxidase (Fragment);Phospholipid hydroperoxide glutathione peroxidase, mitochondrial	1	1	1	1	1	1	1	1	13.3028	45.8505	12.6858	24.471	31.1836	26.1454	FALSE
O75715	GPX5_HUMAN	GPX5	Epididymal secretory glutathione peroxidase	0	0	1	0	1	0	0.333333	0.333333	12.2164	0.528283	35.6242	1.44351	12.6551	4.31318	FALSE
E7ETY7;Q8TED1	E7ETY7_HUMAN;GPX8_HUMAN	GPX8	Glutathione peroxidase;Probable glutathione peroxidase 8	0	2	1	0	1	0	1	0.333333	5.54492	25.9623	28.8249	2.7652	33.2417	2.12301	FALSE
P62993	GRB2_HUMAN	GRB2	Growth factor receptor-bound protein 2	8	15	15	0	0	0	12.6667	0	2292.79	2920.81	2545.34	15.2417	0.691496	3.09639	TRUE
D6RHX8;F8W9W2;P34947;P43250	D6RHX8_HUMAN;F8W9W2_HUMAN;GRK5_HUMAN;GRK6_HUMAN	GRK6;GRK6;GRK5;GRK6	Protein-serine/threonine kinase;Protein-serine/threonine kinase;G protein-coupled receptor kinase 5;G protein-coupled receptor kinase 6	0	0	0	1	0	1	0	0.666667	13.8649	8.91908	2.98352	13.7031	3.9699	12.4268	FALSE
F5H5I6;H0Y8R1;H0YAK1;Q12849	F5H5I6_HUMAN;H0Y8R1_HUMAN;H0YAK1_HUMAN;GRSF1_HUMAN	GRSF1	G-rich sequence factor 1;G-rich sequence factor 1 (Fragment);G-rich sequence factor 1 (Fragment);G-rich sequence factor 1	1	0	1	1	2	0	0.666667	1	5.10755	9.85304	14.1824	13.9653	37.1	4.10277	FALSE
Q9BQ67	GRWD1_HUMAN	GRWD1	Glutamate-rich WD repeat-containing protein 1	3	3	1	1	3	3	2.33333	2.33333	94.1955	118.908	46.9217	55.9979	83.8687	149.134	FALSE
P49841	GSK3B_HUMAN	GSK3B	Glycogen synthase kinase-3 beta	1	0	0	2	0	0	0.333333	0.666667	24.4865	9.22504	1.24823	67.858	5.45604	5.73703	FALSE
A0A0A0MS51;A0A0A0MT01;P06396	A0A0A0MS51_HUMAN;A0A0A0MT01_HUMAN;GELS_HUMAN	GSN	Gelsolin	1	4	2	1	2	0	2.33333	1	11.8727	62.4997	16.8923	23.8551	22.1481	3.4187	FALSE
Q5T0I0	Q5T0I0_HUMAN	GSN	Gelsolin (Fragment)	0	0	0	0	1	0	0	0.333333	3.41071	5.24308	6.47113	6.85219	22.3036	3.75981	FALSE
H3BR35;P15170;Q8IYD1	H3BR35_HUMAN;ERF3A_HUMAN;ERF3B_HUMAN	GSPT1;GSPT1;GSPT2	Eukaryotic peptide chain release factor GTP-binding subunit ERF3A (Fragment);Eukaryotic peptide chain release factor GTP-binding subunit ERF3A;Eukaryotic peptide chain release factor GTP-binding subunit ERF3B	0	1	0	0	1	0	0.333333	0.333333	6.52099	13.9512	5.93105	2.40524	14.4835	5.21895	FALSE
E9PFN5;Q9Y2Q3	E9PFN5_HUMAN;GSTK1_HUMAN	GSTK1	Glutathione S-transferase kappa;Glutathione S-transferase kappa 1	0	0	0	1	0	0	0	0.333333	9.81975	0.809426	9.87299	14.2576	0.450219	0.735866	FALSE
A0A087X2E9;A8MX94;P09211	A0A087X2E9_HUMAN;A8MX94_HUMAN;GSTP1_HUMAN	GSTP1	Glutathione S-transferase P (Fragment);Glutathione S-transferase P;Glutathione S-transferase P	1	0	0	0	0	0	0.333333	0	42.5822	3.39333	3.06969	5.00381	5.97161	0.216944	FALSE
Q00403	TF2B_HUMAN	GTF2B	Transcription initiation factor IIB	6	5	6	5	5	5	5.66667	5	351.04	202.764	269.676	391.945	309.459	418.384	TRUE
D6RID8;D6RJD3;Q13888;Q6P1K8;R4GMS9	D6RID8_HUMAN;D6RJD3_HUMAN;TF2H2_HUMAN;T2H2L_HUMAN;R4GMS9_HUMAN	GTF2H2C;GTF2H2C;GTF2H2;GTF2H2C;GTF2H2	General transcription factor IIH subunit 2-like protein (Fragment);General transcription factor IIH subunit 2-like protein;General transcription factor IIH subunit 2;General transcription factor IIH subunit 2-like protein;General transcription factor IIH subunit 2 (Fragment)	0	1	0	0	0	0	0.333333	0	10.3618	407.325	6.24626	14.9138	0.797963	2.43003	FALSE
P78347	GTF2I_HUMAN	GTF2I	General transcription factor II-I	7	7	8	6	8	6	7.33333	6.66667	296.665	169.174	310.979	251.558	458.644	236.468	TRUE
Q12789	TF3C1_HUMAN	GTF3C1	General transcription factor 3C polypeptide 1	0	2	3	2	1	5	1.66667	2.66667	6.74675	24.407	268.83	47.6506	20.2242	131.258	FALSE
Q8WUA4	TF3C2_HUMAN	GTF3C2	General transcription factor 3C polypeptide 2	0	0	0	0	1	1	0	0.666667	9.97853	7.53979	3.87894	5.81916	14.7657	4.87552	FALSE
Q9Y5Q9	TF3C3_HUMAN	GTF3C3	General transcription factor 3C polypeptide 3	0	1	1	2	1	4	0.666667	2.33333	11.6169	31.1697	29.4862	35.6926	7.48719	48.6632	FALSE
Q9UKN8	TF3C4_HUMAN	GTF3C4	General transcription factor 3C polypeptide 4	0	1	0	1	2	3	0.333333	2	12.911	16.871	0.858087	27.1547	11.7127	53.3961	FALSE
Q5T7U1;Q9Y5Q8	Q5T7U1_HUMAN;TF3C5_HUMAN	GTF3C5	General transcription factor 3C polypeptide 5	1	1	2	0	2	3	1.33333	1.66667	13.8748	20.5548	22.7949	5.81579	27.9633	37.7043	FALSE
O00178	GTPB1_HUMAN	GTPBP1	GTP-binding protein 1	4	4	2	3	6	3	3.33333	4	127.933	88.7247	14.4049	61.4921	191.127	88.9892	FALSE
A4D1E9;C9J8R7;C9JNI1	GTPBA_HUMAN;C9J8R7_HUMAN;C9JNI1_HUMAN	GTPBP10	GTP-binding protein 10;GTP-binding protein 10 (Fragment);GTP-binding protein 10 (Fragment)	1	0	1	0	0	2	0.666667	0.666667	25.7471	9.52717	9.3255	9.68057	4.04064	26.1799	FALSE
Q9BX10	GTPB2_HUMAN	GTPBP2	GTP-binding protein 2	0	2	0	0	1	0	0.666667	0.333333	3.76849	21.8106	0.228911	4.06516	16.3023	3.29925	FALSE
Q9BZE4	NOG1_HUMAN	GTPBP4	Nucleolar GTP-binding protein 1	7	9	10	6	8	10	8.66667	8	585.796	575.751	517.718	800.536	608.358	366.361	TRUE
H0Y2S1;O43824	H0Y2S1_HUMAN;GTPB6_HUMAN	GTPBP6	Putative GTP-binding protein 6	4	5	6	1	6	3	5	3.33333	83.6183	163.147	114.672	44.9635	165.043	156.806	TRUE
Q8N3Z3	GTPB8_HUMAN	GTPBP8	GTP-binding protein 8	0	1	3	0	1	1	1.33333	0.666667	11.003	21.6649	21.9354	10.4808	11.1443	7.51198	FALSE
Q8N442	GUF1_HUMAN	GUF1	Translation factor GUF1, mitochondrial	0	1	1	1	0	2	0.666667	1	14.0857	14.3743	9.574	26.2482	0.792814	53.9212	FALSE
H0Y6R1;Q9UBP9	H0Y6R1_HUMAN;GULP1_HUMAN	GULP1	PTB domain-containing engulfment adapter protein 1 (Fragment);PTB domain-containing engulfment adapter protein 1	0	0	0	0	0	2	0	0.666667	8.90247	9.6687	3.89045	10.6942	4.04387	9.68426	FALSE
P07305	H10_HUMAN	H1F0	Histone H1.0	14	14	13	14	14	11	13.6667	13	4285.32	2847.56	4170.7	1846.48	2435.24	3930.24	TRUE
Q92522	H1X_HUMAN	H1FX	Histone H1x	7	5	4	8	7	8	5.33333	7.66667	186.184	227.868	188.14	364.43	389.297	268.015	TRUE
D6RCF2;O75367	D6RCF2_HUMAN;H2AY_HUMAN	H2AFY	Histone H2A;Core histone macro-H2A.1	1	0	0	0	0	0	0.333333	0	1.14515	10.662	0.259889	2.18503	5.09233	4.15549	FALSE
P0C0S5;Q71UI9	H2AZ_HUMAN;H2AV_HUMAN	H2AFZ;H2AFV	Histone H2A.Z;Histone H2A.V	5	4	5	3	6	4	4.66667	4.33333	339.45	142.819	179.897	181.692	88.4694	86.8242	FALSE
K7EK07;P84243	K7EK07_HUMAN;H33_HUMAN	H3F3B;H3F3A	Histone H3 (Fragment);Histone H3.3	0	0	0	0	2	0	0	0.666667	5.9798	5.4988	7.02523	8.15754	31.7888	1.22308	FALSE
Q6Y1H2	HACD2_HUMAN	HACD2	Very-long-chain (3R)-3-hydroxyacyl-CoA dehydratase 2	0	0	2	0	1	1	0.666667	0.666667	2.68542	3.30541	35.5944	13.9979	20.3651	37.7865	FALSE
Q9P035	HACD3_HUMAN	HACD3	Very-long-chain (3R)-3-hydroxyacyl-CoA dehydratase 3	7	11	12	8	11	9	10	9.33333	906.967	1500.18	808.772	1521.98	511.537	1176.38	TRUE
P40939	ECHA_HUMAN	HADHA	Trifunctional enzyme subunit alpha, mitochondrial	6	6	8	8	6	6	6.66667	6.66667	716.939	980.691	400.199	443.714	352.602	387.632	TRUE
P55084	ECHB_HUMAN	HADHB	Trifunctional enzyme subunit beta, mitochondrial	5	7	7	6	7	8	6.33333	7	270.658	94.8109	272.726	182.236	272.629	502.633	TRUE
P12081	SYHC_HUMAN	HARS	Histidine--tRNA ligase, cytoplasmic	1	0	1	0	2	5	0.666667	2.33333	37.8948	7.50624	83.609	13.6721	50.9296	417.393	FALSE
P49590	SYHM_HUMAN	HARS2	Probable histidine--tRNA ligase, mitochondrial	0	0	0	0	0	1	0	0.333333	3.95035	5.98213	7.59755	9.2838	1.63884	13.5721	FALSE
O14929	HAT1_HUMAN	HAT1	Histone acetyltransferase type B catalytic subunit	0	0	0	0	1	1	0	0.666667	7.05118	9.42868	1.55794	2.8231	24.7077	27.7543	FALSE
K7EJA9;K7EK72;K7EKH4;K7EM54;K7EQT8;Q96CS2	K7EJA9_HUMAN;K7EK72_HUMAN;K7EKH4_HUMAN;K7EM54_HUMAN;K7EQT8_HUMAN;HAUS1_HUMAN	HAUS1	HAUS augmin-like complex subunit 1;HAUS augmin-like complex subunit 1;HAUS augmin-like complex subunit 1 (Fragment);HAUS augmin-like complex subunit 1;HAUS augmin-like complex subunit 1;HAUS augmin-like complex subunit 1	0	1	0	0	0	0	0.333333	0	14.0093	5.34071	5.06857	3.48416	1.37517	3.82056	FALSE
O00165	HAX1_HUMAN	HAX1	HCLS1-associated protein X-1	2	2	1	3	4	3	1.66667	3.33333	57.9066	53.3159	35.7996	81.3929	31.5798	20.9588	FALSE
P69905	HBA_HUMAN	HBA1	Hemoglobin subunit alpha	5	3	4	0	2	1	4	1	163.583	48.5723	99.5609	14.4655	5.27047	95.0406	FALSE
A8MUF7;E9PBW4;E9PEW8;E9PFT6;F8W6P5;P02042;P02100;P68871;P69891;P69892	A8MUF7_HUMAN;E9PBW4_HUMAN;E9PEW8_HUMAN;E9PFT6_HUMAN;F8W6P5_HUMAN;HBD_HUMAN;HBE_HUMAN;HBB_HUMAN;HBG1_HUMAN;HBG2_HUMAN	HBE1;HBG2;HBD;HBD;HBB;HBD;HBE1;HBB;HBG1;HBG2	Hemoglobin subunit epsilon (Fragment);Hemoglobin subunit gamma-2;Hemoglobin subunit delta (Fragment);Hemoglobin subunit delta;Hemoglobin subunit beta (Fragment);Hemoglobin subunit delta;Hemoglobin subunit epsilon;Hemoglobin subunit beta;Hemoglobin subunit gamma-1;Hemoglobin subunit gamma-2	2	3	1	1	0	1	2	0.666667	40.6023	75.8508	100.801	66.6188	1.91665	95.2299	FALSE
Q9Y450	HBS1L_HUMAN	HBS1L	HBS1-like protein	1	1	1	1	0	3	1	1.33333	6.82394	21.4826	16.3392	7.12587	1.18048	35.8324	FALSE
A6NEM2;P51610	A6NEM2_HUMAN;HCFC1_HUMAN	HCFC1	Host cell factor 1	4	6	6	7	6	5	5.33333	6	68.9385	94.6132	89.6068	136.44	123.365	112.124	TRUE
I3L0E3	I3L0E3_HUMAN	hCG_1984214	HCG1984214, isoform CRA_a	0	1	0	2	2	3	0.333333	2.33333	3.21162	37.2884	1.89269	40.9915	56.6944	59.2737	FALSE
Q13547	HDAC1_HUMAN	HDAC1	Histone deacetylase 1	2	2	2	1	1	1	2	1	30.21	63.5472	69.4738	34.8289	19.5858	28.5555	FALSE
O15379	HDAC3_HUMAN	HDAC3	Histone deacetylase 3	0	0	0	0	0	1	0	0.333333	8.33441	6.59213	5.10422	0.353415	5.20682	15.9795	FALSE
Q7Z4H3	HDDC2_HUMAN	HDDC2	HD domain-containing protein 2	0	3	3	2	4	3	2	3	8.32536	48.3132	74.7291	49.3667	89.2938	91.8323	FALSE
Q9BXW7	HDHD5_HUMAN	HDHD5	Haloacid dehalogenase-like hydrolase domain-containing 5	0	0	0	1	0	0	0	0.333333	2.84382	1.27453	7.78446	19.6793	2.34267	5.31399	FALSE
A0A024R4E5	A0A024R4E5_HUMAN	HDLBP	High density lipoprotein binding protein (Vigilin), isoform CRA_a	3	4	1	3	3	3	2.66667	3	81.596	44.8733	29.2793	44.5053	24.0718	31.5089	FALSE
Q5T3Q7;Q9H583	Q5T3Q7_HUMAN;HEAT1_HUMAN	HEATR1	HEAT repeat-containing protein 1	0	0	2	0	2	0	0.666667	0.666667	9.33823	5.11764	13.3283	4.45908	69.9268	0.0288828	FALSE
Q7Z4Q2	HEAT3_HUMAN	HEATR3	HEAT repeat-containing protein 3	2	1	0	2	3	2	1	2.33333	48.8439	40.1379	3.7618	47.6901	60.0629	29.9301	FALSE
A0A0B4J1V9;Q9NRZ9	A0A0B4J1V9_HUMAN;HELLS_HUMAN	HELLS	Helicase, lymphoid-specific, isoform CRA_b;Lymphoid-specific helicase	6	5	5	4	5	6	5.33333	5	392.824	122.222	218.592	98.2405	343.941	100.814	TRUE
Q9UII4	HERC5_HUMAN	HERC5	E3 ISG15--protein ligase HERC5	5	5	6	5	6	6	5.33333	5.66667	208.61	487.827	184.703	274.951	167.6	231.267	TRUE
P14210	HGF_HUMAN	HGF	Hepatocyte growth factor	1	1	1	1	0	1	1	0.666667	69.7056	58.0631	102.638	67.9655	4.88523	95.3864	FALSE
Q9BW72	HIG2A_HUMAN	HIGD2A	HIG1 domain family member 2A, mitochondrial	0	0	0	0	2	1	0	1	5.72444	7.10256	2.92443	8.32386	27.5431	14.7596	FALSE
P49773	HINT1_HUMAN	HINT1	Histidine triad nucleotide-binding protein 1	2	0	0	0	0	0	0.666667	0	21.6503	7.94768	10.1046	3.40896	4.59572	2.73318	FALSE
H7BXX9	H7BXX9_HUMAN	HIPK2	Homeodomain-interacting protein kinase 2	1	0	0	0	0	0	0.333333	0	16.773	10.4919	10.044	14.0489	0.965388	5.03081	FALSE
P16403	H12_HUMAN	HIST1H1C	Histone H1.2	16	17	16	18	17	13	16.3333	16	7719.49	6527.13	6084.12	1832.45	6012.84	5272.34	TRUE
P16402	H13_HUMAN	HIST1H1D	Histone H1.3	29	24	21	24	27	26	24.6667	25.6667	20479.3	15034.5	32275.2	14857.3	21432.9	9808.94	TRUE
P10412	H14_HUMAN	HIST1H1E	Histone H1.4	14	15	15	13	20	16	14.6667	16.3333	12754.7	9014.52	7849.87	9860.4	10554.3	11927.5	TRUE
P04908;Q7L7L0;Q93077	H2A1B_HUMAN;H2A3_HUMAN;H2A1C_HUMAN	HIST1H2AB;HIST3H2A;HIST1H2AC	Histone H2A type 1-B/E;Histone H2A type 3;Histone H2A type 1-C	1	2	2	0	2	2	1.66667	1.33333	94.0512	39.4637	148.297	6.98666	26.8567	65.3023	FALSE
O60814;P57053;P58876;P62807;Q5QNW6;Q93079;Q99877;Q99879;Q99880;U3KQK0	H2B1K_HUMAN;H2BFS_HUMAN;H2B1D_HUMAN;H2B1C_HUMAN;H2B2F_HUMAN;H2B1H_HUMAN;H2B1N_HUMAN;H2B1M_HUMAN;H2B1L_HUMAN;U3KQK0_HUMAN	HIST1H2BK;H2BFS;HIST1H2BD;HIST1H2BC;HIST2H2BF;HIST1H2BH;HIST1H2BN;HIST1H2BM;HIST1H2BL;HIST1H2BN	Histone H2B type 1-K;Histone H2B type F-S;Histone H2B type 1-D;Histone H2B type 1-C/E/F/G/I;Histone H2B type 2-F;Histone H2B type 1-H;Histone H2B type 1-N;Histone H2B type 1-M;Histone H2B type 1-L;Histone H2B	9	9	8	9	8	8	8.66667	8.33333	2919.89	1907.65	2021.97	4915.36	1196.34	2006.72	TRUE
P68431	H31_HUMAN	HIST1H3A	Histone H3.1	3	2	1	1	1	2	2	1.33333	133.857	64.498	92.9004	60.1817	23.2526	35.7649	FALSE
A0A0U1RR32;A0A0U1RRH7;P0C0S8;P20671;Q96KK5;Q99878;Q9BTM1	A0A0U1RR32_HUMAN;A0A0U1RRH7_HUMAN;H2A1_HUMAN;H2A1D_HUMAN;H2A1H_HUMAN;H2A1J_HUMAN;H2AJ_HUMAN	HIST1H3D;HIST1H3D;HIST1H2AG;HIST1H2AD;HIST1H2AH;HIST1H2AJ;H2AFJ	Histone H2A;Histone H2A;Histone H2A type 1;Histone H2A type 1-D;Histone H2A type 1-H;Histone H2A type 1-J;Histone H2A.J	12	12	10	15	9	11	11.3333	11.6667	3817.4	1951.94	3194.33	2325.69	2533.28	3517.21	TRUE
P62805	H4_HUMAN	HIST1H4A	Histone H4	13	13	11	11	13	12	12.3333	12	2746.11	2066.56	1770.74	951.402	682.907	1152.23	TRUE
Q16777;Q6FI13	H2A2C_HUMAN;H2A2A_HUMAN	HIST2H2AC;HIST2H2AA3	Histone H2A type 2-C;Histone H2A type 2-A	3	3	3	3	3	3	3	3	84.8917	245.067	155.092	244.051	12.9689	71.019	FALSE
Q71DI3	H32_HUMAN	HIST2H3A	Histone H3.2	10	7	8	9	6	5	8.33333	6.66667	1525.09	199.985	696.818	605.264	2188.57	720.307	TRUE
Q5TEC6	Q5TEC6_HUMAN	HIST2H3PS2	Histone H3	1	0	0	0	0	0	0.333333	0	63.6078	3.74952	5.61492	13.4955	3.03473	3.22451	FALSE
E9PB90;P52789	E9PB90_HUMAN;HXK2_HUMAN	HK2	Hexokinase-2	0	0	0	0	0	1	0	0.333333	11.5053	3.44364	3.84538	6.16466	4.48283	9.94056	FALSE
A0A140T921;A0A140T9H5;A0A140T9U8;A2AEA2;O19617;P10321;Q31612	A0A140T921_HUMAN;A0A140T9H5_HUMAN;A0A140T9U8_HUMAN;A2AEA2_HUMAN;O19617_HUMAN;1C07_HUMAN;1B73_HUMAN	HLA-C;HLA-C;HLA-C;HLA-C;HLA-C;HLA-C;HLA-B	HLA class I histocompatibility antigen, Cw-6 alpha chain;HLA class I histocompatibility antigen, Cw-6 alpha chain;HLA class I histocompatibility antigen, Cw-6 alpha chain;HLA class I histocompatibility antigen, Cw-6 alpha chain;HLA class I antigen;HLA class I histocompatibility antigen, Cw-7 alpha chain;HLA class I histocompatibility antigen, B-73 alpha chain	1	1	1	1	2	1	1	1.33333	9.4897	9.76756	40.3786	20.8402	46.5665	20.7673	FALSE
A0A075B6F6;A0A0C4DGU3;Q8TCT9	A0A075B6F6_HUMAN;A0A0C4DGU3_HUMAN;HM13_HUMAN	HM13	Minor histocompatibility antigen H13 (Fragment);Minor histocompatibility antigen H13;Minor histocompatibility antigen H13	1	0	1	0	1	1	0.666667	0.666667	10.1785	2.23666	14.6163	8.01843	11.5974	21.6995	FALSE
P09429	HMGB1_HUMAN	HMGB1	High mobility group protein B1	2	4	2	2	2	6	2.66667	3.33333	109.335	125.845	81.8555	112.505	126.197	174.777	FALSE
P26583	HMGB2_HUMAN	HMGB2	High mobility group protein B2	4	4	6	3	6	5	4.66667	4.66667	123.791	139.261	190.155	72.3727	165.363	178.122	FALSE
E7EQU1;E7ES08;E9PES6;O15347	E7EQU1_HUMAN;E7ES08_HUMAN;E9PES6_HUMAN;HMGB3_HUMAN	HMGB3	High mobility group protein B3 (Fragment);High mobility group protein B3 (Fragment);High mobility group protein B3 (Fragment);High mobility group protein B3	0	0	1	0	4	2	0.333333	2	12.3796	0.210379	29.4516	15.7063	122.832	50.8129	FALSE
A0A087WZE9;P05204;Q15651	A0A087WZE9_HUMAN;HMGN2_HUMAN;HMGN3_HUMAN	HMGN3;HMGN2;HMGN3	High mobility group nucleosome-binding domain-containing protein 3;Non-histone chromosomal protein HMG-17;High mobility group nucleosome-binding domain-containing protein 3	0	0	0	0	0	1	0	0.333333	13.4556	3.97997	1.77673	2.51134	3.89836	7.96636	FALSE
P09601	HMOX1_HUMAN	HMOX1	Heme oxygenase 1	3	2	2	1	2	3	2.33333	2	91.1841	34.7648	76.0796	21.0504	176.383	22.3416	FALSE
A0A087WT44;I3L159;I3L1F5;P30519	A0A087WT44_HUMAN;I3L159_HUMAN;I3L1F5_HUMAN;HMOX2_HUMAN	HMOX2	Heme oxygenase 2;Heme oxygenase 2 (Fragment);Heme oxygenase 2 (Fragment);Heme oxygenase 2	0	1	2	1	3	1	1	1.66667	13.5512	31.3587	172.563	43.9518	45.5753	59.665	FALSE
Q13151	ROA0_HUMAN	HNRNPA0	Heterogeneous nuclear ribonucleoprotein A0	2	2	2	3	4	2	2	3	50.0286	90.2564	61.0655	102.057	138.82	78.4138	FALSE
F8W6I7;P09651	F8W6I7_HUMAN;ROA1_HUMAN	HNRNPA1	Heterogeneous nuclear ribonucleoprotein A1	12	9	11	13	13	12	10.6667	12.6667	1910.68	674.994	2849.11	1597.4	576.558	831.763	TRUE
P22626	ROA2_HUMAN	HNRNPA2B1	Heterogeneous nuclear ribonucleoproteins A2/B1	8	8	9	8	10	9	8.33333	9	538.539	490.02	633.044	576.084	439.321	1046.26	TRUE
P51991	ROA3_HUMAN	HNRNPA3	Heterogeneous nuclear ribonucleoprotein A3	6	5	4	5	10	7	5	7.33333	211.518	203.422	155.339	171.617	199.796	172.992	TRUE
D6R9P3;D6RBZ0;D6RD18	D6R9P3_HUMAN;D6RBZ0_HUMAN;D6RD18_HUMAN	HNRNPAB	Heterogeneous nuclear ribonucleoprotein A/B	3	3	5	5	4	5	3.66667	4.66667	97.8811	116.039	181.316	186.102	148.342	197.317	FALSE
B2R5W2;B4DY08;G3V4W0;P07910	B2R5W2_HUMAN;B4DY08_HUMAN;G3V4W0_HUMAN;HNRPC_HUMAN	HNRNPC	Heterogeneous nuclear ribonucleoproteins C1/C2;Heterogeneous nuclear ribonucleoproteins C1/C2;Heterogeneous nuclear ribonucleoproteins C1/C2 (Fragment);Heterogeneous nuclear ribonucleoproteins C1/C2	9	7	5	6	6	10	7	7.33333	272.75	306.616	145.856	163.942	223.772	190.033	TRUE
Q14103	HNRPD_HUMAN	HNRNPD	Heterogeneous nuclear ribonucleoprotein D0	6	8	6	8	10	8	6.66667	8.66667	194.832	532.483	445.824	740.967	600.227	427.331	TRUE
A0A087WUK2;O14979	A0A087WUK2_HUMAN;HNRDL_HUMAN	HNRNPDL	Heterogeneous nuclear ribonucleoprotein D-like	1	0	1	0	2	1	0.666667	1	42.4971	3.78207	70.371	14.9215	67.8411	21.1658	FALSE
P52597	HNRPF_HUMAN	HNRNPF	Heterogeneous nuclear ribonucleoprotein F	6	6	5	6	6	6	5.66667	6	517.574	619.14	437.209	440.028	476.321	184.086	TRUE
G8JLB6;P31943	G8JLB6_HUMAN;HNRH1_HUMAN	HNRNPH1	Heterogeneous nuclear ribonucleoprotein H	10	10	10	10	11	12	10	11	644.484	692.14	713.254	586.735	407.145	459.156	TRUE
P55795	HNRH2_HUMAN	HNRNPH2	Heterogeneous nuclear ribonucleoprotein H2	2	1	2	0	2	2	1.66667	1.33333	93.1959	42.4843	28.009	8.66082	111	44.3502	FALSE
P31942	HNRH3_HUMAN	HNRNPH3	Heterogeneous nuclear ribonucleoprotein H3	0	0	0	0	1	0	0	0.333333	9.18899	8.71031	6.93467	3.84611	8.52345	5.76958	FALSE
P61978	HNRPK_HUMAN	HNRNPK	Heterogeneous nuclear ribonucleoprotein K	5	6	6	10	12	7	5.66667	9.66667	366.164	485.127	524.668	393.282	535.105	467.247	TRUE
Q5T6W2	Q5T6W2_HUMAN	HNRNPK	Heterogeneous nuclear ribonucleoprotein K (Fragment)	0	0	0	0	1	0	0	0.333333	1.49984	7.31876	0.285285	9.93189	25.9465	5.50923	FALSE
P14866	HNRPL_HUMAN	HNRNPL	Heterogeneous nuclear ribonucleoprotein L	7	8	9	6	6	7	8	6.33333	306.271	177.701	194.169	394.352	246.662	222.838	TRUE
B7WPG3;C9IYN3;D6W592;Q8WVV9	B7WPG3_HUMAN;C9IYN3_HUMAN;D6W592_HUMAN;HNRLL_HUMAN	HNRNPLL;HNRNPLL;HNRPLL;HNRNPLL	Heterogeneous nuclear ribonucleoprotein L-like	1	2	1	2	2	0	1.33333	1.33333	124.563	1.67611	30.014	43.3836	40.8525	0.563214	FALSE
M0QZM1	M0QZM1_HUMAN	HNRNPM	Heterogeneous nuclear ribonucleoprotein M (Fragment)	1	1	1	2	1	1	1	1.33333	46.1951	27.5766	25.05	37.7998	47.0102	12.829	FALSE
P52272	HNRPM_HUMAN	HNRNPM	Heterogeneous nuclear ribonucleoprotein M	9	8	7	8	9	12	8	9.66667	1364.69	1255.21	1145.21	1883.07	1536.06	1482.53	TRUE
O43390	HNRPR_HUMAN	HNRNPR	Heterogeneous nuclear ribonucleoprotein R	3	2	6	5	5	5	3.66667	5	92.5894	42.0215	115.565	165.522	113.71	119.668	TRUE
Q00839	HNRPU_HUMAN	HNRNPU	Heterogeneous nuclear ribonucleoprotein U	9	11	10	10	11	9	10	10	644.386	729.175	755.138	759.519	1085.61	817.621	TRUE
A0A0A0MRA5;B7Z4B8;M0R3F1;Q9BUJ2	A0A0A0MRA5_HUMAN;B7Z4B8_HUMAN;M0R3F1_HUMAN;HNRL1_HUMAN	HNRNPUL1	Heterogeneous nuclear ribonucleoprotein U-like protein 1;Heterogeneous nuclear ribonucleoprotein U-like protein 1;Heterogeneous nuclear ribonucleoprotein U-like protein 1 (Fragment);Heterogeneous nuclear ribonucleoprotein U-like protein 1	3	0	3	1	2	2	2	1.66667	36.2747	7.58834	41.8521	12.9515	27.8788	27.5765	FALSE
H3BQZ7;Q1KMD3	H3BQZ7_HUMAN;HNRL2_HUMAN	HNRNPUL2-BSCL2;HNRNPUL2	HCG2044799;Heterogeneous nuclear ribonucleoprotein U-like protein 2	1	0	0	0	1	2	0.333333	1	14.3382	9.98032	6.52206	1.7174	40.661	21.0473	FALSE
M0QZN1;M0R2T8;M0R2U7;Q86YM7;Q9NSB8;Q9NSC5	M0QZN1_HUMAN;M0R2T8_HUMAN;M0R2U7_HUMAN;HOME1_HUMAN;HOME2_HUMAN;HOME3_HUMAN	HOMER3;HOMER3;HOMER3;HOMER1;HOMER2;HOMER3	Homer protein homolog 3 (Fragment);Homer protein homolog 3 (Fragment);Homer protein homolog 3 (Fragment);Homer protein homolog 1;Homer protein homolog 2;Homer protein homolog 3	0	0	1	0	0	0	0.333333	0	9.74079	0.889994	3.00446	6.11605	0.399361	3.88461	FALSE
P20719	HXA5_HUMAN	HOXA5	Homeobox protein Hox-A5	4	4	7	5	2	3	5	3.33333	170.371	134.465	134.666	231.403	123.777	96.8778	TRUE
P17509	HXB6_HUMAN	HOXB6	Homeobox protein Hox-B6	1	0	2	1	1	2	1	1.33333	200.655	9.7413	42.5036	147.747	63.0245	61.0925	FALSE
P17482	HXB9_HUMAN	HOXB9	Homeobox protein Hox-B9	0	1	1	0	2	2	0.666667	1.33333	6.05437	39.0099	27.5606	7.05754	36.504	46.5379	FALSE
A0A087WU08;A0A0C4DGL8;H0Y300;J3QR68;P00738	A0A087WU08_HUMAN;A0A0C4DGL8_HUMAN;H0Y300_HUMAN;J3QR68_HUMAN;HPT_HUMAN	HP	Haptoglobin;Haptoglobin;Haptoglobin;Haptoglobin (Fragment);Haptoglobin	1	1	2	0	1	1	1.33333	0.666667	26.7413	29.293	397.523	13.3385	28.3963	54.0581	FALSE
Q5SSJ5;X6RGJ2	HP1B3_HUMAN;X6RGJ2_HUMAN	HP1BP3	Heterochromatin protein 1-binding protein 3;Heterochromatin protein 1-binding protein 3 (Fragment)	3	1	0	1	2	0	1.33333	1	18.3455	5.31983	8.61791	20.2063	17.3759	3.17662	FALSE
P00492	HPRT_HUMAN	HPRT1	Hypoxanthine-guanine phosphoribosyltransferase	5	4	4	5	3	3	4.33333	3.66667	107.317	84.1517	179.612	160.334	66.9668	70.1447	FALSE
P02790	HEMO_HUMAN	HPX	Hemopexin	1	1	2	1	1	1	1.33333	1	32.2785	15.9719	27.7303	18.3064	10.1243	6.65419	FALSE
Q86YZ3	HORN_HUMAN	HRNR	Hornerin	1	0	0	0	1	1	0.333333	0.666667	15.291	0.755281	6.49457	0.803541	8.75723	13.9712	FALSE
Q7LGA3	HS2ST_HUMAN	HS2ST1	Heparan sulfate 2-O-sulfotransferase 1	0	3	1	2	2	2	1.33333	2	11.4081	69.6791	16.062	23.9885	26.3267	22.4368	FALSE
Q99714	HCD2_HUMAN	HSD17B10	3-hydroxyacyl-CoA dehydrogenase type-2	1	1	0	0	0	0	0.666667	0	27.5263	51.8546	7.1617	15.501	3.4372	0.103671	FALSE
D6RCD0;Q8NBQ5	D6RCD0_HUMAN;DHB11_HUMAN	HSD17B11	Estradiol 17-beta-dehydrogenase 11	0	3	1	3	3	3	1.33333	3	2.48692	78.1698	22.9401	80.9614	55.317	87.5969	FALSE
Q53GQ0	DHB12_HUMAN	HSD17B12	Very-long-chain 3-oxoacyl-CoA reductase	5	6	5	9	6	6	5.33333	7	282.6	763.222	425.831	346.598	434.071	317.332	TRUE
P51659	DHB4_HUMAN	HSD17B4	Peroxisomal multifunctional enzyme type 2	6	7	5	5	8	7	6	6.66667	270.84	248.629	324.804	669.679	2658.92	3226.38	TRUE
P56937;V9GYN3	DHB7_HUMAN;V9GYN3_HUMAN	HSD17B7	3-keto-steroid reductase;3-keto-steroid reductase (Fragment)	0	0	0	0	1	0	0	0.333333	0.378611	2.06871	6.71909	3.83377	1.0336	1.62316	FALSE
Q3SXM5	HSDL1_HUMAN	HSDL1	Inactive hydroxysteroid dehydrogenase-like protein 1	3	0	3	1	0	0	2	0.333333	32.3175	3.12949	22.401	22.1139	0.0437125	1.23873	FALSE
Q6YN16	HSDL2_HUMAN	HSDL2	Hydroxysteroid dehydrogenase-like protein 2	1	0	0	0	0	0	0.333333	0	12.3098	2.57379	0.531917	13.1829	0.718922	2.23983	FALSE
P07900	HS90A_HUMAN	HSP90AA1	Heat shock protein HSP 90-alpha	5	5	6	7	5	9	5.33333	7	147.222	110.628	141.716	123.089	229.57	277.478	TRUE
P08238	HS90B_HUMAN	HSP90AB1	Heat shock protein HSP 90-beta	8	8	8	8	9	9	8	8.66667	1280.88	1608.91	1223.51	1544.69	1021.72	1266.69	TRUE
P14625	ENPL_HUMAN	HSP90B1	Endoplasmin	0	4	2	0	1	1	2	0.666667	9.94699	63.8702	58.2665	14.0243	29.5649	35.0145	FALSE
Q58FF3	ENPLL_HUMAN	HSP90B2P	Putative endoplasmin-like protein	0	1	1	0	0	0	0.666667	0	1.11782	18.277	35.4215	5.41512	1.89744	5.99124	FALSE
A0A0G2JIW1;P0DMV8;P0DMV9	A0A0G2JIW1_HUMAN;HS71A_HUMAN;HS71B_HUMAN	HSPA1B;HSPA1A;HSPA1B	Heat shock 70 kDa protein 1B;Heat shock 70 kDa protein 1A;Heat shock 70 kDa protein 1B	11	14	13	11	14	14	12.6667	13	1434.02	1498.91	2087.4	5992.33	2370.99	1681.43	TRUE
A0A087WYC1;P34932	A0A087WYC1_HUMAN;HSP74_HUMAN	HSPA4	Heat shock 70 kDa protein 4	0	1	0	3	0	1	0.333333	1.33333	1.55417	16.2835	8.02683	51.8336	1.819	16.1629	FALSE
P11021	GRP78_HUMAN	HSPA5	78 kDa glucose-regulated protein	8	8	8	10	10	11	8	10.3333	629.954	677.019	622.171	848.733	782.167	750.885	TRUE
P17066	HSP76_HUMAN	HSPA6	Heat shock 70 kDa protein 6	0	0	0	0	1	1	0	0.666667	4.75557	2.86803	8.69557	3.23905	25.2951	17.9384	FALSE
P11142	HSP7C_HUMAN	HSPA8	Heat shock cognate 71 kDa protein	17	11	15	11	13	9	14.3333	11	4023.92	3388.41	2041.05	6533.47	4203.72	3875.85	TRUE
P38646	GRP75_HUMAN	HSPA9	Stress-70 protein, mitochondrial	6	6	6	5	5	6	6	5.33333	333.409	369.788	336.483	311.192	254.678	284.315	TRUE
P04792	HSPB1_HUMAN	HSPB1	Heat shock protein beta-1	1	2	0	4	1	2	1	2.33333	37.4339	27.5508	8.07135	71.4211	20.0825	26.5338	FALSE
P10809	CH60_HUMAN	HSPD1	60 kDa heat shock protein, mitochondrial	8	5	9	8	9	7	7.33333	8	550.059	727.799	505.103	644.327	261.83	381.309	TRUE
P61604	CH10_HUMAN	HSPE1	10 kDa heat shock protein, mitochondrial	4	2	3	4	3	3	3	3.33333	101.065	64.9887	85.716	105.215	40.265	79.7446	FALSE
S4R3N1	S4R3N1_HUMAN	HSPE1-MOB4	HSPE1-MOB4 readthrough	0	0	0	0	1	1	0	0.666667	8.92058	9.9856	6.72195	0.531757	2.62216	8.79508	FALSE
P98160	PGBM_HUMAN	HSPG2	Basement membrane-specific heparan sulfate proteoglycan core protein	0	0	1	0	0	0	0.333333	0	10.62	2.86175	16.2173	6.67649	2.12064	1.56903	FALSE
Q92598	HS105_HUMAN	HSPH1	Heat shock protein 105 kDa	1	1	2	4	5	2	1.33333	3.66667	43.6359	70.7425	94.8297	95.9769	99.1877	63.9621	FALSE
Q7Z6Z7	HUWE1_HUMAN	HUWE1	E3 ubiquitin-protein ligase HUWE1	1	0	0	0	0	0	0.333333	0	23.2298	3.71123	2.0953	1.10475	5.60143	1.16935	FALSE
A0A087WWI4;A0A087X054;E9PJ21;K7EQK2;Q9Y4L1	A0A087WWI4_HUMAN;A0A087X054_HUMAN;E9PJ21_HUMAN;K7EQK2_HUMAN;HYOU1_HUMAN	HYOU1	Hypoxia up-regulated protein 1;Hypoxia up-regulated protein 1;Hypoxia up-regulated protein 1 (Fragment);Hypoxia up-regulated protein 1;Hypoxia up-regulated protein 1	1	0	0	0	0	0	0.333333	0	66.0413	1.88261	4.4659	5.93138	0.530379	0.753817	FALSE
A0A0A0MSX9;J3KR24;P41252	A0A0A0MSX9_HUMAN;J3KR24_HUMAN;SYIC_HUMAN	IARS	Isoleucine--tRNA ligase, cytoplasmic;Isoleucine--tRNA ligase, cytoplasmic;Isoleucine--tRNA ligase, cytoplasmic	5	5	6	5	5	5	5.33333	5	201.418	96.0952	162.033	223.463	211.578	173.739	TRUE
Q5T440	CAF17_HUMAN	IBA57	Putative transferase CAF17, mitochondrial	5	1	4	4	6	4	3.33333	4.66667	197.024	108.755	131.006	160.16	115.859	77.8861	FALSE
O60725	ICMT_HUMAN	ICMT	Protein-S-isoprenylcysteine O-methyltransferase	2	2	2	1	1	1	2	1	35.1087	62.0546	19.6207	10.5609	5.94443	5.16125	FALSE
P48735	IDHP_HUMAN	IDH2	Isocitrate dehydrogenase [NADP], mitochondrial	2	5	3	3	2	2	3.33333	2.33333	36.0396	124.7	72.4567	22.9327	31.5535	56.6284	FALSE
H0YL72;P50213	H0YL72_HUMAN;IDH3A_HUMAN	IDH3A	Isocitrate dehydrogenase [NAD] subunit alpha, mitochondrial;Isocitrate dehydrogenase [NAD] subunit alpha, mitochondrial	5	3	4	2	3	3	4	2.66667	82.5366	54.7185	137.019	33.1341	29.4338	37.8301	FALSE
A0A087WZN1;O43837	A0A087WZN1_HUMAN;IDH3B_HUMAN	IDH3B	Isocitrate dehydrogenase [NAD] subunit, mitochondrial;Isocitrate dehydrogenase [NAD] subunit beta, mitochondrial	5	4	3	2	5	4	4	3.66667	77.0637	65.6585	40.3208	35.2735	69.7165	66.1531	FALSE
E7EQB8;E9PF84;G5E9Q7;H0Y5Q7;H7C1W2;P51553	E7EQB8_HUMAN;E9PF84_HUMAN;G5E9Q7_HUMAN;H0Y5Q7_HUMAN;H7C1W2_HUMAN;IDH3G_HUMAN	IDH3G	Isocitrate dehydrogenase [NAD] subunit, mitochondrial;Isocitrate dehydrogenase [NAD] subunit, mitochondrial (Fragment);Isocitrate dehydrogenase [NAD] subunit, mitochondrial;Isocitrate dehydrogenase [NAD] subunit gamma, mitochondrial (Fragment);Isocitrate dehydrogenase [NAD] subunit gamma, mitochondrial (Fragment);Isocitrate dehydrogenase [NAD] subunit gamma, mitochondrial	0	0	1	0	0	1	0.333333	0.333333	5.04004	0.651738	13.4736	3.13633	0.601636	12.1211	FALSE
Q13907	IDI1_HUMAN	IDI1	Isopentenyl-diphosphate Delta-isomerase 1	0	0	1	0	0	0	0.333333	0	8.70845	6.74729	7.35384	7.12356	5.14319	0.396291	FALSE
A0A0R4J2F6;Q12894	A0A0R4J2F6_HUMAN;IFRD2_HUMAN	IFRD2	Interferon-related developmental regulator 2	0	2	1	0	2	3	1	1.66667	5.74381	62.7489	23.2914	12.6528	21.12	41.4036	FALSE
Q9NZI8	IF2B1_HUMAN	IGF2BP1	Insulin-like growth factor 2 mRNA-binding protein 1	5	5	6	6	6	6	5.33333	6	257.799	262.77	200.784	313.576	236.849	217.506	TRUE
O00425	IF2B3_HUMAN	IGF2BP3	Insulin-like growth factor 2 mRNA-binding protein 3	3	2	3	3	2	4	2.66667	3	130.667	200.86	201.085	170.86	168.54	158.807	FALSE
P11717	MPRI_HUMAN	IGF2R	Cation-independent mannose-6-phosphate receptor	0	0	0	0	0	1	0	0.333333	5.7332	2.59424	4.54683	5.63238	5.56586	14.3915	FALSE
P01859	IGHG2_HUMAN	IGHG2	Immunoglobulin heavy constant gamma 2	3	3	3	3	1	1	3	1.66667	268.261	378.218	517.323	255.456	412.607	991.844	FALSE
P01871;P04220	IGHM_HUMAN;MUCB_HUMAN	IGHM;	Immunoglobulin heavy constant mu;Ig mu heavy chain disease protein	0	0	0	0	2	1	0	1	7.22535	8.91541	8.61875	13.35	46.4465	25.9723	FALSE
A0A0A0MS14	HV145_HUMAN	IGHV1-45	Immunoglobulin heavy variable 1-45	8	9	7	8	9	9	8	8.66667	499.54	335.854	2624.83	2291.11	213.986	46.4675	TRUE
A0A0J9YX35	A0A0J9YX35_HUMAN	IGHV3-64D	Immunoglobulin heavy variable 3-64D (Fragment)	2	1	1	1	0	1	1.33333	0.666667	44.8189	76.1568	29.5445	25.3429	3.37972	70.7425	FALSE
A0A075B7F0	A0A075B7F0_HUMAN	IGHV3OR16-10	Immunoglobulin heavy variable 3/OR16-10 (non-functional) (Fragment)	3	1	4	2	1	3	2.66667	2	885.781	1986.78	2923.2	4.11653	975.147	664.62	FALSE
A0A075B6S2;A0A0A0MRZ7;A2NJV5	KVD29_HUMAN;KVD26_HUMAN;KV229_HUMAN	IGKV2D-29;IGKV2D-26;IGKV2-29	Immunoglobulin kappa variable 2D-29;Immunoglobulin kappa variable 2D-26;Immunoglobulin kappa variable 2-29	2	2	3	3	2	1	2.33333	2	247.35	51.3855	247.218	149.324	51.9219	84.7343	FALSE
P06312	KV401_HUMAN	IGKV4-1	Immunoglobulin kappa variable 4-1	3	0	3	2	0	1	2	1	115.424	5.49505	145.813	105.762	2.00479	194.237	FALSE
Q13123	RED_HUMAN	IK	Protein Red	0	1	0	0	0	3	0.333333	1	3.2382	33.7303	8.02523	10.5465	5.80862	43.855	FALSE
E5RFG5;E5RFT3;E5RGA0;E5RGW5;E5RIW0;E5RJH2;G3V105;J3KNS5;O14920	E5RFG5_HUMAN;E5RFT3_HUMAN;E5RGA0_HUMAN;E5RGW5_HUMAN;E5RIW0_HUMAN;E5RJH2_HUMAN;G3V105_HUMAN;J3KNS5_HUMAN;IKKB_HUMAN	IKBKB	Inhibitor of nuclear factor kappa-B kinase subunit beta;Inhibitor of nuclear factor kappa-B kinase subunit beta;Inhibitor of nuclear factor kappa-B kinase subunit beta;Inhibitor of nuclear factor kappa-B kinase subunit beta;Inhibitor of nuclear factor kappa-B kinase subunit beta;Inhibitor of nuclear factor kappa-B kinase subunit beta;Inhibitor of kappa light polypeptide gene enhancer in B-cells, …	0	1	0	0	0	0	0.333333	0	11.639	24.3422	8.1813	2.81677	3.64563	4.04379	FALSE
A0A087WUW6;A0A087WV30;A0A087X0G7;A0A087X1B1;C9JN51;Q9Y6K9	A0A087WUW6_HUMAN;A0A087WV30_HUMAN;A0A087X0G7_HUMAN;A0A087X1B1_HUMAN;C9JN51_HUMAN;NEMO_HUMAN	IKBKG	NF-kappa-B essential modulator;NF-kappa-B essential modulator (Fragment);NF-kappa-B essential modulator;NF-kappa-B essential modulator;NF-kappa-B essential modulator (Fragment);NF-kappa-B essential modulator	0	0	0	0	0	1	0	0.333333	3.87334	8.37985	9.89747	15.7458	3.41213	14.9676	FALSE
B4DY09;Q12905	B4DY09_HUMAN;ILF2_HUMAN	ILF2	Interleukin enhancer-binding factor 2	5	5	5	7	8	7	5	7.33333	272.255	304.151	312.266	327.015	211.404	330.96	TRUE
Q12906	ILF3_HUMAN	ILF3	Interleukin enhancer-binding factor 3	9	7	7	7	8	7	7.66667	7.33333	256.091	308.492	334.137	383.378	395.824	370.139	TRUE
A0A0A0MTH3;Q13418	A0A0A0MTH3_HUMAN;ILK_HUMAN	ILK	Integrin-linked protein kinase	0	1	1	0	0	0	0.666667	0	5.66495	28.6818	20.0828	12.6329	1.21549	4.56868	FALSE
A1L0T0	ILVBL_HUMAN	ILVBL	Acetolactate synthase-like protein	5	6	5	4	6	7	5.33333	5.66667	132.44	417.993	85.613	106.279	499.214	209.072	TRUE
B9A067;Q16891	B9A067_HUMAN;MIC60_HUMAN	IMMT	MICOS complex subunit MIC60	7	6	9	10	10	14	7.33333	11.3333	314.897	271.553	295.655	1061.7	1427.19	681.974	TRUE
Q9NV31	IMP3_HUMAN	IMP3	U3 small nucleolar ribonucleoprotein protein IMP3	1	2	0	1	1	0	1	0.666667	46.7963	66.1865	9.04016	55.3995	45.3344	0.011658	FALSE
H0Y714;Q96G21	H0Y714_HUMAN;IMP4_HUMAN	IMP4	U3 small nucleolar ribonucleoprotein protein IMP4 (Fragment);U3 small nucleolar ribonucleoprotein protein IMP4	1	0	2	0	0	0	1	0	20.2982	1.12457	18.6792	0.0271046	0.731377	4.17062	FALSE
H0YBL1;P29218	H0YBL1_HUMAN;IMPA1_HUMAN	IMPA1	Inositol-1-monophosphatase (Fragment);Inositol monophosphatase 1	0	3	1	1	0	1	1.33333	0.666667	7.57076	45.0878	29.1089	28.6289	2.37409	6.72018	FALSE
K7EL65;K7ELF8;O14732	K7EL65_HUMAN;K7ELF8_HUMAN;IMPA2_HUMAN	IMPA2	Inositol-1-monophosphatase;Inositol-1-monophosphatase;Inositol monophosphatase 2	0	0	1	0	0	0	0.333333	0	11.4737	2.35683	17.082	12.0579	0.105389	1.86548	FALSE
P12268	IMDH2_HUMAN	IMPDH2	Inosine-5'-monophosphate dehydrogenase 2	5	5	6	5	5	5	5.33333	5	216.566	251.973	203.158	222.218	223.662	192.74	TRUE
J3KQ70;Q9C086	J3KQ70_HUMAN;IN80B_HUMAN	INO80B-WBP1;INO80B	HCG2039827, isoform CRA_e;INO80 complex subunit B	0	0	0	0	1	0	0	0.333333	10.6843	11.0959	3.69335	10.2655	1.06678	1.48327	FALSE
C9JZB0;Q9BT40	C9JZB0_HUMAN;INP5K_HUMAN	INPP5K	Inositol polyphosphate 5-phosphatase K (Fragment);Inositol polyphosphate 5-phosphatase K	1	2	2	1	1	0	1.66667	0.666667	56.5936	65.524	64.8489	31.3068	8.44753	2.01292	FALSE
Q8N201	INT1_HUMAN	INTS1	Integrator complex subunit 1	0	0	0	1	0	0	0	0.333333	12.4036	6.20866	1.9935	13.7902	1.91673	5.20919	FALSE
A0A087WXT8;C9J979;E9PJG0;E9PKA4;E9PMA2;E9PNS4;H0YE15;Q5TA45;Q96HV7	A0A087WXT8_HUMAN;C9J979_HUMAN;E9PJG0_HUMAN;E9PKA4_HUMAN;E9PMA2_HUMAN;E9PNS4_HUMAN;H0YE15_HUMAN;INT11_HUMAN;Q96HV7_HUMAN	INTS11;INTS11;INTS11;INTS11;INTS11;INTS11;INTS11;INTS11;CPSF3L	Integrator complex subunit 11;Integrator complex subunit 11 (Fragment);Integrator complex subunit 11;Integrator complex subunit 11;Integrator complex subunit 11;Integrator complex subunit 11;Integrator complex subunit 11 (Fragment);Integrator complex subunit 11;CPSF3L protein	0	1	1	0	0	1	0.666667	0.333333	11.5448	10.0529	20.3267	0.294565	3.22531	6.22077	FALSE
Q68E01	INT3_HUMAN	INTS3	Integrator complex subunit 3	1	0	0	0	0	0	0.333333	0	20.5785	2.17042	0.903716	1.73512	2.27924	1.62002	FALSE
A0A1W2PPI5;Q5JSJ4	A0A1W2PPI5_HUMAN;INT6L_HUMAN	INTS6L	DEAD/H (Asp-Glu-Ala-Asp/His) box polypeptide 26B, isoform CRA_b;Integrator complex subunit 6-like	2	0	1	0	0	0	1	0	20.1651	9.28753	2.86147	12.1588	2.9406	2.88372	FALSE
A0A087WYC2;Q9NVH2	A0A087WYC2_HUMAN;INT7_HUMAN	INTS7	Integrator complex subunit 7	0	0	0	0	1	0	0	0.333333	3.8785	2.81365	5.45397	9.28676	4.36932	4.29914	FALSE
Q8TEX9	IPO4_HUMAN	IPO4	Importin-4	0	0	3	1	2	4	1	2.33333	10.4786	10.7733	32.7929	31.2157	13.6798	40.3297	FALSE
O00410	IPO5_HUMAN	IPO5	Importin-5	7	7	7	5	5	5	7	5	208.703	203.256	207.3	132.254	96.0265	96.2953	TRUE
C9JZ53	C9JZ53_HUMAN	IPO5	Importin-5 (Fragment)	1	0	1	0	0	0	0.666667	0	39.1742	2.29089	24.3002	10.5794	2.68531	0.104519	FALSE
O95373	IPO7_HUMAN	IPO7	Importin-7	2	0	2	2	1	1	1.33333	1.33333	67.993	8.0343	249.255	51.2103	37.771	3.39015	FALSE
O15397	IPO8_HUMAN	IPO8	Importin-8	3	0	1	0	0	0	1.33333	0	41.494	0.338582	13.4631	0.302475	1.24655	5.65845	FALSE
Q96P70	IPO9_HUMAN	IPO9	Importin-9	5	5	5	3	3	6	5	4	136.836	104.404	221.227	111.237	88.2857	103.027	TRUE
P46940	IQGA1_HUMAN	IQGAP1	Ras GTPase-activating-like protein IQGAP1	3	5	5	3	6	5	4.33333	4.66667	53.7419	144.29	93.313	70.3192	49.9446	75.3839	FALSE
D3YTB5;H7C224;H7C2I6;P51617	D3YTB5_HUMAN;H7C224_HUMAN;H7C2I6_HUMAN;IRAK1_HUMAN	IRAK1	Interleukin-1 receptor-associated kinase 1;Interleukin-1 receptor-associated kinase 1 (Fragment);Interleukin-1 receptor-associated kinase 1 (Fragment);Interleukin-1 receptor-associated kinase 1	0	0	0	2	2	0	0	1.33333	0.300728	4.58997	2.69098	13.9343	15.0058	3.10954	FALSE
O14654	IRS4_HUMAN	IRS4	Insulin receptor substrate 4	7	8	6	6	7	6	7	6.33333	369.43	377.551	525.328	534.103	539.584	498.098	TRUE
B3KQ30;B4DNC9;F5H5N2;Q9H1K1	B3KQ30_HUMAN;B4DNC9_HUMAN;F5H5N2_HUMAN;ISCU_HUMAN	ISCU	Iron-sulfur cluster assembly enzyme ISCU, mitochondrial;Iron-sulfur cluster assembly enzyme ISCU, mitochondrial;Iron-sulfur cluster assembly enzyme ISCU, mitochondrial;Iron-sulfur cluster assembly enzyme ISCU, mitochondrial	0	0	1	0	0	0	0.333333	0	5.34398	1.74698	15.583	14.9265	1.0507	5.21044	FALSE
H3BMU1;H3BUI0;J3KR23;P53990	H3BMU1_HUMAN;H3BUI0_HUMAN;J3KR23_HUMAN;IST1_HUMAN	IST1	IST1 homolog (Fragment);IST1 homolog (Fragment);IST1 homolog (Fragment);IST1 homolog	0	0	0	0	1	0	0	0.333333	0.365955	8.6335	10.0436	7.40272	4.78004	5.83449	FALSE
Q96J02	ITCH_HUMAN	ITCH	E3 ubiquitin-protein ligase Itchy homolog	1	0	1	0	1	2	0.666667	1	11.781	2.77674	8.04329	2.13325	12.0892	17.4874	FALSE
P05556	ITB1_HUMAN	ITGB1	Integrin beta-1	1	1	1	0	0	0	1	0	5.3364	12.9759	5.27347	15.1214	1.5711	5.60362	FALSE
A0A087WW43;E7ET33;Q06033	A0A087WW43_HUMAN;E7ET33_HUMAN;ITIH3_HUMAN	ITIH3	Inter-alpha-trypsin inhibitor heavy chain H3	0	1	0	0	0	0	0.333333	0	0.371115	27.4513	7.84753	5.5266	0.446028	4.32693	FALSE
B7ZKJ8;Q14624	B7ZKJ8_HUMAN;ITIH4_HUMAN	ITIH4	ITIH4 protein;Inter-alpha-trypsin inhibitor heavy chain H4	4	5	8	5	4	5	5.66667	4.66667	167.14	123.276	215.637	252.366	122.212	170.57	TRUE
Q9BY32	ITPA_HUMAN	ITPA	Inosine triphosphate pyrophosphatase	0	0	1	0	1	0	0.333333	0.333333	12.0511	3.8873	16.6489	1.1791	3.53735	1.02344	FALSE
Q8IWB1	IPRI_HUMAN	ITPRIP	Inositol 1,4,5-trisphosphate receptor-interacting protein	0	1	0	0	0	1	0.333333	0.333333	10.0512	11.7989	2.77575	10.0484	1.19158	8.12485	FALSE
H7C0T2;Q6GPH6	H7C0T2_HUMAN;IPIL1_HUMAN	ITPRIPL1	Inositol 1,4,5-trisphosphate receptor-interacting protein-like 1 (Fragment);Inositol 1,4,5-trisphosphate receptor-interacting protein-like 1	0	0	0	0	0	1	0	0.333333	5.82315	0.258857	6.1158	0.842036	3.9697	11.914	FALSE
Q9HDC5	JPH1_HUMAN	JPH1	Junctophilin-1	6	4	6	3	3	7	5.33333	4.33333	166.19	166.426	173.805	272.74	105.849	190.132	TRUE
P14923	PLAK_HUMAN	JUP	Junction plakoglobin	6	7	6	4	5	6	6.33333	5	141.501	123.03	153.186	165.669	138.618	108.136	TRUE
Q15046	SYK_HUMAN	KARS	Lysine--tRNA ligase	5	4	4	5	5	5	4.33333	5	144.363	101.251	83.19	192.506	209.583	495.64	TRUE
Q92830	KAT2A_HUMAN	KAT2A	Histone acetyltransferase KAT2A	1	0	0	0	0	0	0.333333	0	16.5985	4.19701	6.99111	12.8014	5.43217	3.25924	FALSE
O75449	KTNA1_HUMAN	KATNA1	Katanin p60 ATPase-containing subunit A1	1	0	1	0	0	0	0.666667	0	18.4331	0.134407	1.70625	11.9172	4.33704	2.52039	FALSE
Q9P0J7	KCMF1_HUMAN	KCMF1	E3 ubiquitin-protein ligase KCMF1	0	0	0	1	0	0	0	0.333333	7.40195	8.30502	5.75404	21.481	1.8812	5.02803	FALSE
H0YES9;Q14654	H0YES9_HUMAN;KCJ11_HUMAN	KCNJ11	ATP-sensitive inward rectifier potassium channel 11 (Fragment);ATP-sensitive inward rectifier potassium channel 11	0	0	0	1	0	0	0	0.333333	12.2414	9.38533	9.62405	2.71006	3.77297	0.572331	FALSE
Q5T5E6	Q5T5E6_HUMAN	KCNK1	Potassium channel subfamily K member 1 (Fragment)	0	0	0	0	0	1	0	0.333333	8.14622	3.92046	1.46905	9.23455	2.98547	15.1055	FALSE
Q96CX2	KCD12_HUMAN	KCTD12	BTB/POZ domain-containing protein KCTD12	0	0	0	0	0	1	0	0.333333	2.83506	7.57448	0.214609	10.2733	0.951177	19.4134	FALSE
K7ERC8;Q06136	K7ERC8_HUMAN;KDSR_HUMAN	KDSR	3-ketodihydrosphingosine reductase (Fragment);3-ketodihydrosphingosine reductase	0	1	0	0	1	0	0.333333	0.333333	11.2872	19.8551	5.22199	15.0716	19.6796	5.73485	FALSE
Q07666	KHDR1_HUMAN	KHDRBS1	KH domain-containing, RNA-binding, signal transduction-associated protein 1	3	5	6	5	9	4	4.66667	6	198.378	229.855	250.028	307.364	234.404	106.564	TRUE
E5RJZ9;H0YAQ1;H0YAQ3;O75525	E5RJZ9_HUMAN;H0YAQ1_HUMAN;H0YAQ3_HUMAN;KHDR3_HUMAN	KHDRBS3	KH domain-containing, RNA-binding, signal transduction-associated protein 3 (Fragment);KH domain-containing, RNA-binding, signal transduction-associated protein 3 (Fragment);KH domain-containing, RNA-binding, signal transduction-associated protein 3 (Fragment);KH domain-containing, RNA-binding, signal transduction-associated protein 3	0	0	0	0	1	0	0	0.333333	1.53606	6.04975	10.4588	11.8746	51.3356	4.83642	FALSE
A0A087WTP3;Q92945	A0A087WTP3_HUMAN;FUBP2_HUMAN	KHSRP	Far upstream element-binding protein 2	6	6	5	5	6	6	5.66667	5.66667	293.339	299.049	322.389	421.819	467.792	551.689	TRUE
J3KN16;Q5VYK3	J3KN16_HUMAN;ECM29_HUMAN	KIAA0368;ECM29	KIAA0368;Proteasome-associated protein ECM29 homolog	3	3	2	2	0	1	2.66667	1	30.1502	30.2792	31.817	27.9408	5.36554	11.049	FALSE
O15091	MRRP3_HUMAN	KIAA0391	Mitochondrial ribonuclease P protein 3	2	0	0	0	0	0	0.666667	0	41.8074	3.29691	9.97903	0.499801	0.98447	2.81631	FALSE
Q69YN4	VIR_HUMAN	KIAA1429	Protein virilizer homolog	1	1	0	1	0	3	0.666667	1.33333	11.5827	15.9401	9.25142	20.0655	0.159361	26.879	FALSE
Q9P206	K1522_HUMAN	KIAA1522	Uncharacterized protein KIAA1522	0	0	0	0	1	0	0	0.333333	11.1581	6.71979	2.29637	3.78104	5.50376	0.760069	FALSE
A0A087X211;Q8TCG1	A0A087X211_HUMAN;CIP2A_HUMAN	KIAA1524	Protein CIP2A	0	0	3	1	2	2	1	1.66667	1.1371	8.40504	87.0386	48.6254	19.6722	5.73511	FALSE
Q9BY89	K1671_HUMAN	KIAA1671	Uncharacterized protein KIAA1671	0	0	1	0	1	0	0.333333	0.333333	9.83337	4.43542	10.9327	2.87246	0.706524	3.09369	FALSE
Q9ULH0	KDIS_HUMAN	KIDINS220	Kinase D-interacting substrate of 220 kDa	4	3	4	0	5	5	3.66667	3.33333	54.795	51.6275	54.7084	13.3788	29.932	15.9707	FALSE
P52732	KIF11_HUMAN	KIF11	Kinesin-like protein KIF11	0	0	0	1	0	0	0	0.333333	0.109816	8.57384	0.227098	16.5243	1.76467	1.76822	FALSE
Q15058	KIF14_HUMAN	KIF14	Kinesin-like protein KIF14	1	1	1	0	0	0	1	0	14.9617	15.3295	9.86316	12.0135	1.87557	1.21207	FALSE
A0A0C4DGP2;A0A0C4DGP5;Q86Y91;Q8NI77	A0A0C4DGP2_HUMAN;A0A0C4DGP5_HUMAN;KI18B_HUMAN;KI18A_HUMAN	KIF18B;KIF18B;KIF18B;KIF18A	Kinesin-like protein;Kinesin-like protein;Kinesin-like protein KIF18B;Kinesin-like protein KIF18A	0	0	1	0	0	0	0.333333	0	2.8738	1.17481	12.1653	9.64471	3.28571	5.47607	FALSE
H3BRB3;H3BTH5;Q14807	H3BRB3_HUMAN;H3BTH5_HUMAN;KIF22_HUMAN	KIF22	Kinesin-like protein;Kinesin-like protein KIF22 (Fragment);Kinesin-like protein KIF22	0	1	0	0	0	1	0.333333	0.333333	12.6768	12.2985	4.06048	13.5228	3.157	9.24815	FALSE
O00139	KIF2A_HUMAN	KIF2A	Kinesin-like protein KIF2A	5	1	5	3	5	10	3.66667	6	65.1511	59.1908	110.762	64.9071	294.367	117.082	TRUE
P33176	KINH_HUMAN	KIF5B	Kinesin-1 heavy chain	1	1	2	2	5	4	1.33333	3.66667	20.0544	3.57681	27.8045	44.9902	68.1998	31.5537	FALSE
Q2M1P5	KIF7_HUMAN	KIF7	Kinesin-like protein KIF7	0	0	0	0	1	0	0	0.333333	5.89549	7.70069	5.03145	14.0811	7.38351	1.07907	FALSE
Q9BW19	KIFC1_HUMAN	KIFC1	Kinesin-like protein KIFC1	0	0	0	0	0	1	0	0.333333	7.44479	2.66876	7.57306	14.26	4.0103	4.49337	FALSE
Q9Y4X4	KLF12_HUMAN	KLF12	Krueppel-like factor 12	1	2	0	0	1	1	1	0.666667	18.6849	51.8236	6.79395	10.8093	25.2321	9.42135	FALSE
Q9BXK1	KLF16_HUMAN	KLF16	Krueppel-like factor 16	4	2	1	1	1	0	2.33333	0.666667	50.6502	15.4623	3.12214	32.4612	19.4904	2.12559	FALSE
Q8TBB5	KLDC4_HUMAN	KLHDC4	Kelch domain-containing protein 4	0	2	4	1	0	1	2	0.666667	10.5459	19.4147	67.5546	31.9011	4.09525	7.57541	FALSE
Q1ED39	KNOP1_HUMAN	KNOP1	Lysine-rich nucleolar protein 1	1	1	1	0	1	0	1	0.333333	113.669	14.4676	4.7902	2.82605	16.0417	0.0525618	FALSE
P52294	IMA5_HUMAN	KPNA1	Importin subunit alpha-5	1	3	3	0	3	1	2.33333	1.33333	28.3211	71.7673	31.2862	5.53145	58.2364	13.1542	FALSE
P52292	IMA1_HUMAN	KPNA2	Importin subunit alpha-1	8	7	6	7	7	6	7	6.66667	268.018	232.707	323.442	648.038	309.346	307.685	TRUE
O00505	IMA4_HUMAN	KPNA3	Importin subunit alpha-4	0	0	1	0	1	0	0.333333	0.333333	6.82386	0.586105	16.6132	8.06304	9.62646	2.20284	FALSE
Q14974	IMB1_HUMAN	KPNB1	Importin subunit beta-1	7	8	7	6	6	5	7.33333	5.66667	285.675	175.532	132.411	162.785	151.864	194.051	TRUE
Q5T749	KPRP_HUMAN	KPRP	Keratinocyte proline-rich protein	2	1	0	0	1	0	1	0.333333	62.9969	26.2094	5.74428	11.243	16.46	4.80628	FALSE
P01116	RASK_HUMAN	KRAS	GTPase KRas	2	3	2	2	3	2	2.33333	2.33333	69.6669	104.887	80.5174	122.334	100.253	128.892	FALSE
Q8N9T8	KRI1_HUMAN	KRI1	Protein KRI1 homolog	0	1	0	0	0	0	0.333333	0	5.52467	14.7825	9.17453	14.8037	3.34247	4.94485	FALSE
P04264	K2C1_HUMAN	KRT1	Keratin, type II cytoskeletal 1	9	11	16	13	8	17	12	12.6667	3407.13	2366.09	1621.7	2235.48	2631.2	2154.88	TRUE
P13645	K1C10_HUMAN	KRT10	Keratin, type I cytoskeletal 10	13	9	12	12	12	11	11.3333	11.6667	3855.07	2618.51	2311.59	2292.48	2399.99	1591.94	TRUE
P02533	K1C14_HUMAN	KRT14	Keratin, type I cytoskeletal 14	12	9	9	10	7	10	10	9	2601.39	1847.77	1527.4	1011.99	1408.89	1027.84	TRUE
P08779	K1C16_HUMAN	KRT16	Keratin, type I cytoskeletal 16	4	0	2	0	2	1	2	1	104.644	4.23117	33.0488	4.1295	21.9753	16.9613	FALSE
Q04695	K1C17_HUMAN	KRT17	Keratin, type I cytoskeletal 17	6	0	1	2	0	0	2.33333	0.666667	186.211	7.60098	26.6861	66.4827	4.4869	4.00398	FALSE
F8VZY9;P05783	F8VZY9_HUMAN;K1C18_HUMAN	KRT18	Keratin, type I cytoskeletal 18;Keratin, type I cytoskeletal 18	7	0	1	2	0	0	2.66667	0.666667	64.0652	1.06438	18.6102	34.9763	4.9701	1.18262	FALSE
P35908	K22E_HUMAN	KRT2	Keratin, type II cytoskeletal 2 epidermal	11	8	10	10	8	9	9.66667	9	2415.62	2494.48	2651.98	1697.64	3450.31	3842.12	TRUE
P13647	K2C5_HUMAN	KRT5	Keratin, type II cytoskeletal 5	5	6	5	6	6	9	5.33333	7	407.033	161.907	189.212	242.311	131.052	140.746	TRUE
P02538	K2C6A_HUMAN	KRT6A	Keratin, type II cytoskeletal 6A	1	0	1	0	1	0	0.666667	0.333333	36.2975	0.429182	23.2135	14.0551	15.1189	1.4804	FALSE
P04259	K2C6B_HUMAN	KRT6B	Keratin, type II cytoskeletal 6B	3	3	3	3	3	4	3	3.33333	319.805	109.537	97.7478	103.023	327.962	253.378	FALSE
P48668	K2C6C_HUMAN	KRT6C	Keratin, type II cytoskeletal 6C	9	9	7	10	7	8	8.33333	8.33333	1409.66	700.079	695.004	689.538	408.74	337.989	TRUE
P08729	K2C7_HUMAN	KRT7	Keratin, type II cytoskeletal 7	3	0	0	0	0	0	1	0	52.9543	2.22724	4.4329	8.37438	4.6063	1.58714	FALSE
Q14CN4;Q3SY84	K2C72_HUMAN;K2C71_HUMAN	KRT72;KRT71	Keratin, type II cytoskeletal 72;Keratin, type II cytoskeletal 71	1	0	0	0	0	0	0.333333	0	16.5692	10.6219	0.68192	8.6488	5.78678	5.66191	FALSE
Q7Z794	K2C1B_HUMAN	KRT77	Keratin, type II cytoskeletal 1b	2	0	0	0	1	0	0.666667	0.333333	43.4958	0.418307	6.98581	9.9128	16.2779	5.0077	FALSE
P35527	K1C9_HUMAN	KRT9	Keratin, type I cytoskeletal 9	9	10	10	11	11	8	9.66667	10	725.644	531.325	928.493	683.757	592.231	1206.61	TRUE
Q86UP2	KTN1_HUMAN	KTN1	Kinectin	5	2	3	3	5	2	3.33333	3.33333	91.9842	19.6855	38.9556	87.3213	84.0391	38.3563	FALSE
C9JVN9;Q9H9P8	C9JVN9_HUMAN;L2HDH_HUMAN	L2HGDH	L-2-hydroxyglutarate dehydrogenase, mitochondrial;L-2-hydroxyglutarate dehydrogenase, mitochondrial	0	0	0	1	1	0	0	0.666667	0.205515	3.81891	8.94708	24.9927	10.4496	2.89715	FALSE
P11279	LAMP1_HUMAN	LAMP1	Lysosome-associated membrane glycoprotein 1	0	1	0	0	1	0	0.333333	0.333333	10.8085	18.5806	5.62455	6.12258	10.1146	6.04284	FALSE
F5GX19;F5H3Y3;Q6IAA8	F5GX19_HUMAN;F5H3Y3_HUMAN;LTOR1_HUMAN	LAMTOR1	Ragulator complex protein LAMTOR1	1	2	2	1	1	2	1.66667	1.33333	18.7347	37.6009	35.0365	49.2378	22.5777	40.1649	FALSE
Q9Y2Q5	LTOR2_HUMAN	LAMTOR2	Ragulator complex protein LAMTOR2	1	0	2	2	0	1	1	1	11.0311	5.24262	23.9218	31.1326	4.76083	16.9343	FALSE
A0A087WV46;C9JXA7;Q0VGL1	A0A087WV46_HUMAN;C9JXA7_HUMAN;LTOR4_HUMAN	LAMTOR4	Ragulator complex protein LAMTOR4	0	0	0	0	1	0	0	0.333333	6.116	4.95359	10.0148	15.224	18.9073	0.52461	FALSE
O43813	LANC1_HUMAN	LANCL1	LanC-like protein 1	0	0	1	1	0	1	0.333333	0.666667	6.77022	5.39786	27.3887	17.1797	5.29437	278.545	FALSE
Q9NS86	LANC2_HUMAN	LANCL2	LanC-like protein 2	0	1	1	0	1	1	0.666667	0.666667	14.3499	14.8154	13.4583	11.9015	28.9054	16.1253	FALSE
A0A0B4J210;E5RH50;Q6PKG0	A0A0B4J210_HUMAN;E5RH50_HUMAN;LARP1_HUMAN	LARP1	La-related protein 1 (Fragment);La-related protein 1 (Fragment);La-related protein 1	0	2	0	2	0	0	0.666667	0.666667	5.62504	28.4867	5.75118	18.945	4.89924	3.77812	FALSE
Q71RC2	LARP4_HUMAN	LARP4	La-related protein 4	3	2	4	3	0	1	3	1.33333	42.8335	50.4653	96.0234	59.6055	2.3295	29.6506	FALSE
Q9P2J5	SYLC_HUMAN	LARS	Leucine--tRNA ligase, cytoplasmic	3	6	5	4	5	5	4.66667	4.66667	66.1382	81.2837	119.463	81.8746	77.1854	126.798	FALSE
E9PHM2;Q15031	E9PHM2_HUMAN;SYLM_HUMAN	LARS2	Probable leucine--tRNA ligase, mitochondrial;Probable leucine--tRNA ligase, mitochondrial	0	0	0	1	1	3	0	1.66667	10.7884	8.47627	2.98506	22.983	36.9558	36.3828	FALSE
Q9Y4W2	LAS1L_HUMAN	LAS1L	Ribosomal biogenesis protein LAS1L	1	2	1	1	5	2	1.33333	2.66667	29.6415	156.156	27.9688	24.1922	83.5665	28.0566	FALSE
Q14739	LBR_HUMAN	LBR	Lamin-B receptor	11	7	10	7	8	7	9.33333	7.33333	952.817	1640.39	1236.29	964.133	1057.53	1075.24	TRUE
Q6UWP7	LCLT1_HUMAN	LCLAT1	Lysocardiolipin acyltransferase 1	0	2	2	2	2	2	1.33333	2	0.334218	30.1543	18.5864	37.3168	10.803	18.8001	FALSE
P00338	LDHA_HUMAN	LDHA	L-lactate dehydrogenase A chain	7	4	1	1	3	2	4	2	171.818	118.245	59.9046	21.9283	81.7692	24.8128	FALSE
P07195	LDHB_HUMAN	LDHB	L-lactate dehydrogenase B chain	6	3	7	1	3	3	5.33333	2.33333	203.241	65.7466	107.715	32.0079	28.6763	99.5229	TRUE
Q8NC56	LEMD2_HUMAN	LEMD2	LEM domain-containing protein 2	1	2	1	1	2	2	1.33333	1.66667	41.2132	42.7143	55.7984	40.0845	30.9795	101.72	FALSE
Q9Y2U8	MAN1_HUMAN	LEMD3	Inner nuclear membrane protein Man1	0	1	1	0	0	1	0.666667	0.333333	1.23085	13.012	10.8101	5.65896	2.28271	9.82011	FALSE
Q96BZ8	LENG1_HUMAN	LENG1	Leukocyte receptor cluster member 1	0	0	0	0	1	0	0	0.333333	3.41013	2.08097	3.67417	7.53993	3.09975	0.710896	FALSE
O95202	LETM1_HUMAN	LETM1	Mitochondrial proton/calcium exchanger protein	3	1	3	5	3	2	2.33333	3.33333	21.7299	11.4013	60.918	103.707	98.7047	62.0896	FALSE
P09382	LEG1_HUMAN	LGALS1	Galectin-1	1	0	0	0	0	0	0.333333	0	12.493	3.6819	3.34765	6.88879	0.168303	5.97793	FALSE
G3V2T4;G3V3Z4;G3V4E4;G3V4P5;Q99538	G3V2T4_HUMAN;G3V3Z4_HUMAN;G3V4E4_HUMAN;G3V4P5_HUMAN;LGMN_HUMAN	LGMN	Legumain (Fragment);Legumain;Legumain;Legumain (Fragment);Legumain	1	1	1	1	0	0	1	0.333333	59.6401	51.4766	37.7219	52.8255	1.5186	2.83923	FALSE
Q9UHB6	LIMA1_HUMAN	LIMA1	LIM domain and actin-binding protein 1	9	10	10	11	9	10	9.66667	10	675.651	854.68	633.638	899.208	962.989	854.584	TRUE
D6RD46;Q9UPQ0	D6RD46_HUMAN;LIMC1_HUMAN	LIMCH1	LIM and calponin homology domains-containing protein 1	0	0	0	0	1	0	0	0.333333	8.43965	3.93241	6.31289	5.87875	2.85903	4.65396	FALSE
C9JF46	C9JF46_HUMAN	LIMS1	LIM and senescent cell antigen-like-containing domain protein 1 (Fragment)	0	0	0	0	2	0	0	0.666667	8.00302	0.141606	9.4804	3.43026	14.1704	2.8926	FALSE
A0A0J9YXC7;P48059	A0A0J9YXC7_HUMAN;LIMS1_HUMAN	LIMS4;LIMS1	LIM and senescent cell antigen-like-containing domain protein;LIM and senescent cell antigen-like-containing domain protein 1	0	0	2	0	2	0	0.666667	0.666667	5.42858	6.72592	18.8251	11.179	49.9657	5.53586	FALSE
Q9NUP9	LIN7C_HUMAN	LIN7C	Protein lin-7 homolog C	3	1	4	4	2	2	2.66667	2.66667	153.797	63.3752	209.475	221.522	105.612	152.435	FALSE
A0A087WW77;Q15334	A0A087WW77_HUMAN;L2GL1_HUMAN	LLGL1	Lethal(2) giant larvae protein homolog 1	0	1	0	0	0	0	0.333333	0	0.38124	68.2292	5.24578	6.27867	4.74423	4.52008	FALSE
Q9BRT6	LLPH_HUMAN	LLPH	Protein LLP homolog	13	12	14	14	14	14	13	14	1519.32	1805.4	2130.85	1718.39	1685.24	2068.26	TRUE
P49257	LMAN1_HUMAN	LMAN1	Protein ERGIC-53	0	0	0	0	0	1	0	0.333333	13.8717	3.81324	1.96246	13.627	2.01241	16.9818	FALSE
Q12907	LMAN2_HUMAN	LMAN2	Vesicular integral-membrane protein VIP36	1	2	5	4	6	5	2.66667	5	22.8939	75.1778	97.0522	122.791	90.3674	173.444	TRUE
P02545	LMNA_HUMAN	LMNA	Prelamin-A/C	4	1	2	2	6	3	2.33333	3.66667	49.0687	120.95	8.93109	25.564	121.352	83.5596	FALSE
P20700	LMNB1_HUMAN	LMNB1	Lamin-B1	6	6	5	6	5	5	5.66667	5.33333	202.885	190.399	159.756	159.859	156.961	156.577	TRUE
Q03252	LMNB2_HUMAN	LMNB2	Lamin-B2	3	4	3	4	2	2	3.33333	2.66667	65.531	60.9265	93.9934	65.7063	55.9621	80.387	FALSE
F8WD26;J3KP06;Q8WWI1	F8WD26_HUMAN;J3KP06_HUMAN;LMO7_HUMAN	LMO7	LIM domain only protein 7	1	2	2	4	2	2	1.66667	2.66667	16.5673	20.706	19.4405	31.7366	11.922	61.0949	FALSE
E9PMS6	E9PMS6_HUMAN	LMO7	LIM domain only protein 7	0	1	0	0	0	0	0.333333	0	5.26181	24.6119	9.90954	6.67206	1.9077	5.8691	FALSE
A0A0G2JQ62;Q8NF37	A0A0G2JQ62_HUMAN;PCAT1_HUMAN	LPCAT1	Lysophosphatidylcholine acyltransferase 1 (Fragment);Lysophosphatidylcholine acyltransferase 1	3	2	4	2	3	4	3	3	85.3922	28.4704	55.5325	68.0786	71.2067	105.427	FALSE
Q92604	LGAT1_HUMAN	LPGAT1	Acyl-CoA:lysophosphatidylglycerol acyltransferase 1	0	0	0	1	2	0	0	1	1.15764	7.32382	4.16834	9.92514	16.778	2.79175	FALSE
Q5VUJ6	LRCH2_HUMAN	LRCH2	Leucine-rich repeat and calponin homology domain-containing protein 2	0	0	0	1	0	1	0	0.666667	13.3869	0.808737	1.65192	22.51	5.34786	24.2573	FALSE
Q96II8	LRCH3_HUMAN	LRCH3	Leucine-rich repeat and calponin homology domain-containing protein 3	3	5	5	1	3	1	4.33333	1.66667	67.4135	139.461	214.391	40.8743	67.6915	16.663	FALSE
P42704	LPPRC_HUMAN	LRPPRC	Leucine-rich PPR motif-containing protein, mitochondrial	6	7	7	7	6	7	6.66667	6.66667	176.534	166.669	157.266	184.281	221.06	262.508	TRUE
Q9H9A6	LRC40_HUMAN	LRRC40	Leucine-rich repeat-containing protein 40	1	0	0	0	0	0	0.333333	0	17.59	3.10046	2.95562	10.6823	0.895808	0.338808	FALSE
A0A087WTU1;A0A0B4J2G4;Q15345	A0A087WTU1_HUMAN;A0A0B4J2G4_HUMAN;LRC41_HUMAN	LRRC41	Leucine-rich repeat-containing protein 41	2	1	0	1	3	0	1	1.33333	33.4578	1.01998	4.18725	23.2433	40.1154	2.44572	FALSE
Q8N1G4	LRC47_HUMAN	LRRC47	Leucine-rich repeat-containing protein 47	6	5	6	5	10	5	5.66667	6.66667	191.176	274.815	174.829	260.572	181.979	161.019	TRUE
Q96AG4	LRC59_HUMAN	LRRC59	Leucine-rich repeat-containing protein 59	11	10	8	9	9	8	9.66667	8.66667	1162.04	1099.44	797.907	1175.2	1083.59	1070.18	TRUE
Q9Y608	LRRF2_HUMAN	LRRFIP2	Leucine-rich repeat flightless-interacting protein 2	6	5	10	7	5	7	7	6.33333	185.727	298.512	211.774	616.309	354.462	267.9	TRUE
Q9H089	LSG1_HUMAN	LSG1	Large subunit GTPase 1 homolog	3	2	5	5	6	3	3.33333	4.66667	79.4659	372.325	745.137	788.138	99.8453	162.291	FALSE
K7ELG9;Q3MHD2	K7ELG9_HUMAN;LSM12_HUMAN	LSM12	Protein LSM12 homolog	0	0	0	0	1	0	0	0.333333	9.20593	3.75327	5.13045	12.2154	18.3635	2.38348	FALSE
Q8ND56	LS14A_HUMAN	LSM14A	Protein LSM14 homolog A	2	4	4	3	4	6	3.33333	4.33333	53.8923	53.2126	129.838	145.939	83.4402	121.186	FALSE
Q9BX40	LS14B_HUMAN	LSM14B	Protein LSM14 homolog B	0	0	0	0	4	1	0	1.66667	8.39506	5.05821	4.1772	3.75077	38.8569	12.2532	FALSE
Q9Y4Z0;V9GZ56	LSM4_HUMAN;V9GZ56_HUMAN	LSM4	U6 snRNA-associated Sm-like protein LSm4;U6 snRNA-associated Sm-like protein LSm4 (Fragment)	1	1	1	1	2	1	1	1.33333	41.9859	43.7837	51.9166	33.1548	76.1106	15.4734	FALSE
A0A087X2I5;Q9UK45	A0A087X2I5_HUMAN;LSM7_HUMAN	LSM7	U6 snRNA-associated Sm-like protein LSm7	0	0	0	0	1	0	0	0.333333	13.6593	7.06764	1.22409	7.75856	21.0916	0.197581	FALSE
F2Z2Y6;O95777	F2Z2Y6_HUMAN;LSM8_HUMAN	LSM8	U6 snRNA-associated Sm-like protein LSm8	1	0	0	0	0	0	0.333333	0	17.0671	4.87433	7.81194	6.725	2.48179	3.45557	FALSE
Q96GA3	LTV1_HUMAN	LTV1	Protein LTV1 homolog	7	5	7	7	5	5	6.33333	5.66667	536.601	657.488	673.237	480.513	609.126	521.203	TRUE
Q9NQ29	LUC7L_HUMAN	LUC7L	Putative RNA-binding protein Luc7-like 1	11	10	14	13	13	12	11.6667	12.6667	1487.39	1150.37	1982.19	1131.69	1848.29	1292.31	TRUE
Q9Y383	LC7L2_HUMAN	LUC7L2	Putative RNA-binding protein Luc7-like 2	11	10	14	12	17	17	11.6667	15.3333	2329.94	1460.28	2318.71	2127.29	1548.25	3378.33	TRUE
J3KPP4;O95232	J3KPP4_HUMAN;LC7L3_HUMAN	LUC7L3	Cisplatin resistance-associated overexpressed protein, isoform CRA_b;Luc7-like protein 3	9	5	5	5	7	6	6.33333	6	239.408	218.344	294.239	333.123	165.209	165.427	TRUE
Q86V48	LUZP1_HUMAN	LUZP1	Leucine zipper protein 1	4	3	2	3	3	4	3	3.33333	59.5058	40.384	35.6227	46.8613	21.4572	35.0701	FALSE
Q9NX58	LYAR_HUMAN	LYAR	Cell growth-regulating nucleolar protein	3	0	3	2	8	7	2	5.66667	85.222	9.07823	30.5135	58.7037	169.235	224.06	TRUE
P07948	LYN_HUMAN	LYN	Tyrosine-protein kinase Lyn	6	6	6	5	8	6	6	6.33333	102.564	184.731	191.377	156.498	102.6	154.932	TRUE
O95372;Q5QPN5;Q5QPN9;Q5QPQ1;Q5QPQ2;Q5QPQ3	LYPA2_HUMAN;Q5QPN5_HUMAN;Q5QPN9_HUMAN;Q5QPQ1_HUMAN;Q5QPQ2_HUMAN;Q5QPQ3_HUMAN	LYPLA2	Acyl-protein thioesterase 2;Acyl-protein thioesterase 2 (Fragment);Acyl-protein thioesterase 2;Acyl-protein thioesterase 2 (Fragment);Acyl-protein thioesterase 2;Acyl-protein thioesterase 2	0	0	1	0	0	0	0.333333	0	5.32587	1.41958	14.7939	10.7527	4.46183	1.18218	FALSE
F5GX30;H0YGE9;H0YGT2;P20645	F5GX30_HUMAN;H0YGE9_HUMAN;H0YGT2_HUMAN;MPRD_HUMAN	M6PR	Cation-dependent mannose-6-phosphate receptor;Cation-dependent mannose-6-phosphate receptor (Fragment);Cation-dependent mannose-6-phosphate receptor (Fragment);Cation-dependent mannose-6-phosphate receptor	0	0	0	1	0	0	0	0.333333	0.910945	4.13689	1.58417	15.2584	1.48511	0.262608	FALSE
H0Y390;H3BPE1;H3BQK9;Q9UPN3	H0Y390_HUMAN;H3BPE1_HUMAN;H3BQK9_HUMAN;MACF1_HUMAN	MACF1	Microtubule-actin cross-linking factor 1, isoforms 1/2/3/5 (Fragment);Microtubule-actin cross-linking factor 1, isoforms 1/2/3/5;Microtubule-actin cross-linking factor 1, isoforms 1/2/3/5;Microtubule-actin cross-linking factor 1, isoforms 1/2/3/5	0	1	2	2	1	1	1	1.33333	1.67401	15.4128	18.4179	25.5767	7.68869	2.4394	FALSE
Q9Y5V3	MAGD1_HUMAN	MAGED1	Melanoma-associated antigen D1	0	0	1	1	1	0	0.333333	0.666667	2.31178	4.74712	11.5735	46.7501	11.505	3.78336	FALSE
Q9UNF1	MAGD2_HUMAN	MAGED2	Melanoma-associated antigen D2	0	1	3	3	6	1	1.33333	3.33333	0.979482	27.5269	120.909	26.4553	20.742	19.9535	FALSE
F5H3U9;F5H6N1;F5H6P7;P61326;Q96A72	F5H3U9_HUMAN;F5H6N1_HUMAN;F5H6P7_HUMAN;MGN_HUMAN;MGN2_HUMAN	MAGOHB;MAGOHB;MAGOHB;MAGOH;MAGOHB	Protein mago nashi homolog 2;Protein mago nashi homolog 2;Protein mago nashi homolog 2;Protein mago nashi homolog;Protein mago nashi homolog 2	1	0	1	0	0	0	0.666667	0	23.6447	5.3235	19.0163	1.82951	2.52682	2.6836	FALSE
A0A087WU53;Q9H0U3	A0A087WU53_HUMAN;MAGT1_HUMAN	MAGT1	Magnesium transporter protein 1	8	8	11	8	7	6	9	7	421.396	565.656	526.194	443.538	467.95	559.919	TRUE
A8K878;P55145	A8K878_HUMAN;MANF_HUMAN	MANF	Mesencephalic astrocyte-derived neurotrophic factor	0	1	1	0	2	3	0.666667	1.66667	1.20038	19.512	28.5852	0.337489	40.6477	34.4483	FALSE
Q66K74	MAP1S_HUMAN	MAP1S	Microtubule-associated protein 1S	1	1	1	1	0	0	1	0.333333	15.7008	3.25153	12.7475	7.17838	0.384271	5.23763	FALSE
P36507	MP2K2_HUMAN	MAP2K2	Dual specificity mitogen-activated protein kinase kinase 2	0	1	0	0	0	0	0.333333	0	11.1071	7.75467	8.39912	7.26098	2.75429	1.90243	FALSE
P46734	MP2K3_HUMAN	MAP2K3	Dual specificity mitogen-activated protein kinase kinase 3	0	1	1	0	1	1	0.666667	0.666667	0.986297	44.8303	21.0422	15.341	31.0872	11.4624	FALSE
O14733	MP2K7_HUMAN	MAP2K7	Dual specificity mitogen-activated protein kinase kinase 7	1	0	0	0	0	1	0.333333	0.333333	17.4229	8.03139	6.8372	12.1076	1.06878	4.32107	FALSE
Q9NYL2	M3K20_HUMAN	MAP3K20	Mitogen-activated protein kinase kinase kinase 20	0	0	3	1	1	0	1	0.666667	2.45031	5.15968	21.9273	12.7697	10.2695	4.13141	FALSE
E7EVA0;P27816	E7EVA0_HUMAN;MAP4_HUMAN	MAP4	Microtubule-associated protein;Microtubule-associated protein 4	4	0	2	5	6	6	2	5.66667	83.4351	2.4632	58.2373	130.657	273.564	239.62	TRUE
F5H5A3;H7C1A4;Q8IVH8	F5H5A3_HUMAN;H7C1A4_HUMAN;M4K3_HUMAN	MAP4K3	Mitogen-activated protein kinase kinase kinase kinase;Mitogen-activated protein kinase kinase kinase kinase 3 (Fragment);Mitogen-activated protein kinase kinase kinase kinase 3	0	0	0	0	0	1	0	0.333333	0.257308	10.4677	7.91339	12.4338	0.419201	3.92196	FALSE
A0A0D9SEY1;E7EN19;E7ENQ1;G3XAA2;G5E948;H7C360;O95819	A0A0D9SEY1_HUMAN;E7EN19_HUMAN;E7ENQ1_HUMAN;G3XAA2_HUMAN;G5E948_HUMAN;H7C360_HUMAN;M4K4_HUMAN	MAP4K4	Mitogen-activated protein kinase kinase kinase kinase 4;Mitogen-activated protein kinase kinase kinase kinase 4;Mitogen-activated protein kinase kinase kinase kinase 4;Mitogen-activated protein kinase kinase kinase kinase 4;Mitogen-activated protein kinase kinase kinase kinase 4;Mitogen-activated protein kinase kinase kinase kinase 4 (Fragment);Mitogen-activated protein kinase kinase kinase kinas…	1	0	1	1	0	2	0.666667	1	12.3433	9.74888	17.6904	13.6386	5.4281	21.5616	FALSE
Q14244	MAP7_HUMAN	MAP7	Ensconsin	1	0	3	4	2	2	1.33333	2.66667	30.0828	5.07605	11.9764	91.757	45.5518	5.68747	FALSE
Q3KQU3	MA7D1_HUMAN	MAP7D1	MAP7 domain-containing protein 1	0	1	0	3	4	4	0.333333	3.66667	11.5046	29.754	8.29802	57.0034	69.2502	80.6874	FALSE
Q8IWC1	MA7D3_HUMAN	MAP7D3	MAP7 domain-containing protein 3	1	5	3	5	6	6	3	5.66667	31.975	94.6481	55.0722	250.557	168.556	142.858	TRUE
A2VCS9;E7ETZ8;Q49MG5	A2VCS9_HUMAN;E7ETZ8_HUMAN;MAP9_HUMAN	MAP9	MAP9 protein (Fragment);Microtubule-associated protein 9;Microtubule-associated protein 9	0	0	0	0	1	0	0	0.333333	1.10526	4.9961	9.30611	15.4937	6.48605	5.5121	FALSE
P28482	MK01_HUMAN	MAPK1	Mitogen-activated protein kinase 1	4	5	7	6	6	4	5.33333	5.33333	382.24	402.057	676.564	266.381	211.375	105.119	TRUE
P27361	MK03_HUMAN	MAPK3	Mitogen-activated protein kinase 3	5	6	6	5	6	2	5.66667	4.33333	141.22	213.609	249.331	85.331	60.3619	75.7821	TRUE
P29966	MARCS_HUMAN	MARCKS	Myristoylated alanine-rich C-kinase substrate	4	2	2	2	0	3	2.66667	1.66667	78.3826	22.3566	12.5221	39.5213	3.1384	51.8064	FALSE
P49006	MRP_HUMAN	MARCKSL1	MARCKS-related protein	5	4	6	3	3	4	5	3.33333	162.875	123.415	191.398	142.28	89.5816	85.2346	TRUE
E7ETY4;E9PC69;Q7KZI7	E7ETY4_HUMAN;E9PC69_HUMAN;MARK2_HUMAN	MARK2	Non-specific serine/threonine protein kinase;Non-specific serine/threonine protein kinase;Serine/threonine-protein kinase MARK2	0	1	1	0	2	1	0.666667	1	1.91564	12.6787	14.7393	0.885593	44.5882	12.6141	FALSE
A0A0A0MT23;P27448	A0A0A0MT23_HUMAN;MARK3_HUMAN	MARK3	Non-specific serine/threonine protein kinase;MAP/microtubule affinity-regulating kinase 3	5	1	2	1	5	4	2.66667	3.33333	68.7115	18.6249	19.3222	23.2795	95.8666	55.6119	FALSE
P56192	SYMC_HUMAN	MARS	Methionine--tRNA ligase, cytoplasmic	6	5	7	5	7	6	6	6	284.362	302.142	400.194	330.941	358.874	359.476	TRUE
P31153	METK2_HUMAN	MAT2A	S-adenosylmethionine synthase isoform type-2	4	4	4	0	2	3	4	1.66667	60.18	115.669	81.1021	11.2112	15.6336	26.3943	FALSE
A0A0R4J2E8;A8MXP9;P43243	A0A0R4J2E8_HUMAN;A8MXP9_HUMAN;MATR3_HUMAN	MATR3	Matrin-3	5	3	6	6	6	3	4.66667	5	153.631	87.5839	109.34	151.725	126.528	44.4601	TRUE
P56270	MAZ_HUMAN	MAZ	Myc-associated zinc finger protein	8	12	6	6	10	8	8.66667	8	277.723	195.242	145.791	195.826	197.439	324.651	TRUE
I3L0M3	I3L0M3_HUMAN	MAZ	MYC-associated zinc finger protein (Purine-binding transcription factor), isoform CRA_e	0	0	0	1	2	5	0	2.66667	2.62107	9.04353	7.3507	90.8346	53.393	61.3573	FALSE
Q68D91	MBLC2_HUMAN	MBLAC2	Metallo-beta-lactamase domain-containing protein 2	0	0	0	0	0	1	0	0.333333	3.17619	2.96828	6.38413	1.64368	4.49345	8.92619	FALSE
A0A0A0MQX8;C9JP00;Q9NR56	A0A0A0MQX8_HUMAN;C9JP00_HUMAN;MBNL1_HUMAN	MBNL1	Muscleblind-like protein 1	1	2	1	0	2	2	1.33333	1.33333	22.5511	47.6479	25.962	5.5015	28.5368	47.3959	FALSE
Q6ZWT7	MBOA2_HUMAN	MBOAT2	Lysophospholipid acyltransferase 2	1	0	0	0	1	0	0.333333	0.333333	21.9944	10.2432	4.59142	12.9758	10.8265	1.84555	FALSE
Q96N66	MBOA7_HUMAN	MBOAT7	Lysophospholipid acyltransferase 7	0	1	0	0	0	0	0.333333	0	12.4656	15.9189	2.52814	14.1097	2.93684	1.51304	FALSE
Q8IVS2	FABD_HUMAN	MCAT	Malonyl-CoA-acyl carrier protein transacylase, mitochondrial	0	2	0	1	1	1	0.666667	1	1.9284	36.2203	0.555639	23.5068	15.3146	29.4349	FALSE
A0A0G2JM88;D6R9R1;D6RDF7;Q9HCC0	A0A0G2JM88_HUMAN;D6R9R1_HUMAN;D6RDF7_HUMAN;MCCB_HUMAN	MCCC2	Methylcrotonoyl-CoA carboxylase beta chain, mitochondrial (Fragment);Methylcrotonoyl-CoA carboxylase 2 isoform 1;Methylcrotonoyl-CoA carboxylase beta chain, mitochondrial;Methylcrotonoyl-CoA carboxylase beta chain, mitochondrial	0	1	0	0	0	0	0.333333	0	1.39548	7.37565	1.17295	4.56697	0.262515	3.88389	FALSE
Q07820	MCL1_HUMAN	MCL1	Induced myeloid leukemia cell differentiation protein Mcl-1	0	0	0	1	0	0	0	0.333333	9.27115	5.25664	9.71538	40.6823	5.35556	5.34638	FALSE
P25205	MCM3_HUMAN	MCM3	DNA replication licensing factor MCM3	5	5	6	5	5	5	5.33333	5	280.446	116.424	198.943	239.978	216.345	192.636	TRUE
P33991	MCM4_HUMAN	MCM4	DNA replication licensing factor MCM4	2	2	3	2	2	3	2.33333	2.33333	39.051	47.9023	130.101	84.2585	146.403	78.9984	FALSE
B1AHB1;P33992	B1AHB1_HUMAN;MCM5_HUMAN	MCM5	DNA helicase;DNA replication licensing factor MCM5	5	6	6	5	6	5	5.66667	5.33333	85.694	167.922	163.847	199.874	166.497	191.803	TRUE
Q14566	MCM6_HUMAN	MCM6	DNA replication licensing factor MCM6	1	1	0	0	2	1	0.666667	1	20.8712	16.2137	2.60712	1.90597	20.869	10.4891	FALSE
P33993	MCM7_HUMAN	MCM7	DNA replication licensing factor MCM7	6	5	5	5	5	5	5.33333	5	190.557	160.753	233.316	186.151	180.185	212.463	TRUE
G5EA24;Q8IZK6	G5EA24_HUMAN;MCLN2_HUMAN	MCOLN2	Mucolipin 2, isoform CRA_a;Mucolipin-2	0	0	0	0	1	0	0	0.333333	2.32093	7.22066	9.10978	4.39242	5.98741	2.69389	FALSE
C9JLW8;I3L2L5;I3L317;I3L4Q0	MCRI1_HUMAN;I3L2L5_HUMAN;I3L317_HUMAN;I3L4Q0_HUMAN	MCRIP1	Mapk-regulated corepressor-interacting protein 1;Mapk-regulated corepressor-interacting protein 1;Mapk-regulated corepressor-interacting protein 1;HCG1818442, isoform CRA_a	0	0	0	0	0	1	0	0.333333	12.5767	4.8983	9.88554	5.64019	3.1366	10.4881	FALSE
Q9ULC4	MCTS1_HUMAN	MCTS1	Malig0t T-cell-amplified sequence 1	2	2	2	2	4	1	2	2.33333	52.5074	253.619	44.9415	61.5809	100.692	31.4695	FALSE
Q8NE86	MCU_HUMAN	MCU	Calcium uniporter protein, mitochondrial	3	2	2	2	1	2	2.33333	1.66667	98.4913	47.1817	42.5708	35.0483	6.46199	66.3144	FALSE
C9JF79;C9JLV6;C9JRL4;P40925	C9JF79_HUMAN;C9JLV6_HUMAN;C9JRL4_HUMAN;MDHC_HUMAN	MDH1	Malate dehydrogenase (Fragment);Malate dehydrogenase, cytoplasmic (Fragment);Malate dehydrogenase, cytoplasmic (Fragment);Malate dehydrogenase, cytoplasmic	1	0	0	0	0	0	0.333333	0	12.8014	1.72745	4.52207	0.458142	0.708263	4.79434	FALSE
P40926	MDHM_HUMAN	MDH2	Malate dehydrogenase, mitochondrial	0	0	1	0	1	3	0.333333	1.33333	7.60182	4.09507	58.5174	8.39684	28.3377	102.641	FALSE
E9PLM6;E9PPJ5;P21741	E9PLM6_HUMAN;E9PPJ5_HUMAN;MK_HUMAN	MDK	Midkine;Midkine (Fragment);Midkine	1	1	1	1	1	2	1	1.33333	22.162	22.6073	29.4724	32.9532	14.8385	23.525	FALSE
Q9NU22	MDN1_HUMAN	MDN1	Midasin	5	4	5	3	4	4	4.66667	3.66667	64.3484	229.82	185.246	242.195	159.792	166.74	FALSE
G3V1P5;Q96RN5	G3V1P5_HUMAN;MED15_HUMAN	MED15	Mediator of RNA polymerase II transcription subunit 15	0	0	0	0	0	1	0	0.333333	8.47762	3.91602	4.21215	0.589446	2.0905	10.0388	FALSE
Q14680	MELK_HUMAN	MELK	Maternal embryonic leucine zipper kinase	2	1	1	3	1	0	1.33333	1.33333	46.8464	19.8066	23.5359	72.1194	16.2568	5.59548	FALSE
Q7L2J0	MEPCE_HUMAN	MEPCE	7SK snRNA methylphosphate capping enzyme	0	0	2	1	3	0	0.666667	1.33333	4.44978	5.33552	48.8014	23.4053	9.75549	1.67076	FALSE
P50579	MAP2_HUMAN	METAP2	Methionine aminopeptidase 2	6	4	5	5	6	6	5	5.66667	94.9491	113.541	109.875	132.272	124.152	127.628	TRUE
Q8N6R0	MET13_HUMAN	METTL13	Methyltransferase-like protein 13	3	4	2	1	3	4	3	2.66667	54.3525	71.4591	31.2464	22.4349	92.1319	101.877	FALSE
Q9H7H0	MET17_HUMAN	METTL17	Methyltransferase-like protein 17, mitochondrial	2	3	5	1	1	2	3.33333	1.33333	86.0348	36.9236	51.5075	40.6903	4.65911	39.0295	FALSE
F8VQX6;H0YI09;Q9H8H3	F8VQX6_HUMAN;H0YI09_HUMAN;MET7A_HUMAN	METTL7A	Methyltransferase-like protein 7A (Fragment);Methyltransferase-like protein 7A (Fragment);Methyltransferase-like protein 7A	0	0	2	0	0	0	0.666667	0	1.44084	0.0461041	19.0151	6.24767	3.49309	0.173014	FALSE
A0A087WZT2;Q6UX53	A0A087WZT2_HUMAN;MET7B_HUMAN	METTL7B	Methyltransferase-like protein 7B	1	1	1	1	0	0	1	0.333333	5.81348	19.8077	28.4276	22.2561	2.86858	4.73375	FALSE
B3KW44;B5ME25;E7ETE0;H7C2P8;Q9H825	B3KW44_HUMAN;B5ME25_HUMAN;E7ETE0_HUMAN;H7C2P8_HUMAN;METL8_HUMAN	METTL8	Methyltransferase-like protein 8;Methyltransferase-like protein 8 (Fragment);Methyltransferase-like protein 8;Methyltransferase-like protein 8 (Fragment);Methyltransferase-like protein 8	0	0	0	0	1	0	0	0.333333	12.6283	9.35738	4.35985	4.29424	12.2733	2.95532	FALSE
F5GZN3;Q08431;X6R3G6	F5GZN3_HUMAN;MFGM_HUMAN;X6R3G6_HUMAN	MFGE8	Lactadherin	0	1	1	0	1	0	0.666667	0.333333	6.63616	77.6724	70.3888	15.1626	41.1945	1.19065	FALSE
O95140	MFN2_HUMAN	MFN2	Mitofusin-2	2	1	1	0	0	0	1.33333	0	37.321	15.5999	9.73862	13.3024	1.48531	5.43101	FALSE
F5GX73;F5H613;F5H6X2;F5H7F6;P10620	F5GX73_HUMAN;F5H613_HUMAN;F5H6X2_HUMAN;F5H7F6_HUMAN;MGST1_HUMAN	MGST1	Microsomal glutathione S-transferase 1 (Fragment);Microsomal glutathione S-transferase 1;Microsomal glutathione S-transferase 1 (Fragment);Microsomal glutathione S-transferase 1 (Fragment);Microsomal glutathione S-transferase 1	0	0	1	0	0	0	0.333333	0	4.12033	1.47939	28.6964	10.8097	3.6271	4.15089	FALSE
Q99735	MGST2_HUMAN	MGST2	Microsomal glutathione S-transferase 2	0	1	0	1	0	0	0.333333	0.333333	12.762	27.6662	9.60319	32.681	2.10519	0.64115	FALSE
O14880;Q5VV89	MGST3_HUMAN;Q5VV89_HUMAN	MGST3	Microsomal glutathione S-transferase 3	1	2	1	0	1	0	1.33333	0.333333	35.4784	15.1423	49.3619	2.73387	86.0935	3.5423	FALSE
A0A0U1RRK1;F6XEV2;Q9BPX6;S4R3D7;S4R3V1	A0A0U1RRK1_HUMAN;F6XEV2_HUMAN;MICU1_HUMAN;S4R3D7_HUMAN;S4R3V1_HUMAN	MICU1	Calcium uptake protein 1, mitochondrial;Calcium uptake protein 1, mitochondrial;Calcium uptake protein 1, mitochondrial;Calcium uptake protein 1, mitochondrial (Fragment);Calcium uptake protein 1, mitochondrial (Fragment)	1	0	0	0	1	0	0.333333	0.333333	25.5564	1.8215	4.99447	1.13122	19.6098	5.19209	FALSE
A0A0A0MTD5;Q8IYU8	A0A0A0MTD5_HUMAN;MICU2_HUMAN	MICU2	Calcium uptake protein 2, mitochondrial (Fragment);Calcium uptake protein 2, mitochondrial	0	0	0	0	0	1	0	0.333333	10.1501	0.181813	7.45745	6.15876	3.10758	13.1007	FALSE
A0A087X0X0;A0A087X255;C9J453;C9JZJ7;O15344	A0A087X0X0_HUMAN;A0A087X255_HUMAN;C9J453_HUMAN;C9JZJ7_HUMAN;TRI18_HUMAN	MID1	E3 ubiquitin-protein ligase Midline-1;E3 ubiquitin-protein ligase Midline-1;E3 ubiquitin-protein ligase Midline-1 (Fragment);E3 ubiquitin-protein ligase Midline-1 (Fragment);E3 ubiquitin-protein ligase Midline-1	0	1	0	0	1	3	0.333333	1.33333	6.1343	4.17143	0.991764	15.49	7.82294	43.4686	FALSE
P14174	MIF_HUMAN	MIF	Macrophage migration inhibitory factor	0	3	0	2	2	1	1	1.66667	10.799	317.276	0.890808	49.607	24.2598	15.1387	FALSE
F8WEY7;Q9UL63	F8WEY7_HUMAN;MKLN1_HUMAN	MKLN1	Muskelin	0	0	0	0	1	0	0	0.333333	1.48173	0.71852	6.00263	10.5479	3.27255	4.36183	FALSE
C9J494;Q9H000	C9J494_HUMAN;MKRN2_HUMAN	MKRN2	Probable E3 ubiquitin-protein ligase makorin-2	0	1	0	0	0	0	0.333333	0	11.1717	33.4191	6.16652	11.2291	5.6297	4.01495	FALSE
Q14165	MLEC_HUMAN	MLEC	Malectin	4	4	5	5	5	5	4.33333	5	70.2399	310.757	194.512	81.906	102.145	219.708	TRUE
Q15773	MLF2_HUMAN	MLF2	Myeloid leukemia factor 2	0	0	1	2	0	3	0.333333	1.66667	0.128216	7.91207	12.9303	20.0644	2.67736	15.9128	FALSE
Q8N4V1	MMGT1_HUMAN	MMGT1	Membrane magnesium transporter 1	2	2	0	2	0	0	1.33333	0.666667	57.0858	62.0548	0.806876	50.4566	3.97812	4.52512	FALSE
Q96T76	MMS19_HUMAN	MMS19	MMS19 nucleotide excision repair protein homolog	2	0	1	1	2	0	1	1	28.9293	0.247446	11.7025	26.2794	10.7855	0.704442	FALSE
Q9BU76	MMTA2_HUMAN	MMTAG2	Multiple myeloma tumor-associated protein 2	8	10	12	15	12	11	10	12.6667	2077.79	2685.98	1863.31	4325.45	2577.83	2807.91	TRUE
Q13724	MOGS_HUMAN	MOGS	Mannosyl-oligosaccharide glucosidase	7	6	7	8	8	11	6.66667	9	358.621	372.909	337.438	363.071	295.578	364.7	TRUE
F8VZV1;Q7Z3U7	F8VZV1_HUMAN;MON2_HUMAN	MON2	Protein MON2 homolog	0	0	0	0	0	1	0	0.333333	8.81271	1.22827	4.3766	6.72426	3.17708	6.61129	FALSE
B3KTM8;H0YLJ3;H0YMJ0	B3KTM8_HUMAN;H0YLJ3_HUMAN;H0YMJ0_HUMAN	MORF4L1	Mortality factor 4-like protein 1;Mortality factor 4-like protein 1;Mortality factor 4-like protein 1 (Fragment)	1	2	5	0	0	2	2.66667	0.666667	23.1403	79.2297	52.1247	14.5996	4.51569	23.4058	FALSE
Q15014;Q5JXX2	MO4L2_HUMAN;Q5JXX2_HUMAN	MORF4L2	Mortality factor 4-like protein 2;Mortality factor 4-like protein 2 (Fragment)	3	3	3	2	8	6	3	5.33333	114.662	40.7581	51.4973	114.656	227.406	252.55	TRUE
Q6UVY6	MOXD1_HUMAN	MOXD1	DBH-like monooxygenase protein 1	0	0	0	0	1	0	0	0.333333	8.58909	11.3989	4.05106	9.65557	5.26761	1.51844	FALSE
A0A087WVZ0;Q5TI65;Q9Y5U8	A0A087WVZ0_HUMAN;Q5TI65_HUMAN;MPC1_HUMAN	MPC1;BRP44L;MPC1	Mitochondrial pyruvate carrier;Mitochondrial pyruvate carrier;Mitochondrial pyruvate carrier 1	0	0	1	0	1	0	0.333333	0.333333	8.7357	6.20575	23.8521	14.1214	7.35818	3.01232	FALSE
O95563;Q5R3B4	MPC2_HUMAN;Q5R3B4_HUMAN	MPC2	Mitochondrial pyruvate carrier 2;Mitochondrial pyruvate carrier (Fragment)	2	1	1	0	1	0	1.33333	0.333333	32.678	18.6302	26.4964	7.20898	7.49943	5.42109	FALSE
I3L1D2;I3L295;I3L4E0;J3KSI4;J3KT75;J3QRD5;J3QS48;J3QW43;O75352	I3L1D2_HUMAN;I3L295_HUMAN;I3L4E0_HUMAN;J3KSI4_HUMAN;J3KT75_HUMAN;J3QRD5_HUMAN;J3QS48_HUMAN;J3QW43_HUMAN;MPU1_HUMAN	MPDU1	Mannose-P-dolichol utilization defect 1 protein;Mannose-P-dolichol utilization defect 1 isoform 2;Mannose-P-dolichol utilization defect 1 protein;Mannose-P-dolichol utilization defect 1 protein;Mannose-P-dolichol utilization defect 1 protein (Fragment);Mannose-P-dolichol utilization defect 1 protein (Fragment);Mannose-P-dolichol utilization defect 1 protein;Mannose-P-dolichol utilization defect 1…	1	1	1	0	0	0	1	0	79.615	63.5785	77.8689	14.7329	1.51932	4.81189	FALSE
F5H1U9;O75970	F5H1U9_HUMAN;MPDZ_HUMAN	MPDZ	Multiple PDZ domain protein	0	1	0	0	1	1	0.333333	0.666667	3.20169	21.7395	8.49721	2.55764	5.19317	11.4911	FALSE
P29372	3MG_HUMAN	MPG	DNA-3-methyladenine glycosylase	6	9	6	6	8	8	7	7.33333	645.081	581.805	491.235	696.597	750.122	745.377	TRUE
O00566	MPP10_HUMAN	MPHOSPH10	U3 small nucleolar ribonucleoprotein protein MPP10	0	1	0	0	5	0	0.333333	1.66667	14.2767	15.3992	7.85778	10.534	102.367	1.34603	FALSE
Q8N3R9	MPP5_HUMAN	MPP5	MAGUK p55 subfamily member 5	2	0	5	5	1	2	2.33333	2.66667	37.5401	1.41192	72.148	64.8657	14.1385	22.6716	FALSE
Q5T2T1;S4R337	MPP7_HUMAN;S4R337_HUMAN	MPP7	MAGUK p55 subfamily member 7	0	0	0	0	0	1	0	0.333333	3.47205	2.35108	4.63132	2.17554	0.806626	21.8113	FALSE
Q6WCQ1	MPRIP_HUMAN	MPRIP	Myosin phosphatase Rho-interacting protein	7	9	6	7	10	6	7.33333	7.66667	234.084	546.828	651.893	310.795	372.751	427.046	TRUE
J3KSW8	J3KSW8_HUMAN	MPRIP	Myosin phosphatase Rho-interacting protein (Fragment)	1	2	2	2	1	0	1.66667	1	32.4955	21.4521	28.4141	24.4483	23.3362	5.66797	FALSE
A0A087WTY9;Q9Y605	A0A087WTY9_HUMAN;MOFA1_HUMAN	MRFAP1	MORF4 family-associated protein 1	0	0	0	0	0	1	0	0.333333	14.5485	2.36755	6.0724	4.68382	4.89453	40.9589	FALSE
Q9UI43	MRM2_HUMAN	MRM2	rRNA methyltransferase 2, mitochondrial	0	0	0	2	3	3	0	2.66667	3.97975	2.34894	2.59994	29.5578	43.1207	65.2533	FALSE
I3L0T6;Q9HC36	I3L0T6_HUMAN;MRM3_HUMAN	MRM3	rRNA methyltransferase 3, mitochondrial;rRNA methyltransferase 3, mitochondrial	0	1	0	1	0	0	0.333333	0.333333	13.8938	17.131	10.0809	25.4518	0.409022	3.35295	FALSE
H0Y8N7;Q9BYD6	H0Y8N7_HUMAN;RM01_HUMAN	MRPL1	39S ribosomal protein L1, mitochondrial (Fragment);39S ribosomal protein L1, mitochondrial	0	0	1	1	0	0	0.333333	0.333333	7.64981	3.29989	10.774	13.9686	5.54383	2.53785	FALSE
Q7Z7H8	RM10_HUMAN	MRPL10	39S ribosomal protein L10, mitochondrial	2	2	2	2	3	3	2	2.66667	176.965	96.2435	48.037	188.679	82.5381	49.4106	FALSE
Q9Y3B7	RM11_HUMAN	MRPL11	39S ribosomal protein L11, mitochondrial	3	2	0	1	6	3	1.66667	3.33333	55.6547	41.6186	9.81243	63.6254	111.004	286.252	FALSE
Q6P1L8	RM14_HUMAN	MRPL14	39S ribosomal protein L14, mitochondrial	6	5	4	5	7	6	5	6	168.362	197.897	132.056	127.586	119.725	100.874	TRUE
Q9P015	RM15_HUMAN	MRPL15	39S ribosomal protein L15, mitochondrial	7	8	6	6	6	10	7	7.33333	228.215	278.275	285.306	200.745	229.773	177.373	TRUE
Q9NX20	RM16_HUMAN	MRPL16	39S ribosomal protein L16, mitochondrial	2	7	6	4	6	8	5	6	89.5639	165.584	259.809	104.461	197.749	181.185	TRUE
Q9NRX2	RM17_HUMAN	MRPL17	39S ribosomal protein L17, mitochondrial	3	3	3	2	4	3	3	3	162.643	29.2147	177.375	140.895	59.6394	45.2094	FALSE
E7ESL0;J3KQY1;Q9NWU5	E7ESL0_HUMAN;J3KQY1_HUMAN;RM22_HUMAN	MRPL22	39S ribosomal protein L22, mitochondrial;39S ribosomal protein L22, mitochondrial;39S ribosomal protein L22, mitochondrial	2	4	4	5	7	8	3.33333	6.66667	34.7825	99.8755	133.281	127.138	114.619	213.295	TRUE
A6NJD9;A8MVT4;A8MYK1;H7C2P7;Q16540	A6NJD9_HUMAN;A8MVT4_HUMAN;A8MYK1_HUMAN;H7C2P7_HUMAN;RM23_HUMAN	MRPL23	39S ribosomal protein L23, mitochondrial;39S ribosomal protein L23, mitochondrial;39S ribosomal protein L23, mitochondrial;39S ribosomal protein L23, mitochondrial (Fragment);39S ribosomal protein L23, mitochondrial	0	0	0	0	1	0	0	0.333333	1.72775	0.746627	0.751968	15.4531	9.669	1.78375	FALSE
D6RAN8;H7C5U8;Q9P0M9	D6RAN8_HUMAN;H7C5U8_HUMAN;RM27_HUMAN	MRPL27	39S ribosomal protein L27, mitochondrial;39S ribosomal protein L27, mitochondrial (Fragment);39S ribosomal protein L27, mitochondrial	0	0	0	0	1	0	0	0.333333	2.38557	3.59666	7.30368	9.6813	63.886	8.06782e-05	FALSE
D6RC14;E7ETU7;H0Y9G6;P09001	D6RC14_HUMAN;E7ETU7_HUMAN;H0Y9G6_HUMAN;RM03_HUMAN	MRPL3	39S ribosomal protein L3, mitochondrial (Fragment);39S ribosomal protein L3, mitochondrial;39S ribosomal protein L3, mitochondrial (Fragment);39S ribosomal protein L3, mitochondrial	0	0	1	0	1	0	0.333333	0.333333	6.77878	3.91571	11.8761	0.0681307	30.9749	4.45061	FALSE
Q8TCC3	RM30_HUMAN	MRPL30	39S ribosomal protein L30, mitochondrial	1	1	0	1	0	0	0.666667	0.333333	19.3348	19.4603	1.15956	37.2521	4.37006	5.39806	FALSE
Q9BYC8	RM32_HUMAN	MRPL32	39S ribosomal protein L32, mitochondrial	1	1	2	0	1	0	1.33333	0.333333	26.6644	15.1886	21.5184	15.2001	31.1697	4.56808	FALSE
O75394	RM33_HUMAN	MRPL33	39S ribosomal protein L33, mitochondrial	1	1	1	1	3	2	1	2	251.664	139.154	200.97	221.92	81.4083	39.8963	FALSE
A6NHR2;H0Y4J2;Q9BZE1;S4R369	A6NHR2_HUMAN;H0Y4J2_HUMAN;RM37_HUMAN;S4R369_HUMAN	MRPL37	39S ribosomal protein L37, mitochondrial;39S ribosomal protein L37, mitochondrial (Fragment);39S ribosomal protein L37, mitochondrial;39S ribosomal protein L37, mitochondrial	0	1	0	0	0	0	0.333333	0	5.16202	6.66957	1.18167	15.7218	2.16894	2.42039	FALSE
K7ELQ0;K7ES61;Q9BYD3;X6RAY8	K7ELQ0_HUMAN;K7ES61_HUMAN;RM04_HUMAN;X6RAY8_HUMAN	MRPL4	39S ribosomal protein L4, mitochondrial;39S ribosomal protein L4, mitochondrial (Fragment);39S ribosomal protein L4, mitochondrial;39S ribosomal protein L4, mitochondrial	0	1	1	2	3	3	0.666667	2.66667	2.20342	32.5069	61.6094	75.1262	63.3865	68.8724	FALSE
Q9NQ50	RM40_HUMAN	MRPL40	39S ribosomal protein L40, mitochondrial	1	2	1	3	4	4	1.33333	3.66667	49.6879	46.5689	25.7186	44.8195	51.8488	48.8111	FALSE
B1AL05;H0Y6Y8;H0YBU8;Q8N983	B1AL05_HUMAN;H0Y6Y8_HUMAN;H0YBU8_HUMAN;RM43_HUMAN	MRPL43	39S ribosomal protein L43, mitochondrial;39S ribosomal protein L43, mitochondrial (Fragment);39S ribosomal protein L43, mitochondrial (Fragment);39S ribosomal protein L43, mitochondrial	1	0	0	0	0	0	0.333333	0	121.348	8.86884	4.25094	1.27381	4.82295	4.56639	FALSE
Q9H9J2	RM44_HUMAN	MRPL44	39S ribosomal protein L44, mitochondrial	0	0	0	0	0	1	0	0.333333	10.3421	0.0271111	2.91766	14.7931	5.23892	79.4812	FALSE
A0A087X2D5;Q9BRJ2	A0A087X2D5_HUMAN;RM45_HUMAN	MRPL45	39S ribosomal protein L45, mitochondrial;39S ribosomal protein L45, mitochondrial	3	0	1	1	0	2	1.33333	1	65.4707	2.54124	48.7705	39.2254	5.497	59.6458	FALSE
Q9H2W6	RM46_HUMAN	MRPL46	39S ribosomal protein L46, mitochondrial	6	4	7	7	7	5	5.66667	6.33333	292.062	142.924	331.555	415.178	249.094	326.321	TRUE
F5H702;Q96GC5	F5H702_HUMAN;RM48_HUMAN	MRPL48	39S ribosomal protein L48, mitochondrial;39S ribosomal protein L48, mitochondrial	5	6	6	5	6	5	5.66667	5.33333	248.651	236.947	227.883	164.96	122.608	229.217	TRUE
Q8N5N7	RM50_HUMAN	MRPL50	39S ribosomal protein L50, mitochondrial	2	0	1	0	1	0	1	0.333333	14.8212	9.73586	11.3899	10.4848	20.4554	2.70546	FALSE
Q6P161	RM54_HUMAN	MRPL54	39S ribosomal protein L54, mitochondrial	1	0	1	1	1	1	0.666667	1	30.3949	5.52905	23.6437	6.77336	18.2412	20.8666	FALSE
Q7Z7F7	RM55_HUMAN	MRPL55	39S ribosomal protein L55, mitochondrial	1	2	0	1	1	4	1	2	108.946	187.011	6.78885	40.1067	71.8935	86.3966	FALSE
Q9BQC6	RT63_HUMAN	MRPL57	Ribosomal protein 63, mitochondrial	0	1	1	0	1	1	0.666667	0.666667	5.46304	26.5516	25.2353	8.37965	23.9873	23.1468	FALSE
J3KS15;Q14197	J3KS15_HUMAN;ICT1_HUMAN	MRPL58	Peptidyl-tRNA hydrolase ICT1, mitochondrial (Fragment);Peptidyl-tRNA hydrolase ICT1, mitochondrial	0	0	1	1	1	0	0.333333	0.666667	12.0149	5.36409	14.7842	20.2364	19.7135	1.98525	FALSE
Q9BYD2	RM09_HUMAN	MRPL9	39S ribosomal protein L9, mitochondrial	6	4	6	3	4	5	5.33333	4	167.859	76.7267	135.993	119.819	107.338	210.899	TRUE
P82912	RT11_HUMAN	MRPS11	28S ribosomal protein S11, mitochondrial	4	6	5	4	5	8	5	5.66667	365.766	156.86	475.503	294.294	276.145	328.827	TRUE
O15235	RT12_HUMAN	MRPS12	28S ribosomal protein S12, mitochondrial	4	6	8	6	9	7	6	7.33333	566.723	376.796	515.83	325.265	470.663	349.883	TRUE
O60783	RT14_HUMAN	MRPS14	28S ribosomal protein S14, mitochondrial	3	2	1	2	3	1	2	2	40.4602	28.1214	69.6945	88.7596	62.9404	54.1946	FALSE
P82914	RT15_HUMAN	MRPS15	28S ribosomal protein S15, mitochondrial	5	7	7	7	6	8	6.33333	7	612.197	540.546	462.655	444.106	386.273	699.492	TRUE
Q5T8A0;Q9Y399	Q5T8A0_HUMAN;RT02_HUMAN	MRPS2	28S ribosomal protein S2, mitochondrial (Fragment);28S ribosomal protein S2, mitochondrial	0	0	0	0	0	1	0	0.333333	4.07146	1.91447	9.0225	9.21873	0.718203	24.7971	FALSE
A0A075B746;P82921	A0A075B746_HUMAN;RT21_HUMAN	MRPS21	28S ribosomal protein S21, mitochondrial;28S ribosomal protein S21, mitochondrial	5	4	5	4	5	4	4.66667	4.33333	159.207	150.416	298.296	230.976	232.491	297.201	FALSE
J3QLR8;Q9Y3D9	J3QLR8_HUMAN;RT23_HUMAN	MRPS23	28S ribosomal protein S23, mitochondrial;28S ribosomal protein S23, mitochondrial	0	1	0	0	0	0	0.333333	0	9.13067	15.1444	4.92526	6.93699	2.35457	5.52258	FALSE
Q96EL2	RT24_HUMAN	MRPS24	28S ribosomal protein S24, mitochondrial	0	0	1	1	0	1	0.333333	0.666667	11.5915	0.775193	29.5167	11.8688	0.0172056	25.5008	FALSE
P82663	RT25_HUMAN	MRPS25	28S ribosomal protein S25, mitochondrial	0	0	1	0	1	0	0.333333	0.333333	0.898289	2.17011	13.0791	1.62533	19.25	2.71026	FALSE
Q9BYN8	RT26_HUMAN	MRPS26	28S ribosomal protein S26, mitochondrial	0	0	2	1	0	1	0.666667	0.666667	6.14637	7.8871	16.3113	21.8792	2.07724	8.68074	FALSE
D6RH20;G5EA06;Q92552	D6RH20_HUMAN;G5EA06_HUMAN;RT27_HUMAN	MRPS27	28S ribosomal protein S27, mitochondrial (Fragment);28S ribosomal protein S27, mitochondrial;28S ribosomal protein S27, mitochondrial	0	1	0	0	0	1	0.333333	0.333333	14.5079	22.6163	0.0896529	2.9273	3.18623	10.6206	FALSE
H7C5V3;Q9Y2Q9	H7C5V3_HUMAN;RT28_HUMAN	MRPS28	28S ribosomal protein S28, mitochondrial (Fragment);28S ribosomal protein S28, mitochondrial	1	0	0	1	1	1	0.333333	1	15.9541	6.08996	10.3638	38.8053	14.0025	11.2092	FALSE
Q92665	RT31_HUMAN	MRPS31	28S ribosomal protein S31, mitochondrial	0	1	0	0	0	0	0.333333	0	8.52474	19.0826	0.510498	7.985	3.19948	0.920901	FALSE
C9JJ19;P82930	C9JJ19_HUMAN;RT34_HUMAN	MRPS34	28S ribosomal protein S34, mitochondrial;28S ribosomal protein S34, mitochondrial	1	1	1	2	1	2	1	1.66667	32.0047	34.4146	30.0492	57.7709	23.3072	60.8323	FALSE
P82932	RT06_HUMAN	MRPS6	28S ribosomal protein S6, mitochondrial	0	0	1	1	2	1	0.333333	1.33333	1.94232	3.9743	15.4622	197.918	17.2247	18.7243	FALSE
J3QLS3;J3QQS1;Q9Y2R9	J3QLS3_HUMAN;J3QQS1_HUMAN;RT07_HUMAN	MRPS7	28S ribosomal protein S7, mitochondrial;28S ribosomal protein S7, mitochondrial (Fragment);28S ribosomal protein S7, mitochondrial	0	1	1	0	1	3	0.666667	1.33333	1.87651	19.0495	21.6139	5.61477	19.2032	36.7685	FALSE
P82933	RT09_HUMAN	MRPS9	28S ribosomal protein S9, mitochondrial	0	0	1	0	0	0	0.333333	0	13.1087	8.57529	21.7758	4.96626	0.666467	1.13841	FALSE
Q96E11	RRFM_HUMAN	MRRF	Ribosome-recycling factor, mitochondrial	2	1	0	3	1	0	1	1.33333	40.4162	14.2311	0.571965	30.7135	17.4244	1.05672	FALSE
P43246	MSH2_HUMAN	MSH2	DNA mismatch repair protein Msh2	0	0	1	2	0	1	0.333333	1	0.0889819	8.96434	14.8449	11.9353	4.86151	17.441	FALSE
A0A087WYT6;P52701	A0A087WYT6_HUMAN;MSH6_HUMAN	MSH6	DNA mismatch repair protein Msh6	1	1	0	0	0	0	0.666667	0	52.3747	43.6511	4.65986	11.3761	0.714171	1.93954	FALSE
O43347	MSI1H_HUMAN	MSI1	RNA-binding protein Musashi homolog 1	0	0	0	1	0	0	0	0.333333	6.05009	1.33779	6.25254	15.5211	0.366307	5.3031	FALSE
Q15800	MSMO1_HUMAN	MSMO1	Methylsterol monooxygenase 1	1	0	1	0	0	0	0.666667	0	12.8877	2.16398	10.5259	9.91944	3.81369	2.72644	FALSE
P26038	MOES_HUMAN	MSN	Moesin	2	0	4	1	3	1	2	1.66667	31.1018	11.4603	16.0052	150.76	32.103	13.5582	FALSE
Q9BUK6	MSTO1_HUMAN	MSTO1	Protein misato homolog 1	1	0	2	0	0	0	1	0	13.4168	0.826428	42.7173	3.81669	2.76347	2.53209	FALSE
P00846	ATP6_HUMAN	MT-ATP6	ATP synthase subunit a	0	0	1	0	0	1	0.333333	0.333333	9.00236	5.4648	89.3838	11.6079	5.44834	41.8367	FALSE
P03928	ATP8_HUMAN	MT-ATP8	ATP synthase protein 8	3	5	7	4	7	3	5	4.66667	96.6176	245.028	210.061	181.578	320.005	96.0691	TRUE
P00403	COX2_HUMAN	MT-CO2	Cytochrome c oxidase subunit 2	3	5	5	4	4	3	4.33333	3.66667	206.815	437.626	280.429	231.738	115.703	55.5283	FALSE
O94776	MTA2_HUMAN	MTA2	Metastasis-associated protein MTA2	1	1	2	0	0	0	1.33333	0	25.6668	6.71628	27.6306	1.66003	5.41153	6.01311	FALSE
H0Y8C3;Q9NZJ7	H0Y8C3_HUMAN;MTCH1_HUMAN	MTCH1	Mitochondrial carrier homolog 1 (Fragment);Mitochondrial carrier homolog 1	2	1	2	1	0	1	1.66667	0.666667	41.903	5.52263	55.8896	22.8316	0.87477	12.1695	FALSE
Q9Y6C9	MTCH2_HUMAN	MTCH2	Mitochondrial carrier homolog 2	7	7	3	5	5	1	5.66667	3.66667	212.89	211.079	135.573	162.427	156.912	5.35017	TRUE
E5RJU9;Q86UE4	E5RJU9_HUMAN;LYRIC_HUMAN	MTDH	Protein LYRIC	5	2	4	4	3	3	3.66667	3.33333	113.094	79.7836	62.8654	109.127	49.7424	51.4629	FALSE
B5MC22;F8WEN7;Q9UDX5	B5MC22_HUMAN;F8WEN7_HUMAN;MTFP1_HUMAN	MTFP1	Mitochondrial fission process protein 1	0	0	2	0	0	0	0.666667	0	4.70037	6.50007	41.1497	0.897511	5.32471	2.7623	FALSE
P11586	C1TC_HUMAN	MTHFD1	C-1-tetrahydrofolate synthase, cytoplasmic	6	6	6	5	7	5	6	5.66667	250.775	322.912	194.195	217.25	198.435	202.642	TRUE
A0A087WVM4;B7ZM99;Q6UB35	A0A087WVM4_HUMAN;B7ZM99_HUMAN;C1TM_HUMAN	MTHFD1L	Monofunctional C1-tetrahydrofolate synthase, mitochondrial;MTHFD1L protein;Monofunctional C1-tetrahydrofolate synthase, mitochondrial	6	6	7	5	6	7	6.33333	6	172.787	218.047	178.668	160.184	144.206	97.4874	TRUE
P13995	MTDC_HUMAN	MTHFD2	Bifunctional methylenetetrahydrofolate dehydrogenase/cyclohydrolase, mitochondrial	6	7	7	6	9	6	6.66667	7	138.715	227.465	225.59	274.763	146.74	135.253	TRUE
F8WBT3	F8WBT3_HUMAN	MTMR14	Myotubularin-related protein 14	1	0	0	0	1	1	0.333333	0.666667	27.4243	10.8371	1.50987	8.15975	85.118	34.971	FALSE
P42345	MTOR_HUMAN	MTOR	Serine/threonine-protein kinase mTOR	0	0	1	0	0	0	0.333333	0	7.50349	10.1663	13.9129	9.71031	3.58798	5.44743	FALSE
A0A0A0MRK6;A0A0C4DFQ1;Q13505	A0A0A0MRK6_HUMAN;A0A0C4DFQ1_HUMAN;MTX1_HUMAN	MTX1	Metaxin 1, isoform CRA_b;Metaxin-1;Metaxin-1	1	1	0	1	0	1	0.666667	0.666667	34.3105	7.02226	0.0538615	20.3187	1.66335	24.4618	FALSE
O75431	MTX2_HUMAN	MTX2	Metaxin-2	1	0	1	5	5	7	0.666667	5.66667	43.8917	10.5209	25.2	343.06	154.198	243.01	TRUE
Q5HYI7	MTX3_HUMAN	MTX3	Metaxin-3	0	1	0	0	1	0	0.333333	0.333333	9.41154	7.65922	6.0724	14.5126	17.7638	0.959465	FALSE
A0A0D9SGJ8;J3KNX4;Q2TAK8	A0A0D9SGJ8_HUMAN;J3KNX4_HUMAN;MUM1_HUMAN	MUM1	PWWP domain-containing protein MUM1	1	2	3	0	0	0	2	0	21.7915	15.9727	21.363	6.4278	2.08327	3.0953	FALSE
Q9BQG0	MBB1A_HUMAN	MYBBP1A	Myb-binding protein 1A	5	5	6	5	7	6	5.33333	6	236.389	130.186	227.689	229.276	211.626	191.296	TRUE
O75592	MYCB2_HUMAN	MYCBP2	E3 ubiquitin-protein ligase MYCBP2	0	1	1	1	1	1	0.666667	1	12.2575	21.4574	2.02977	7.36504	4.24256	9.76929	FALSE
P35580	MYH10_HUMAN	MYH10	Myosin-10	15	16	16	13	19	19	15.6667	17	6444.05	7750.44	8842.88	8788.96	7010.98	6994.71	TRUE
P35749	MYH11_HUMAN	MYH11	Myosin-11	0	1	0	0	0	0	0.333333	0	1.2806	34.0388	9.5593	7.35337	5.799	5.76458	FALSE
M0QY43	M0QY43_HUMAN	MYH14	Myosin-14 (Fragment)	0	1	3	3	2	2	1.33333	2.33333	11.1225	6.40441	104.61	79.1242	71.7333	43.8384	FALSE
Q7Z406	MYH14_HUMAN	MYH14	Myosin-14	11	9	8	11	10	15	9.33333	12	1626.03	1318.51	1605.86	1650.56	2051.73	2278.94	TRUE
P35579	MYH9_HUMAN	MYH9	Myosin-9	18	20	19	20	19	21	19	20	8338.88	11184.2	12328.5	10274	10388.4	8055.46	TRUE
J3KTJ1	J3KTJ1_HUMAN	MYL12A	Myosin regulatory light chain 12A (Fragment)	1	3	2	2	0	2	2	1.33333	31.7041	26.5444	19.1972	84.5621	3.65688	18.6921	FALSE
O14950	ML12B_HUMAN	MYL12B	Myosin regulatory light chain 12B	16	12	10	16	15	15	12.6667	15.3333	3158.91	4623.09	1156.52	5993.6	4078.49	12062.3	TRUE
G8JLA2	G8JLA2_HUMAN	MYL6	Myosin light polypeptide 6	5	6	5	5	5	5	5.33333	5	125.068	351.649	225.099	85.7487	148.437	70.5719	TRUE
P60660	MYL6_HUMAN	MYL6	Myosin light polypeptide 6	16	15	14	17	14	18	15	16.3333	9644.76	3761.28	13400.1	14375.5	10281.2	9938.76	TRUE
P14649	MYL6B_HUMAN	MYL6B	Myosin light chain 6B	6	8	8	6	11	5	7.33333	7.33333	304.538	366.359	435.654	501.818	314.141	119.255	TRUE
P24844	MYL9_HUMAN	MYL9	Myosin regulatory light polypeptide 9	1	0	0	0	0	0	0.333333	0	77.4256	3.20171	4.98338	12.704	0.465229	2.6765	FALSE
A0A0D9SFK2;Q92614	A0A0D9SFK2_HUMAN;MY18A_HUMAN	MYO18A	Unconventional myosin-XVIIIa	3	5	5	2	3	5	4.33333	3.33333	40.4105	143.687	57.9369	36.8075	33.7683	57.8302	FALSE
E9PDF6;O43795	E9PDF6_HUMAN;MYO1B_HUMAN	MYO1B	Unconventional myosin-Ib	6	8	6	11	8	7	6.66667	8.66667	536.886	892.864	713.244	692.193	638.379	755.523	TRUE
F5H6E2;O00159	F5H6E2_HUMAN;MYO1C_HUMAN	MYO1C	Unconventional myosin-Ic	7	6	7	6	7	9	6.66667	7.33333	464.083	781.22	601.78	823.359	650.348	576.858	TRUE
I3L3Y6;I3L4D4	I3L3Y6_HUMAN;I3L4D4_HUMAN	MYO1C	Unconventional myosin-Ic (Fragment)	0	1	1	1	0	1	0.666667	0.666667	9.63117	43.6464	64.1457	53.9851	1.79417	20.638	FALSE
O94832	MYO1D_HUMAN	MYO1D	Unconventional myosin-Id	5	5	8	8	5	9	6	7.33333	206.493	293.632	358.354	361.24	341.141	302.012	TRUE
Q12965	MYO1E_HUMAN	MYO1E	Unconventional myosin-Ie	0	1	2	0	0	0	1	0	2.4324	36.2584	8.2766	4.86934	2.28132	2.53939	FALSE
F8WE88;Q9Y4I1	F8WE88_HUMAN;MYO5A_HUMAN	MYO5A	Unconventional myosin-Va	6	6	8	5	6	7	6.66667	6	143.214	434.091	267.17	244.323	340.778	241.95	TRUE
Q9NQX4	MYO5C_HUMAN	MYO5C	Unconventional myosin-Vc	0	0	1	0	0	0	0.333333	0	10.627	11.0426	64.8426	8.33029	3.61137	0.900046	FALSE
A0A0A0MRM8	A0A0A0MRM8_HUMAN	MYO6	Unconventional myosin-VI	7	8	6	9	8	10	7	9	556.595	554.941	674.312	1077.56	387.59	341.672	TRUE
A8MWP7;F8W808;P41227	A8MWP7_HUMAN;F8W808_HUMAN;NAA10_HUMAN	NAA10	N-alpha-acetyltransferase 10	0	0	1	0	1	0	0.333333	0.333333	9.67926	0.686967	11.0301	11.8609	7.23579	2.12986	FALSE
A0A0B4J1W3;Q9BXJ9	A0A0B4J1W3_HUMAN;NAA15_HUMAN	NAA15	N-alpha-acetyltransferase 15, NatA auxiliary subunit;N-alpha-acetyltransferase 15, NatA auxiliary subunit	0	2	0	0	3	1	0.666667	1.33333	9.03624	35.2093	5.55164	6.67301	7.99508	9.71393	FALSE
E7EQ69;Q9GZZ1	E7EQ69_HUMAN;NAA50_HUMAN	NAA50	N-alpha-acetyltransferase 50	1	0	1	0	2	0	0.666667	0.666667	44.2219	6.61058	19.1954	2.94765	25.064	4.41568	FALSE
E9PAV3;F8VNW4;F8VZJ2;F8W0W4;F8W1N5;H0YHX9;Q13765	NACAM_HUMAN;F8VNW4_HUMAN;F8VZJ2_HUMAN;F8W0W4_HUMAN;F8W1N5_HUMAN;H0YHX9_HUMAN;NACA_HUMAN	NACA	Nascent polypeptide-associated complex subunit alpha, muscle-specific form;Nascent polypeptide-associated complex subunit alpha (Fragment);Nascent polypeptide-associated complex subunit alpha;Nascent polypeptide-associated complex subunit alpha (Fragment);Nascent polypeptide-associated complex subunit alpha (Fragment);Nascent polypeptide-associated complex subunit alpha (Fragment);Nascent polypep…	4	6	1	2	3	3	3.66667	2.66667	83.075	518.959	0.806038	408.538	84.1337	620.927	FALSE
Q96HR8	NAF1_HUMAN	NAF1	H/ACA ribonucleoprotein complex non-core subunit NAF1	2	0	1	2	2	1	1	1.66667	30.8226	3.536	15.0407	29.7844	13.2732	9.27131	FALSE
A0A0C4DFS8;P43490	A0A0C4DFS8_HUMAN;NAMPT_HUMAN	NAMPT	Nicotinamide phosphoribosyltransferase	0	0	0	1	0	0	0	0.333333	11.6553	5.49206	3.38679	44.7644	1.32247	1.17516	FALSE
F5H4R6;F8VV59;F8VY35;F8W118;H0YIV4;P55209	F5H4R6_HUMAN;F8VV59_HUMAN;F8VY35_HUMAN;F8W118_HUMAN;H0YIV4_HUMAN;NP1L1_HUMAN	NAP1L1	Nucleosome assembly protein 1-like 1;Nucleosome assembly protein 1-like 1;Nucleosome assembly protein 1-like 1 (Fragment);Nucleosome assembly protein 1-like 1 (Fragment);Nucleosome assembly protein 1-like 1 (Fragment);Nucleosome assembly protein 1-like 1	2	3	4	2	3	3	3	2.66667	56.6216	56.1387	137.358	45.2846	113.603	58.801	FALSE
C9J6D1;C9JZI7;E9PJJ2;E9PKT8;E9PNJ7;E9PNW0;E9PS34;Q99733	C9J6D1_HUMAN;C9JZI7_HUMAN;E9PJJ2_HUMAN;E9PKT8_HUMAN;E9PNJ7_HUMAN;E9PNW0_HUMAN;E9PS34_HUMAN;NP1L4_HUMAN	NAP1L4	Nucleosome assembly protein 1-like 4 (Fragment);Nucleosome assembly protein 1-like 4 (Fragment);Nucleosome assembly protein 1-like 4 (Fragment);Nucleosome assembly protein 1-like 4 (Fragment);Nucleosome assembly protein 1-like 4 (Fragment);Nucleosome assembly protein 1-like 4 (Fragment);Nucleosome assembly protein 1-like 4 (Fragment);Nucleosome assembly protein 1-like 4	0	0	1	0	0	0	0.333333	0	7.426	1.29635	6.18308	15.481	3.99097	1.61772	FALSE
M0R0Y2;M0R2M1;P54920	M0R0Y2_HUMAN;M0R2M1_HUMAN;SNAA_HUMAN	NAPA	Alpha-soluble NSF attachment protein;Alpha-soluble NSF attachment protein (Fragment);Alpha-soluble NSF attachment protein	0	0	1	1	0	0	0.333333	0.333333	11.6886	7.75476	6.70896	13.1386	4.52662	0.93022	FALSE
O43776	SYNC_HUMAN	NARS	Asparagine--tRNA ligase, cytoplasmic	2	6	3	7	7	6	3.66667	6.66667	87.173	358.457	252.49	277.147	351.933	297.633	TRUE
E9PRH9;H0YF33;P49321;Q5T624	E9PRH9_HUMAN;H0YF33_HUMAN;NASP_HUMAN;Q5T624_HUMAN	NASP	Nuclear autoantigenic sperm protein (Fragment);Nuclear autoantigenic sperm protein (Fragment);Nuclear autoantigenic sperm protein;Nuclear autoantigenic sperm protein	0	0	1	0	1	0	0.333333	0.333333	6.81812	10.8466	2.98712	4.70597	9.96485	0.154862	FALSE
Q9H0A0	NAT10_HUMAN	NAT10	RNA cytidine acetyltransferase	9	12	11	17	10	9	10.6667	12	2253.48	2844.54	3386.2	2379.41	2746.04	2581.1	TRUE
M0R1E3;Q8WUY8	M0R1E3_HUMAN;NAT14_HUMAN	NAT14	N-acetyltransferase 14 (Fragment);N-acetyltransferase 14	0	1	0	0	1	1	0.333333	0.666667	7.64835	13.4421	8.99285	15.0305	19.6437	14.428	FALSE
A2RRP1;H0Y5G7	NBAS_HUMAN;H0Y5G7_HUMAN	NBAS	Neuroblastoma-amplified sequence;Neuroblastoma-amplified sequence (Fragment)	0	1	1	0	0	0	0.666667	0	4.04498	11.8486	5.97051	12.9096	4.1764	5.78233	FALSE
A0A087WTE4;A0A087WTF6;A0A087WVD0;H7BYX6	A0A087WTE4_HUMAN;A0A087WTF6_HUMAN;A0A087WVD0_HUMAN;H7BYX6_HUMAN	NCAM1	Neural cell adhesion molecule 1;Neural cell adhesion molecule 1;Neural cell adhesion molecule 1 (Fragment);Neural cell adhesion molecule 1	0	0	1	0	0	0	0.333333	0	4.16005	11.2941	6.34507	11.1258	5.62503	0.156112	FALSE
Q15021	CND1_HUMAN	NCAPD2	Condensin complex subunit 1	2	2	5	2	3	5	3	3.33333	29.4011	25.2741	87.3643	36.3008	45.4874	39.6211	FALSE
P42695	CNDD3_HUMAN	NCAPD3	Condensin-2 complex subunit D3	3	3	6	3	3	3	4	3	47.1028	47.7046	59.1614	35.2805	34.6434	12.776	FALSE
Q9BPX3	CND3_HUMAN	NCAPG	Condensin complex subunit 3	1	2	2	1	1	6	1.66667	2.66667	26.522	44.3897	31.0075	25.1139	25.8094	51.2006	FALSE
F8WE06;Q86XI2	F8WE06_HUMAN;CNDG2_HUMAN	NCAPG2	Condensin-2 complex subunit G2	1	1	0	0	1	1	0.666667	0.666667	13.7593	7.69262	6.33829	12.4368	8.43768	5.64295	FALSE
E9PHA2;Q15003	E9PHA2_HUMAN;CND2_HUMAN	NCAPH	Condensin complex subunit 2	2	2	2	2	3	2	2	2.33333	58.5533	7.38285	46.9471	67.3396	29.2795	31.4437	FALSE
A0A0A6YYG7;H0YC55;Q6IBW4	A0A0A6YYG7_HUMAN;H0YC55_HUMAN;CNDH2_HUMAN	NCAPH2	Condensin-2 complex subunit H2;Condensin-2 complex subunit H2 (Fragment);Condensin-2 complex subunit H2	0	0	2	1	1	0	0.666667	0.666667	1.71061	2.04803	12.8667	18.2141	9.33408	4.14137	FALSE
Q09161	NCBP1_HUMAN	NCBP1	Nuclear cap-binding protein subunit 1	0	0	0	1	0	0	0	0.333333	7.36749	3.04877	9.06862	14.4926	2.18076	0.67564	FALSE
Q9Y2A7	NCKP1_HUMAN	NCKAP1	Nck-associated protein 1	0	0	2	1	0	0	0.666667	0.333333	6.75639	7.83135	35.0132	39.259	1.74515	2.42547	FALSE
P19338	NUCL_HUMAN	NCL	Nucleolin	5	9	5	9	9	11	6.33333	9.66667	530.844	331.847	592.782	591.29	659.638	569.04	TRUE
Q969V3	NCLN_HUMAN	NCLN	Nicalin	6	4	4	4	4	7	4.66667	5	72.5648	67.7582	131.481	58.2837	98.7493	124.523	TRUE
H0Y6T7;Q92542	H0Y6T7_HUMAN;NICA_HUMAN	NCSTN	Nicastrin (Fragment);Nicastrin	0	0	0	0	0	1	0	0.333333	1.73661	1.52504	4.19855	10.6129	5.00527	2.08127	FALSE
Q9BTX1	NDC1_HUMAN	NDC1	Nucleoporin NDC1	2	1	2	2	4	0	1.66667	2	60.8376	40.6662	46.7884	53.771	103.038	4.29035	FALSE
A0A087WXC5;E7ESZ7;O95299	A0A087WXC5_HUMAN;E7ESZ7_HUMAN;NDUAA_HUMAN	NDUFA10	NADH dehydrogenase [ubiquinone] 1 alpha subcomplex subunit 10, mitochondrial;NADH dehydrogenase [ubiquinone] 1 alpha subcomplex subunit 10, mitochondrial;NADH dehydrogenase [ubiquinone] 1 alpha subcomplex subunit 10, mitochondrial	6	7	8	5	7	7	7	6.33333	226.216	221.381	232.381	112.072	140.649	148.393	TRUE
Q86Y39	NDUAB_HUMAN	NDUFA11	NADH dehydrogenase [ubiquinone] 1 alpha subcomplex subunit 11	1	1	3	1	2	3	1.66667	2	32.242	31.5208	85.4478	41.2116	49.424	53.1141	FALSE
Q9UI09	NDUAC_HUMAN	NDUFA12	NADH dehydrogenase [ubiquinone] 1 alpha subcomplex subunit 12	2	0	1	1	0	0	1	0.333333	28.2212	5.0157	23.6638	33.9859	3.86008	5.10064	FALSE
Q9P0J0	NDUAD_HUMAN	NDUFA13	NADH dehydrogenase [ubiquinone] 1 alpha subcomplex subunit 13	3	4	2	2	4	3	3	3	256.639	172.949	140.832	324.479	412.188	104.008	FALSE
O43678	NDUA2_HUMAN	NDUFA2	NADH dehydrogenase [ubiquinone] 1 alpha subcomplex subunit 2	0	1	0	0	1	0	0.333333	0.333333	9.52895	22.0412	3.13876	0.053471	13.9876	4.94093	FALSE
O95167;Q6FGG4	NDUA3_HUMAN;Q6FGG4_HUMAN	NDUFA3	NADH dehydrogenase [ubiquinone] 1 alpha subcomplex subunit 3;NADH dehydrogenase (Ubiquinone) 1 alpha subcomplex, 3, 9kDa, isoform CRA_e	0	1	2	0	0	1	1	0.333333	8.28009	46.5098	15.5021	15.5543	2.18762	20.4226	FALSE
O00483	NDUA4_HUMAN	NDUFA4	Cytochrome c oxidase subunit NDUFA4	4	1	3	2	1	7	2.66667	3.33333	263.029	145.975	492.801	59.7447	110.16	264.175	FALSE
Q16718	NDUA5_HUMAN	NDUFA5	NADH dehydrogenase [ubiquinone] 1 alpha subcomplex subunit 5	2	1	1	0	2	2	1.33333	1.33333	63.326	42.6421	69.8771	7.13642	209.014	71.5581	FALSE
A0A0C4DGS0;P56556;R4GN43	A0A0C4DGS0_HUMAN;NDUA6_HUMAN;R4GN43_HUMAN	NDUFA6	NADH dehydrogenase [ubiquinone] 1 alpha subcomplex subunit 6	1	1	1	2	1	0	1	1	100.915	30.0499	97.9593	130.382	21.0121	4.40442	FALSE
O95182	NDUA7_HUMAN	NDUFA7	NADH dehydrogenase [ubiquinone] 1 alpha subcomplex subunit 7	1	1	2	1	2	0	1.33333	1	12.2644	7.73766	19.34	12.2705	16.3173	1.16891	FALSE
P51970	NDUA8_HUMAN	NDUFA8	NADH dehydrogenase [ubiquinone] 1 alpha subcomplex subunit 8	2	1	2	2	1	0	1.66667	1	42.4983	14.9162	45.9225	43.0174	20.1831	4.05327	FALSE
Q16795	NDUA9_HUMAN	NDUFA9	NADH dehydrogenase [ubiquinone] 1 alpha subcomplex subunit 9, mitochondrial	2	3	2	1	3	3	2.33333	2.33333	95.0261	519.315	69.8454	28.5024	53.5387	40.0446	FALSE
H0YL22;H0YNB7;H0YNN4;Q9Y375	H0YL22_HUMAN;H0YNB7_HUMAN;H0YNN4_HUMAN;CIA30_HUMAN	NDUFAF1	Complex I intermediate-associated protein 30, mitochondrial;Complex I intermediate-associated protein 30, mitochondrial (Fragment);Complex I intermediate-associated protein 30, mitochondrial (Fragment);Complex I intermediate-associated protein 30, mitochondrial	0	1	0	0	0	0	0.333333	0	11.1894	5.28101	1.54929	9.77169	5.66542	5.49806	FALSE
Q8N183	MIMIT_HUMAN	NDUFAF2	Mimitin, mitochondrial	1	0	0	0	0	1	0.333333	0.333333	9.07736	6.96716	3.26713	12.6013	2.49672	10.6441	FALSE
Q9BU61	NDUF3_HUMAN	NDUFAF3	NADH dehydrogenase [ubiquinone] 1 alpha subcomplex assembly factor 3	2	1	2	1	0	1	1.66667	0.666667	25.7533	24.1626	58.0153	7.85825	1.52635	28.1315	FALSE
Q9P032	NDUF4_HUMAN	NDUFAF4	NADH dehydrogenase [ubiquinone] 1 alpha subcomplex assembly factor 4	1	0	2	2	2	2	1	2	12.907	10.6275	148.109	78.2534	62.9385	100.438	FALSE
O96000	NDUBA_HUMAN	NDUFB10	NADH dehydrogenase [ubiquinone] 1 beta subcomplex subunit 10	3	2	2	2	4	4	2.33333	3.33333	162.872	82.7684	33.7795	52.4288	49.159	60.432	FALSE
Q9NX14	NDUBB_HUMAN	NDUFB11	NADH dehydrogenase [ubiquinone] 1 beta subcomplex subunit 11, mitochondrial	2	1	2	0	0	0	1.66667	0	47.0663	27.5098	34.0855	9.88443	4.40187	1.64333	FALSE
C9IZW8;C9JXM4;H7C5B8;O95178	C9IZW8_HUMAN;C9JXM4_HUMAN;H7C5B8_HUMAN;NDUB2_HUMAN	NDUFB2	NADH dehydrogenase [ubiquinone] 1 beta subcomplex subunit 2, mitochondrial;NADH dehydrogenase [ubiquinone] 1 beta subcomplex subunit 2, mitochondrial;NADH dehydrogenase [ubiquinone] 1 beta subcomplex subunit 2, mitochondrial (Fragment);NADH dehydrogenase [ubiquinone] 1 beta subcomplex subunit 2, mitochondrial	0	0	0	0	0	1	0	0.333333	8.48005	1.83482	6.28505	4.45845	0.392974	51.5613	FALSE
O95168	NDUB4_HUMAN	NDUFB4	NADH dehydrogenase [ubiquinone] 1 beta subcomplex subunit 4	4	2	3	1	3	5	3	3	142.709	109.736	107.553	30.1663	321.336	144.353	FALSE
A0A087WZX2;O95139	A0A087WZX2_HUMAN;NDUB6_HUMAN	NDUFB6	NADH dehydrogenase [ubiquinone] 1 beta subcomplex subunit 6	0	1	1	0	0	3	0.666667	1	13.6523	27.2079	29.6026	0.0864816	0.264311	15.7505	FALSE
P17568	NDUB7_HUMAN	NDUFB7	NADH dehydrogenase [ubiquinone] 1 beta subcomplex subunit 7	1	0	0	0	0	0	0.333333	0	12.2864	4.51039	3.45056	13.7367	3.52143	4.14767	FALSE
E7EWZ0;E9PF49;E9PH64;Q9Y6M9	E7EWZ0_HUMAN;E9PF49_HUMAN;E9PH64_HUMAN;NDUB9_HUMAN	NDUFB9	NADH dehydrogenase [ubiquinone] 1 beta subcomplex subunit 9	0	1	1	0	1	1	0.666667	0.666667	11.9686	15.8125	46.1057	2.11237	47.4538	32.6158	FALSE
A0A087WUM3;A0A087WY27;E9PM14;E9PQ53;E9PRJ5;E9PRQ4;O95298	A0A087WUM3_HUMAN;A0A087WY27_HUMAN;E9PM14_HUMAN;NDUCR_HUMAN;E9PRJ5_HUMAN;E9PRQ4_HUMAN;NDUC2_HUMAN	NDUFC2-KCTD14;NDUFC2-KCTD14;NDUFC2;NDUFC2-KCTD14;NDUFC2;NDUFC2-KCTD14;NDUFC2	NADH dehydrogenase [ubiquinone] 1 subunit C2, isoform 2;NADH dehydrogenase [ubiquinone] 1 subunit C2, isoform 2;NADH dehydrogenase [ubiquinone] 1 subunit C2;NADH dehydrogenase [ubiquinone] 1 subunit C2, isoform 2;NADH dehydrogenase [ubiquinone] 1 subunit C2;NADH dehydrogenase [ubiquinone] 1 subunit C2, isoform 2;NADH dehydrogenase [ubiquinone] 1 subunit C2	2	1	1	0	1	0	1.33333	0.333333	50.4699	75.3907	97.9855	8.81585	20.1031	2.50074	FALSE
P28331	NDUS1_HUMAN	NDUFS1	NADH-ubiquinone oxidoreductase 75 kDa subunit, mitochondrial	5	3	4	2	3	4	4	3	76.6894	64.3633	24.0388	28.2821	63.1859	93.6743	FALSE
O75306	NDUS2_HUMAN	NDUFS2	NADH dehydrogenase [ubiquinone] iron-sulfur protein 2, mitochondrial	3	5	6	0	3	2	4.66667	1.66667	78.5772	1078.76	1674.1	13.3422	129.426	60.6639	FALSE
O75489	NDUS3_HUMAN	NDUFS3	NADH dehydrogenase [ubiquinone] iron-sulfur protein 3, mitochondrial	0	6	3	2	3	1	3	2	5.53761	166.3	63.8712	122.865	91.5727	8.72545	FALSE
O43920	NDUS5_HUMAN	NDUFS5	NADH dehydrogenase [ubiquinone] iron-sulfur protein 5	3	4	3	3	3	5	3.33333	3.66667	141.672	217.229	233.829	217.079	207.085	292.167	FALSE
O75380	NDUS6_HUMAN	NDUFS6	NADH dehydrogenase [ubiquinone] iron-sulfur protein 6, mitochondrial	1	0	2	1	1	0	1	0.666667	25.0705	6.50505	38.7256	30.4195	21.1774	1.59557	FALSE
O75251	NDUS7_HUMAN	NDUFS7	NADH dehydrogenase [ubiquinone] iron-sulfur protein 7, mitochondrial	2	3	4	4	3	5	3	4	71.2821	29.1522	140.538	159.024	77.6292	130.168	FALSE
E9PPW7;O00217	E9PPW7_HUMAN;NDUS8_HUMAN	NDUFS8	NADH dehydrogenase [ubiquinone] iron-sulfur protein 8, mitochondrial (Fragment);NADH dehydrogenase [ubiquinone] iron-sulfur protein 8, mitochondrial	2	5	3	3	3	3	3.33333	3	113.708	103.781	108.937	112.37	125.544	129.056	FALSE
B4DE93;G3V0I5;P49821	B4DE93_HUMAN;G3V0I5_HUMAN;NDUV1_HUMAN	NDUFV1	NADH dehydrogenase [ubiquinone] flavoprotein 1, mitochondrial;NADH dehydrogenase [ubiquinone] flavoprotein 1, mitochondrial;NADH dehydrogenase [ubiquinone] flavoprotein 1, mitochondrial	2	2	1	2	1	0	1.66667	1	34.7232	27.7253	5.80844	19.6618	19.9552	3.1813	FALSE
E7EX48;P51957	E7EX48_HUMAN;NEK4_HUMAN	NEK4	Serine/threonine-protein kinase Nek4 (Fragment);Serine/threonine-protein kinase Nek4	0	0	0	0	0	1	0	0.333333	4.97091	10.2592	5.72404	6.0437	0.92443	1.62785	FALSE
Q8TDX7	NEK7_HUMAN	NEK7	Serine/threonine-protein kinase Nek7	0	1	2	1	1	1	1	1	4.90715	36.8906	23.9794	32.0829	14.3193	10.179	FALSE
O60524	NEMF_HUMAN	NEMF	Nuclear export mediator factor NEMF	0	0	0	0	1	0	0	0.333333	2.00482	11.4004	4.63411	8.72579	7.03234	4.14484	FALSE
O14524	NEMP1_HUMAN	NEMP1	Nuclear envelope integral membrane protein 1	2	1	0	0	0	0	1	0	39.8305	30.318	2.75071	14.5192	3.2307	3.81265	FALSE
Q6NW34	NEPRO_HUMAN	NEPRO	Nucleolus and neural progenitor protein	1	1	1	1	3	0	1	1.33333	19.8253	18.0356	18.9554	30.2269	25.1872	4.88619	FALSE
H7BXY5;Q0ZGT2	H7BXY5_HUMAN;NEXN_HUMAN	NEXN	Nexilin (Fragment);Nexilin	0	0	0	0	1	0	0	0.333333	9.32957	2.64088	10.4482	14.8234	15.9471	5.57402	FALSE
P35240	MERL_HUMAN	NF2	Merlin	0	1	0	0	1	1	0.333333	0.666667	4.74758	28.6714	6.13059	12.7345	15.4816	21.0494	FALSE
A0A0A0MRT5;Q5STV6;Q9UBC1	A0A0A0MRT5_HUMAN;Q5STV6_HUMAN;IKBL1_HUMAN	NFKBIL1	NF-kappa-B inhibitor-like protein 1	0	0	1	0	1	0	0.333333	0.333333	9.76844	2.56713	15.091	14.7043	28.8136	2.32325	FALSE
F2Z2E7;Q9Y697	F2Z2E7_HUMAN;NFS1_HUMAN	NFS1	Cysteine desulfurase, mitochondrial;Cysteine desulfurase, mitochondrial	0	0	0	1	1	1	0	1	10.3486	3.41753	8.7578	14.6833	6.11449	6.13854	FALSE
Q6ZNB6	NFXL1_HUMAN	NFXL1	NF-X1-type zinc finger protein NFXL1	2	2	4	4	4	4	2.66667	4	41.5511	41.6517	93.2213	60.1406	112.259	72.4068	FALSE
Q8NEJ9	NGDN_HUMAN	NGDN	Neuroguidin	3	3	3	4	3	2	3	3	92.0683	9.8617	64.3065	44.2483	35.922	21.8425	FALSE
D6RC52;D6RCB9;Q9NX24	D6RC52_HUMAN;D6RCB9_HUMAN;NHP2_HUMAN	NHP2	H/ACA ribonucleoprotein complex subunit 2 (Fragment);H/ACA ribonucleoprotein complex subunit 2 (Fragment);H/ACA ribonucleoprotein complex subunit 2	3	1	3	3	3	2	2.33333	2.66667	141.058	20.548	72.7052	57.6416	95.87	81.8525	FALSE
Q9BYG3	MK67I_HUMAN	NIFK	MKI67 FHA domain-interacting nucleolar phosphoprotein	9	9	9	10	8	7	9	8.33333	705.227	840.136	855.351	742.43	794.793	884.464	TRUE
Q9Y221	NIP7_HUMAN	NIP7	60S ribosome subunit biogenesis protein NIP7 homolog	0	1	0	2	1	1	0.333333	1.33333	13.0303	71.9613	9.69919	69.27	22.6084	21.5377	FALSE
Q9BPW8	NIPS1_HUMAN	NIPSNAP1	Protein NipSnap homolog 1	3	3	3	0	0	1	3	0.333333	103.414	112.313	87.775	11.1036	2.39513	35.6692	FALSE
C9J715;Q9Y2I1	C9J715_HUMAN;NISCH_HUMAN	NISCH	Nischarin	0	0	0	1	0	0	0	0.333333	14.3773	4.7596	9.52121	6.21663	0.409381	0.228077	FALSE
Q8N5F7	NKAP_HUMAN	NKAP	NF-kappa-B-activating protein	10	11	9	10	15	16	10	13.6667	1166.18	1672.64	1203.88	1166.1	2438.04	2927.75	TRUE
H7BXP1;K7ERG2;Q9NYR9	H7BXP1_HUMAN;K7ERG2_HUMAN;KBRS2_HUMAN	NKIRAS2	NF-kappa-B inhibitor-interacting Ras-like protein 2;NF-kappa-B inhibitor-interacting Ras-like protein 2 (Fragment);NF-kappa-B inhibitor-interacting Ras-like protein 2	1	2	2	0	2	1	1.66667	1	24.4147	19.9352	37.6143	5.38528	23.1196	8.70369	FALSE
O15226	NKRF_HUMAN	NKRF	NF-kappa-B-repressing factor	1	2	3	5	2	0	2	2.33333	42.6994	37.9418	41.5425	108.235	46.0035	1.69618	FALSE
P30414	NKTR_HUMAN	NKTR	NK-tumor recognition protein	0	1	0	0	0	1	0.333333	0.333333	2.08124	10.6835	1.75287	2.01734	2.3208	21.8882	FALSE
P22392;Q32Q12	NDKB_HUMAN;Q32Q12_HUMAN	NME2;NME1-NME2	Nucleoside diphosphate kinase B;Nucleoside diphosphate kinase	2	3	2	2	2	3	2.33333	2.33333	106.227	61.7212	92.7814	74.439	62.413	184.791	FALSE
F2Z2X0;O00746;Q4TT34	F2Z2X0_HUMAN;NDKM_HUMAN;Q4TT34_HUMAN	NME4	Nucleoside diphosphate kinase;Nucleoside diphosphate kinase, mitochondrial;Nucleoside diphosphate kinase	0	0	1	0	1	0	0.333333	0.333333	13.4207	7.22479	45.3017	9.49199	977.275	1.78121	FALSE
A0A0C4DG91;C9J9V6;C9JQB1;O75414	A0A0C4DG91_HUMAN;C9J9V6_HUMAN;C9JQB1_HUMAN;NDK6_HUMAN	NME6	Nucleoside diphosphate kinase;Nucleoside diphosphate kinase (Fragment);Nucleoside diphosphate kinase;Nucleoside diphosphate kinase 6	0	0	1	0	1	0	0.333333	0.333333	4.94142	3.69002	44.0525	2.73767	7.10301	3.63822	FALSE
Q9Y5B8	NDK7_HUMAN	NME7	Nucleoside diphosphate kinase 7	5	6	6	2	3	2	5.66667	2.33333	257.249	386.694	338.833	14.2791	42.4052	20.9284	TRUE
P30419	NMT1_HUMAN	NMT1	Glycylpeptide N-tetradecanoyltransferase 1	1	3	2	0	1	3	2	1.33333	41.719	36.8685	36.9767	2.92171	36.9219	74.8762	FALSE
Q13423	NNTM_HUMAN	NNT	NAD(P) transhydrogenase, mitochondrial	1	0	2	1	1	1	1	1	13.6346	3.07083	33.6166	22.6508	12.977	24.8767	FALSE
Q9ULX3	NOB1_HUMAN	NOB1	RNA-binding protein NOB1	7	5	8	7	8	7	6.66667	7.33333	256.38	241.755	264.648	391.841	277.522	236.346	TRUE
Q9Y3T9	NOC2L_HUMAN	NOC2L	Nucleolar complex protein 2 homolog	1	2	4	1	2	1	2.33333	1.33333	11.3603	32.1898	59.6819	20.7298	12.445	37.1271	FALSE
Q8WTT2	NOC3L_HUMAN	NOC3L	Nucleolar complex protein 3 homolog	6	7	8	9	7	10	7	8.66667	953.737	455.975	864.703	848.18	730.529	669.979	TRUE
Q9BVI4	NOC4L_HUMAN	NOC4L	Nucleolar complex protein 4 homolog	5	6	5	6	5	6	5.33333	5.66667	135.575	106.638	185.198	256.804	147.977	88.4365	TRUE
Q9BSC4	NOL10_HUMAN	NOL10	Nucleolar protein 10	0	1	2	0	2	5	1	2.33333	5.68764	20.0765	44.2988	2.28554	33.0608	51.4547	FALSE
Q9H8H0	NOL11_HUMAN	NOL11	Nucleolar protein 11	0	0	0	0	0	1	0	0.333333	11.7539	2.11145	6.41817	0.235293	5.86742	7.17285	FALSE
Q9UGY1;V9GYY5	NOL12_HUMAN;V9GYY5_HUMAN	NOL12;	Nucleolar protein 12;Uncharacterized protein (Fragment)	12	13	10	10	14	16	11.6667	13.3333	1435.97	1215.4	1196.91	868.742	843.374	700.955	TRUE
Q9H6R4	NOL6_HUMAN	NOL6	Nucleolar protein 6	9	9	9	11	12	8	9	10.3333	711.184	731.951	861.977	829.361	722.333	877.623	TRUE
Q9UMY1	NOL7_HUMAN	NOL7	Nucleolar protein 7	2	6	2	6	2	2	3.33333	3.33333	140.778	223.935	93.0279	196.272	152.298	68.1499	FALSE
Q5SY16	NOL9_HUMAN	NOL9	Polynucleotide 5'-hydroxyl-kinase NOL9	0	2	0	0	1	2	0.666667	1	12.7443	35.5856	1.48677	13.729	9.222	24.7691	FALSE
A0A0A0MRM9;Q14978	A0A0A0MRM9_HUMAN;NOLC1_HUMAN	NOLC1	Nucleolar and coiled-body phosphoprotein 1 (Fragment);Nucleolar and coiled-body phosphoprotein 1	2	1	4	5	9	6	2.33333	6.66667	67.7	16.5188	47.9903	192.46	168.306	138.736	TRUE
Q5C9Z4	NOM1_HUMAN	NOM1	Nucleolar MIF4G domain-containing protein 1	9	6	8	5	8	6	7.66667	6.33333	211.047	227.228	327.855	322.225	308.802	320.593	TRUE
A0A087X117;A0A0G2JN29;J3KN36;P69849;Q15155;Q5JPE7	A0A087X117_HUMAN;A0A0G2JN29_HUMAN;J3KN36_HUMAN;NOMO3_HUMAN;NOMO1_HUMAN;NOMO2_HUMAN	NOMO1;NOMO1;NOMO3;NOMO3;NOMO1;NOMO2	Nodal modulator 1;Nodal modulator 1;Nodal modulator 3;Nodal modulator 3;Nodal modulator 1;Nodal modulator 2	1	3	1	3	1	2	1.66667	2	18.8385	53.1236	29.7391	40.4128	3.24348	29.9706	FALSE
Q15233	NONO_HUMAN	NONO	Non-POU domain-containing octamer-binding protein	8	11	12	10	9	10	10.3333	9.66667	1577.28	997.814	1673.86	2028.31	1376.74	1762.01	TRUE
Q9NPE3	NOP10_HUMAN	NOP10	H/ACA ribonucleoprotein complex subunit 3	0	1	0	0	0	0	0.333333	0	6.701	14.1225	2.00802	13.9279	1.58982	3.81422	FALSE
P78316	NOP14_HUMAN	NOP14	Nucleolar protein 14	5	5	6	5	6	5	5.33333	5.33333	172.986	273.388	203.207	293.835	253.297	189.768	TRUE
Q9Y3C1	NOP16_HUMAN	NOP16	Nucleolar protein 16	12	14	13	14	13	19	13	15.3333	1000.05	1026.86	1140.87	2175.2	1487.58	1269.05	TRUE
P46087	NOP2_HUMAN	NOP2	Probable 28S rRNA (cytosine(4447)-C(5))-methyltransferase	5	6	5	5	5	5	5.33333	5	200.617	118.967	201.525	287.13	389.829	179.05	TRUE
Q9NZM5	NOP53_HUMAN	NOP53	Ribosome biogenesis protein NOP53	5	8	3	3	7	5	5.33333	5	269.669	179.107	73.4105	114.153	151.917	185.681	TRUE
O00567	NOP56_HUMAN	NOP56	Nucleolar protein 56	2	5	5	5	8	7	4	6.66667	60.8484	202.377	114.955	368.582	200.34	314.695	TRUE
Q9Y2X3	NOP58_HUMAN	NOP58	Nucleolar protein 58	5	8	8	6	9	9	7	8	363.643	662.636	562.89	541.124	386.146	465.359	TRUE
Q86U38	NOP9_HUMAN	NOP9	Nucleolar protein 9	0	2	4	0	2	0	2	0.666667	3.50184	11.4228	36.2417	5.32326	20.0505	1.19682	FALSE
A0A075B6F9;Q9Y314	A0A075B6F9_HUMAN;NOSIP_HUMAN	NOSIP	Nitric oxide synthase-interacting protein	1	0	0	2	3	2	0.333333	2.33333	11.2405	3.54902	5.65797	20.6102	35.8275	56.6572	FALSE
Q04721	NOTC2_HUMAN	NOTCH2	Neurogenic locus notch homolog protein 2	0	0	0	0	1	0	0	0.333333	7.70901	1.80396	8.92113	15.1222	6.9481	3.33391	FALSE
E9PLK3;P55786	E9PLK3_HUMAN;PSA_HUMAN	NPEPPS	Aminopeptidase;Puromycin-sensitive aminopeptidase	0	3	0	0	2	1	1	1	5.83571	30.3602	5.73172	8.89727	60.5845	10.2991	FALSE
P06748	NPM_HUMAN	NPM1	Nucleophosmin	8	10	8	11	11	9	8.66667	10.3333	468.267	500.868	489.266	781.474	315.927	477.011	TRUE
O75607	NPM3_HUMAN	NPM3	Nucleoplasmin-3	0	0	0	0	1	0	0	0.333333	0.231411	7.26079	2.0662	4.84656	18.8035	1.984	FALSE
P24468	COT2_HUMAN	NR2F2	COUP transcription factor 2	2	1	2	0	1	1	1.66667	0.666667	63.3598	14.1306	57.5899	9.69111	31.1826	11.5707	FALSE
O95478	NSA2_HUMAN	NSA2	Ribosome biogenesis protein NSA2 homolog	5	4	5	5	5	8	4.66667	6	306.849	279.509	300.554	336.232	367.692	358.446	TRUE
Q15738	NSDHL_HUMAN	NSDHL	Sterol-4-alpha-carboxylate 3-dehydrogenase, decarboxylating	5	2	5	4	3	3	4	3.33333	157.379	183.944	179.393	116.455	159.639	345.213	FALSE
I3L0N3;P46459	I3L0N3_HUMAN;NSF_HUMAN	NSF	Vesicle-fusing ATPase	0	1	1	0	1	1	0.666667	0.666667	1.41748	6.01723	3.25002	5.6559	9.6659	6.56314	FALSE
Q08J23	NSUN2_HUMAN	NSUN2	tRNA (cytosine(34)-C(5))-methyltransferase	5	5	6	7	7	8	5.33333	7.33333	478.762	7478.72	245.151	773.722	8322.56	265.856	TRUE
Q96CB9	NSUN4_HUMAN	NSUN4	5-methylcytosine rRNA methyltransferase NSUN4	6	6	7	6	6	4	6.33333	5.33333	738.542	187.573	226.473	165.701	200.768	242.205	TRUE
Q96P11	NSUN5_HUMAN	NSUN5	Probable 28S rRNA (cytosine-C(5))-methyltransferase	5	3	7	5	7	9	5	7	127.551	110.17	150.219	175.392	134.919	232.25	TRUE
Q9H0P0;X6RM59	5NT3A_HUMAN;X6RM59_HUMAN	NT5C3A	Cytosolic 5'-nucleotidase 3A;5'-nucleotidase	0	0	1	0	0	2	0.333333	0.666667	9.41397	5.36462	10.7568	0.150077	2.03716	29.1579	FALSE
P78549	NTH_HUMAN	NTHL1	Endonuclease III-like protein 1	3	3	1	2	2	1	2.33333	1.66667	39.9315	122.036	34.1648	56.9728	31.6759	20.1775	FALSE
Q9BSD7	NTPCR_HUMAN	NTPCR	Cancer-related nucleoside-triphosphatase	8	6	7	8	7	7	7	7.33333	500.224	682.143	661.75	1122.61	1051.34	690.774	TRUE
B7Z6P0;H3BQR2;Q9Y5Y2	B7Z6P0_HUMAN;H3BQR2_HUMAN;NUBP2_HUMAN	NUBP2	Cytosolic Fe-S cluster assembly factor NUBP2	0	0	0	0	0	1	0	0.333333	4.10543	0.867248	4.17336	9.10504	3.22846	23.2567	FALSE
Q9Y266	NUDC_HUMAN	NUDC	Nuclear migration protein nudC	1	0	0	0	1	0	0.333333	0.333333	14.9631	9.11897	4.29232	0.783292	6.02623	1.42353	FALSE
Q8NFP7;Q96G61	NUD10_HUMAN;NUD11_HUMAN	NUDT10;NUDT11	Diphosphoinositol polyphosphate phosphohydrolase 3-alpha;Diphosphoinositol polyphosphate phosphohydrolase 3-beta	0	2	0	3	0	1	0.666667	1.33333	2.93309	28.2169	4.66565	16.3728	2.24191	17.2864	FALSE
O43809	CPSF5_HUMAN	NUDT21	Cleavage and polyadenylation specificity factor subunit 5	5	7	9	8	6	11	7	8.33333	309.164	247.012	337.065	286.492	290.99	480.367	TRUE
Q7Z417	NUFP2_HUMAN	NUFIP2	Nuclear fragile X mental retardation-interacting protein 2	0	1	2	0	2	1	1	1	3.50534	15.3792	24.0221	15.3398	16.5012	42.3278	FALSE
H0YFY6;Q14980	H0YFY6_HUMAN;NUMA1_HUMAN	NUMA1	Nuclear mitotic apparatus protein 1 (Fragment);Nuclear mitotic apparatus protein 1	0	0	1	1	1	0	0.333333	0.666667	7.7827	5.98879	13.6917	4.90248	10.3832	4.97635	FALSE
P49757	NUMB_HUMAN	NUMB	Protein numb homolog	0	0	1	4	5	3	0.333333	4	7.16148	6.90965	21.1518	39.9502	142.6	37.8505	FALSE
Q8WUM0	NU133_HUMAN	NUP133	Nuclear pore complex protein Nup133	0	2	1	0	1	2	1	1	8.64594	41.0546	31.6072	12.1763	17.321	28.36	FALSE
P49790	NU153_HUMAN	NUP153	Nuclear pore complex protein Nup153	3	5	5	2	9	7	4.33333	6	30.6268	101.832	90.047	73.5889	85.6476	128.997	TRUE
E9PF10;O75694	E9PF10_HUMAN;NU155_HUMAN	NUP155	Nuclear pore complex protein Nup155	1	3	3	1	3	1	2.33333	1.66667	26.0098	56.3844	38.6806	31.7473	38.7365	29.0878	FALSE
E9PR16;G3V198;Q12769	E9PR16_HUMAN;G3V198_HUMAN;NU160_HUMAN	NUP160	Nuclear pore complex protein Nup160 (Fragment);Nuclear pore complex protein Nup160 (Fragment);Nuclear pore complex protein Nup160	2	1	4	0	0	2	2.33333	0.666667	28.9239	16.164	209.203	0.539456	4.49229	25.4692	FALSE
Q5SRE5	NU188_HUMAN	NUP188	Nucleoporin NUP188 homolog	3	0	4	0	2	3	2.33333	1.66667	41.1131	10.7202	77.3567	1.93054	22.7918	35.7959	FALSE
Q92621	NU205_HUMAN	NUP205	Nuclear pore complex protein Nup205	5	4	8	2	4	5	5.66667	3.66667	72.2765	75.983	96.4744	45.2277	57.4929	59.3804	TRUE
Q8TEM1	PO210_HUMAN	NUP210	Nuclear pore membrane glycoprotein 210	2	2	1	0	1	0	1.66667	0.333333	32.1962	99.0825	20.7758	5.14017	13.1459	3.82483	FALSE
Q8NFH5	NUP53_HUMAN	NUP35	Nucleoporin NUP53	1	1	0	0	0	0	0.666667	0	16.8299	16.5392	6.54794	1.89374	0.59952	2.74294	FALSE
Q7Z3B4	NUP54_HUMAN	NUP54	Nucleoporin p54	0	0	1	0	0	0	0.333333	0	2.64054	7.83043	20.2348	11.5904	3.14056	0.11424	FALSE
J3QL54;J3QLD4;Q9BW27	J3QL54_HUMAN;J3QLD4_HUMAN;NUP85_HUMAN	NUP85	Nuclear pore complex protein Nup85;Nuclear pore complex protein Nup85 (Fragment);Nuclear pore complex protein Nup85	1	0	1	0	0	0	0.666667	0	11.438	0.17201	5.39339	12.8698	4.79225	0.342197	FALSE
Q8N1F7	NUP93_HUMAN	NUP93	Nuclear pore complex protein Nup93	5	5	6	5	8	6	5.33333	6.33333	168.866	133.405	161.85	142.8	126.797	120.181	TRUE
P52948	NUP98_HUMAN	NUP98	Nuclear pore complex protein Nup98-Nup96	0	0	0	0	0	2	0	0.666667	3.24609	10.3001	3.40876	2.49816	4.23097	3.01259	FALSE
Q96E22	NGBR_HUMAN	NUS1	Dehydrodolichyl diphosphate synthase complex subunit NUS1	1	1	0	1	1	0	0.666667	0.666667	19.9677	7.98302	10.4493	14.943	22.8581	0.72086	FALSE
Q9BXS6	NUSAP_HUMAN	NUSAP1	Nucleolar and spindle-associated protein 1	5	7	6	5	7	7	6	6.33333	272.493	189.397	285.957	387.892	276.115	343.323	TRUE
H0YMD2	H0YMD2_HUMAN	NUSAP1	Nucleolar and spindle-associated protein 1 (Fragment)	0	1	1	0	0	0	0.666667	0	1.91681	40.4946	38.8551	6.07934	5.64674	2.07028	FALSE
O15381	NVL_HUMAN	NVL	Nuclear valosin-containing protein-like	0	0	1	0	0	0	0.333333	0	4.72178	10.4888	14.5514	13.8327	0.57992	4.59188	FALSE
Q9UBU9	NXF1_HUMAN	NXF1	Nuclear RNA export factor 1	4	1	2	3	5	3	2.33333	3.66667	50.8822	56.921	14.3674	72.3669	94.9675	76.0991	FALSE
C9JNE2;C9JXC3;Q9Y530	C9JNE2_HUMAN;C9JXC3_HUMAN;OARD1_HUMAN	OARD1	O-acetyl-ADP-ribose deacetylase 1 (Fragment);O-acetyl-ADP-ribose deacetylase 1;O-acetyl-ADP-ribose deacetylase 1	0	1	0	0	0	0	0.333333	0	6.22124	9.66394	6.4045	8.43987	1.41728	5.77353	FALSE
P04181	OAT_HUMAN	OAT	Ornithine aminotransferase, mitochondrial	4	5	6	5	3	3	5	3.66667	504.798	130.697	220.628	125.019	70.6661	101.796	TRUE
A6NN50;O75147	A6NN50_HUMAN;OBSL1_HUMAN	OBSL1	Obscurin-like protein 1	1	1	1	1	1	5	1	2.33333	13.038	13.8077	17.8994	26.2909	1.18191	91.8467	FALSE
D6RBN5;D6RDK6;Q9NX40	D6RBN5_HUMAN;D6RDK6_HUMAN;OCAD1_HUMAN	OCIAD1	OCIA domain-containing protein 1;OCIA domain-containing protein 1 (Fragment);OCIA domain-containing protein 1	3	1	1	1	1	1	1.66667	1	99.9312	68.4353	27.9841	61.9233	53.8086	53.9215	FALSE
Q01968	OCRL_HUMAN	OCRL	Inositol polyphosphate 5-phosphatase OCRL-1	0	0	0	0	1	0	0	0.333333	10.4552	4.409	5.2672	13.6818	8.95707	1.06685	FALSE
Q5SWX8	ODR4_HUMAN	ODR4	Protein odr-4 homolog	0	0	0	0	1	0	0	0.333333	2.01455	6.49571	5.63383	15.7224	21.3328	3.28558	FALSE
O15294	OGT1_HUMAN	OGT	UDP-N-acetylglucosamine--peptide N-acetylglucosaminyltransferase 110 kDa subunit	1	1	1	0	1	0	1	0.333333	6.0287	47.1222	144.719	10.0657	33.8614	0.121138	FALSE
Q9H6K4	OPA3_HUMAN	OPA3	Optic atrophy 3 protein	0	1	1	0	0	1	0.666667	0.333333	10.0456	10.4303	41.6294	7.10689	4.5479	17.9244	FALSE
O43913	ORC5_HUMAN	ORC5	Origin recognition complex subunit 5	1	0	1	0	0	0	0.666667	0	20.0154	3.84901	14.0196	0.78635	3.17245	4.16505	FALSE
Q9P0S3	ORML1_HUMAN	ORMDL1	ORM1-like protein 1	1	1	1	1	0	1	1	0.666667	38.4197	15.9749	10.105	70.2209	2.22475	39.6599	FALSE
Q8N138	ORML3_HUMAN	ORMDL3	ORM1-like protein 3	0	1	1	0	0	0	0.666667	0	12.9298	19.6659	21.1019	11.8125	0.721397	4.42484	FALSE
Q9H4L5	OSBL3_HUMAN	OSBPL3	Oxysterol-binding protein-related protein 3	0	0	0	0	1	2	0	1	11.5012	0.166649	6.06786	0.164842	26.7505	6.73977	FALSE
F8VQX7;F8VUA7;Q9BZF1	F8VQX7_HUMAN;F8VUA7_HUMAN;OSBL8_HUMAN	OSBPL8	Oxysterol-binding protein (Fragment);Oxysterol-binding protein (Fragment);Oxysterol-binding protein-related protein 8	0	1	0	0	1	0	0.333333	0.333333	4.16433	15.6267	2.16779	6.04433	5.55903	1.63801	FALSE
Q9NPF4	OSGEP_HUMAN	OSGEP	Probable tRNA N6-adenosine threonylcarbamoyltransferase	3	3	3	2	2	1	3	1.66667	56.6607	65.7669	63.2322	42.1346	18.3133	17.0337	FALSE
Q9NRP0	OSTC_HUMAN	OSTC	Oligosaccharyltransferase complex subunit OSTC	2	1	1	2	0	0	1.33333	0.666667	301.049	355.443	346.248	52.765	2.62962	3.50297	FALSE
Q5T2D3	OTUD3_HUMAN	OTUD3	OTU domain-containing protein 3	0	0	1	0	0	0	0.333333	0	12.4136	2.35154	40.8301	12.612	4.60515	2.44338	FALSE
A0A087X0W9;Q8N6M0	A0A087X0W9_HUMAN;OTU6B_HUMAN	OTUD6B	OTU domain containing 6B, isoform CRA_b;OTU domain-containing protein 6B	0	1	0	1	0	0	0.333333	0.333333	9.26122	6.60399	9.75926	15.3917	2.17253	3.96432	FALSE
J3KNA0;Q15070;S4R3Q9	J3KNA0_HUMAN;OXA1L_HUMAN;S4R3Q9_HUMAN	OXA1L	Mitochondrial inner membrane protein OXA1L	3	4	5	2	3	2	4	2.33333	77.6656	99.676	141.016	16.5161	76.4621	45.1733	FALSE
P07237	PDIA1_HUMAN	P4HB	Protein disulfide-isomerase	3	0	0	0	0	0	1	0	25.3519	8.93249	0.312774	8.23622	3.67569	0.463416	FALSE
Q9UQ80	PA2G4_HUMAN	PA2G4	Proliferation-associated protein 2G4	8	7	8	7	11	10	7.66667	9.33333	471.391	791.606	620.525	901.987	724.438	737.279	TRUE
A0A087WTT1;P11940	A0A087WTT1_HUMAN;PABP1_HUMAN	PABPC1	Polyadenylate-binding protein;Polyadenylate-binding protein 1	6	7	6	6	9	7	6.33333	7.33333	281.396	707.487	618.926	503.281	424.343	598.135	TRUE
B1ANR0;Q13310	B1ANR0_HUMAN;PABP4_HUMAN	PABPC4	Polyadenylate-binding protein;Polyadenylate-binding protein 4	1	5	2	5	3	3	2.66667	3.66667	57.5926	847.697	134.345	197.073	123.869	159.547	FALSE
B4DEH8;G3V4T2;Q86U42	B4DEH8_HUMAN;G3V4T2_HUMAN;PABP2_HUMAN	PABPN1	Polyadenylate-binding protein 2	0	1	1	1	0	0	0.666667	0.333333	8.57166	92.7389	1.77538	72.5695	4.24343	2.52813	FALSE
A0A0C4DGG1;E9PIY1;Q9UKS6	A0A0C4DGG1_HUMAN;E9PIY1_HUMAN;PACN3_HUMAN	PACSIN3	Protein kinase C and casein kinase substrate in neurons protein 3 (Fragment);Protein kinase C and casein kinase substrate in neurons protein 3;Protein kinase C and casein kinase substrate in neurons protein 3	0	0	0	0	1	1	0	0.666667	3.59364	3.30066	0.65192	1.56521	6.99752	4.28589	FALSE
M0R1K3;Q15102	M0R1K3_HUMAN;PA1B3_HUMAN	PAFAH1B3	Platelet-activating factor acetylhydrolase IB subunit gamma (Fragment);Platelet-activating factor acetylhydrolase IB subunit gamma	0	0	1	0	0	0	0.333333	0	12.7422	0.219952	17.9696	14.4275	4.12858	5.06344	FALSE
E9PBS1;P22234	E9PBS1_HUMAN;PUR6_HUMAN	PAICS	Multifunctional protein ADE2 (Fragment);Multifunctional protein ADE2	2	4	1	3	3	6	2.33333	4	78.5837	116.694	62.8857	126.121	63.1996	158.821	FALSE
M0R1R1;O96013	M0R1R1_HUMAN;PAK4_HUMAN	PAK4	Serine/threonine-protein kinase PAK 4 (Fragment);Serine/threonine-protein kinase PAK 4	0	0	0	0	0	1	0	0.333333	6.70071	7.35491	5.90112	9.29498	0.546986	17.519	FALSE
K7ELW0;K7EN27;Q99497	K7ELW0_HUMAN;K7EN27_HUMAN;PARK7_HUMAN	PARK7	Protein DJ-1;Protein DJ-1 (Fragment);Protein DJ-1	1	0	0	0	0	0	0.333333	0	9.8978	6.00326	8.36605	1.21918	1.48702	2.82821	FALSE
P09874	PARP1_HUMAN	PARP1	Poly [ADP-ribose] polymerase 1	6	5	6	7	8	7	5.66667	7.33333	550.004	167.287	514.65	271.987	427.985	608.806	TRUE
Q8N5Y8	PAR16_HUMAN	PARP16	Mono [ADP-ribose] polymerase PARP16	0	0	0	2	2	1	0	1.66667	7.65702	9.24533	3.40032	37.0238	59.6009	37.5303	FALSE
G3V167;Q9UGN5	G3V167_HUMAN;PARP2_HUMAN	PARP2	Poly [ADP-ribose] polymerase;Poly [ADP-ribose] polymerase 2	1	0	1	0	2	0	0.666667	0.666667	15.686	6.15674	51.0612	7.57242	37.4118	4.91508	FALSE
Q7L3T8	SYPM_HUMAN	PARS2	Probable proline--tRNA ligase, mitochondrial	1	1	0	0	0	1	0.666667	0.333333	20.8581	10.1014	9.55833	5.81494	0.747584	10.8392	FALSE
A0A087WUZ6;A0A0X1KG69;Q8NI35	A0A087WUZ6_HUMAN;A0A0X1KG69_HUMAN;INADL_HUMAN	PATJ	InaD-like protein	1	1	1	0	1	0	1	0.333333	8.14215	4.68454	13.7917	3.66503	6.24154	4.59394	FALSE
Q86TB9	PATL1_HUMAN	PATL1	Protein PAT1 homolog 1	1	0	0	0	0	0	0.333333	0	14.28	6.47082	0.932879	0.922084	0.506267	2.58666	FALSE
Q9HBE1	PATZ1_HUMAN	PATZ1	POZ-, AT hook-, and zinc finger-containing protein 1	0	1	3	2	0	3	1.33333	1.66667	3.39757	12.6551	46.508	57.6936	5.04866	68.5421	FALSE
Q96IZ0	PAWR_HUMAN	PAWR	PRKC apoptosis WT1 regulator protein	2	5	4	6	5	3	3.66667	4.66667	38.8466	172.658	120.005	165.223	94.3804	112.779	FALSE
Q9Y5B6	PAXB1_HUMAN	PAXBP1	PAX3- and PAX7-binding protein 1	0	0	1	0	0	0	0.333333	0	8.74388	1.08613	271.938	6.11098	3.75393	4.52476	FALSE
Q15365	PCBP1_HUMAN	PCBP1	Poly(rC)-binding protein 1	8	11	8	7	11	8	9	8.66667	795.104	1023.06	798.872	959.694	881.171	691.06	TRUE
F8VZX2;H3BRU6;Q15366	F8VZX2_HUMAN;H3BRU6_HUMAN;PCBP2_HUMAN	PCBP2	Poly(rC)-binding protein 2;Poly(rC)-binding protein 2 (Fragment);Poly(rC)-binding protein 2	7	7	7	8	5	5	7	6	1355.02	1709.87	902.827	524.107	1183.48	938.763	TRUE
Q5JVF3	PCID2_HUMAN	PCID2	PCI domain-containing protein 2	1	0	3	0	0	1	1.33333	0.333333	7.98726	4.75861	33.3162	6.64706	5.42495	17.92	FALSE
H7BY58	H7BY58_HUMAN	PCMT1	Protein-L-isoaspartate O-methyltransferase	9	13	9	10	16	13	10.3333	13	1350	1916.79	2006.58	1956.42	1563.43	2176.29	TRUE
P12004	PCNA_HUMAN	PCNA	Proliferating cell nuclear antigen	7	6	8	9	9	9	7	9	662.975	702.331	734.54	680.838	458.77	493.755	TRUE
C9JM55;C9K055;F8W8W4;Q9UHG3	C9JM55_HUMAN;C9K055_HUMAN;F8W8W4_HUMAN;PCYOX_HUMAN	PCYOX1	Prenylcysteine oxidase 1 (Fragment);Prenylcysteine oxidase 1 (Fragment);Prenylcysteine oxidase 1;Prenylcysteine oxidase 1	0	0	0	0	0	1	0	0.333333	3.04641	2.92815	3.85319	14.175	3.6485	6.63984	FALSE
Q13442	HAP28_HUMAN	PDAP1	28 kDa heat- and acid-stable phosphoprotein	3	5	6	6	4	6	4.66667	5.33333	63.3809	117.89	171.449	232.712	58.1991	125.991	TRUE
C9J5C3;C9J6F3;C9J932;C9JND6;C9JSA3;F8WDF3;H7C5M9;Q9BUL8	C9J5C3_HUMAN;C9J6F3_HUMAN;C9J932_HUMAN;C9JND6_HUMAN;C9JSA3_HUMAN;F8WDF3_HUMAN;H7C5M9_HUMAN;PDC10_HUMAN	PDCD10	Programmed cell death protein 10 (Fragment);Programmed cell death protein 10;Programmed cell death protein 10 (Fragment);Programmed cell death protein 10 (Fragment);Programmed cell death protein 10 (Fragment);Programmed cell death protein 10;Programmed cell death protein 10 (Fragment);Programmed cell death protein 10	0	0	1	0	0	0	0.333333	0	8.78837	7.94347	7.65224	12.3611	5.07688	5.31988	FALSE
Q14690	RRP5_HUMAN	PDCD11	Protein RRP5 homolog	1	3	1	4	4	4	1.66667	4	14.8292	73.703	25.9811	82.3544	23.1977	42.0232	FALSE
Q9BRP1	PDD2L_HUMAN	PDCD2L	Programmed cell death protein 2-like	0	0	1	1	1	0	0.333333	0.666667	12.0431	6.24481	20.5123	9.09738	14.2502	1.58714	FALSE
A0A024QZ42;A0A087WZ38;H0Y9X3;O75340	A0A024QZ42_HUMAN;A0A087WZ38_HUMAN;H0Y9X3_HUMAN;PDCD6_HUMAN	PDCD6	HCG1985580, isoform CRA_c;Programmed cell death protein 6;Programmed cell death protein 6 (Fragment);Programmed cell death protein 6	0	0	1	1	0	0	0.333333	0.333333	7.25465	11.1444	20.8445	29.6118	4.41868	1.23805	FALSE
Q8WUM4	PDC6I_HUMAN	PDCD6IP	Programmed cell death 6-interacting protein	0	0	1	0	0	1	0.333333	0.333333	12.591	7.15211	11.4051	1.29269	5.65784	1.84164	FALSE
F6T1Q0;Q6L8Q7	F6T1Q0_HUMAN;PDE12_HUMAN	PDE12	2',5'-phosphodiesterase 12;2',5'-phosphodiesterase 12	0	0	0	0	1	1	0	0.666667	9.9651	5.63267	8.63843	0.778124	78.6828	14.3155	FALSE
F5H130;O00408	F5H130_HUMAN;PDE2A_HUMAN	PDE2A	cGMP-dependent 3',5'-cyclic phosphodiesterase (Fragment);cGMP-dependent 3',5'-cyclic phosphodiesterase	0	0	1	0	0	0	0.333333	0	6.10597	10.0257	7.54616	15.3339	3.95317	4.17506	FALSE
Q9HBH1	DEFM_HUMAN	PDF	Peptide deformylase, mitochondrial	1	0	1	4	1	1	0.666667	2	28.5868	5.21099	27.7321	65.5222	36.2829	28.5874	FALSE
P08559	ODPA_HUMAN	PDHA1	Pyruvate dehydrogenase E1 component subunit alpha, somatic form, mitochondrial	3	6	7	5	6	5	5.33333	5.33333	21.1052	254.926	167.078	174.717	148.97	181.474	TRUE
P11177	ODPB_HUMAN	PDHB	Pyruvate dehydrogenase E1 component subunit beta, mitochondrial	5	6	6	7	5	6	5.66667	6	528.097	554.462	611.641	485.54	360.072	495.601	TRUE
P30101	PDIA3_HUMAN	PDIA3	Protein disulfide-isomerase A3	0	0	1	0	1	0	0.333333	0.333333	5.1663	2.30743	8.93453	6.26749	55.3602	4.29753	FALSE
Q14554	PDIA5_HUMAN	PDIA5	Protein disulfide-isomerase A5	1	0	1	1	0	0	0.666667	0.333333	16.6631	5.11159	8.64024	25.1831	4.79369	1.62635	FALSE
Q15120	PDK3_HUMAN	PDK3	[Pyruvate dehydrogenase (acetyl-transferring)] kinase isozyme 3, mitochondrial	1	2	3	1	2	1	2	1.33333	48.5299	65.7709	54.6782	19.8211	39.1173	29.7194	FALSE
H0Y8Y3;Q96HC4	H0Y8Y3_HUMAN;PDLI5_HUMAN	PDLIM5	PDZ and LIM domain protein 5 (Fragment);PDZ and LIM domain protein 5	2	0	0	0	2	1	0.666667	1	15.1195	4.46666	9.60207	13.0986	16.3014	12.4523	FALSE
Q9NR12	PDLI7_HUMAN	PDLIM7	PDZ and LIM domain protein 7	0	0	0	1	2	2	0	1.66667	8.46954	6.69368	2.84399	36.0854	42.2745	13.7005	FALSE
Q9P0J1	PDP1_HUMAN	PDP1	[Pyruvate dehydrogenase [acetyl-transferring]]-phosphatase 1, mitochondrial	0	0	1	0	0	0	0.333333	0	5.83834	5.86465	16.2925	6.78533	0.801237	1.00344	FALSE
Q29RF7	PDS5A_HUMAN	PDS5A	Sister chromatid cohesion protein PDS5 homolog A	2	1	1	0	4	0	1.33333	1.33333	35.5369	39.7799	11.1427	0.000421862	18.9535	0.557809	FALSE
Q9BRX2	PELO_HUMAN	PELO	Protein pelota homolog	7	4	4	5	5	5	5	5	135.469	74.5104	138.502	54.0364	124.131	90.7762	TRUE
B5MCF9;O00541	B5MCF9_HUMAN;PESC_HUMAN	PES1	Pescadillo homolog	6	6	5	8	7	6	5.66667	7	396.229	498.65	477.128	397.218	259.08	267.729	TRUE
D6RA89;D6RBB0;O60683	D6RA89_HUMAN;D6RBB0_HUMAN;PEX10_HUMAN	PEX10	Peroxisome biogenesis factor 10	0	0	0	0	1	0	0	0.333333	6.42188	7.11758	2.37779	14.5576	8.22492	5.48906	FALSE
O96011	PX11B_HUMAN	PEX11B	Peroxisomal membrane protein 11B	1	1	2	2	5	2	1.33333	3	29.8251	18.4663	72.8	130.275	63.9933	34.799	FALSE
E9PLS4;E9PMM3;E9PP98;Q9Y5Y5	E9PLS4_HUMAN;E9PMM3_HUMAN;E9PP98_HUMAN;PEX16_HUMAN	PEX16	Peroxisomal membrane protein PEX16 (Fragment);Peroxisomal membrane protein PEX16 (Fragment);Peroxisomal membrane protein PEX16;Peroxisomal membrane protein PEX16	0	0	0	0	1	0	0	0.333333	7.37596	6.098	5.93126	4.6101	6.10216	5.37696	FALSE
P56589	PEX3_HUMAN	PEX3	Peroxisomal biogenesis factor 3	0	0	0	0	4	0	0	1.33333	14.3383	9.81719	2.91745	3.68728	49.3848	5.80919	FALSE
O15067	PUR4_HUMAN	PFAS	Phosphoribosylformylglycinamidine synthase	0	0	2	0	0	0	0.666667	0	3.85523	0.111355	14.6839	9.88897	4.58574	3.87925	FALSE
P17858	PFKAL_HUMAN	PFKL	ATP-dependent 6-phosphofructokinase, liver type	5	5	8	4	5	5	6	4.66667	173.755	218.288	171.33	142.991	100.082	136.547	TRUE
P08237	PFKAM_HUMAN	PFKM	ATP-dependent 6-phosphofructokinase, muscle type	4	4	5	4	1	4	4.33333	3	106.359	141.001	175.709	131.622	17.6791	57.0002	FALSE
Q01813	PFKAP_HUMAN	PFKP	ATP-dependent 6-phosphofructokinase, platelet type	0	1	0	0	0	0	0.333333	0	4.07126	14.8729	5.16659	4.69891	2.95557	2.31494	FALSE
P07737	PROF1_HUMAN	PFN1	Profilin-1	1	1	0	1	0	0	0.666667	0.333333	13.1813	8.61442	1.25954	1.54833	0.011018	3.93298	FALSE
C9J712;P35080	C9J712_HUMAN;PROF2_HUMAN	PFN2	Profilin;Profilin-2	3	3	2	0	1	0	2.66667	0.333333	96.1113	85.8421	38.1113	9.96153	12.0263	4.6081	FALSE
Q96HS1	PGAM5_HUMAN	PGAM5	Serine/threonine-protein phosphatase PGAM5, mitochondrial	7	7	7	7	9	7	7	7.66667	830.601	987.881	799.546	630.811	908.488	1002.8	TRUE
P00558	PGK1_HUMAN	PGK1	Phosphoglycerate kinase 1	6	0	0	0	0	0	2	0	102.512	9.30262	2.79878	12.89	3.95397	3.30341	FALSE
O95394	AGM1_HUMAN	PGM3	Phosphoacetylglucosamine mutase	2	6	5	5	2	6	4.33333	4.33333	59.4909	184.674	133.219	105.548	16.5746	134.752	FALSE
A6NDG6	PGP_HUMAN	PGP	Glycerol-3-phosphate phosphatase	0	0	1	0	0	0	0.333333	0	2.32765	6.07855	13.2948	8.26902	5.18131	5.12738	FALSE
O00264	PGRC1_HUMAN	PGRMC1	Membrane-associated progesterone receptor component 1	10	9	7	12	10	10	8.66667	10.6667	733.945	887.014	697.361	557.933	399.753	679.952	TRUE
O15173	PGRC2_HUMAN	PGRMC2	Membrane-associated progesterone receptor component 2	3	2	3	3	2	4	2.66667	3	67.0802	327.341	172.132	84.0778	86.8527	153.665	FALSE
P35232	PHB_HUMAN	PHB	Prohibitin	11	8	14	7	8	9	11	8	458.49	648.478	555.071	664.468	631.814	566.312	TRUE
J3KPX7;Q99623	J3KPX7_HUMAN;PHB2_HUMAN	PHB2	Prohibitin-2	8	7	6	5	8	5	7	6	574.556	590.856	495.858	401.796	410.291	489.422	TRUE
Q7RTV0	PHF5A_HUMAN	PHF5A	PHD finger-like domain-containing protein 5A	0	0	1	3	2	4	0.333333	3	2.55497	6.06913	21.4247	23.6623	57.072	40.4836	FALSE
Q8IWS0	PHF6_HUMAN	PHF6	PHD finger protein 6	12	9	17	20	13	10	12.6667	14.3333	3242.14	2083.35	3965.41	4322.38	3673.03	4251.23	TRUE
Q5JRC6	Q5JRC6_HUMAN	PHF6	PHD finger protein 6	0	0	1	0	2	1	0.333333	1	6.20829	9.19264	32.1904	10.3657	23.1767	15.854	FALSE
O43175	SERA_HUMAN	PHGDH	D-3-phosphoglycerate dehydrogenase	6	6	8	8	7	6	6.66667	7	733.018	612.322	696.909	694.652	375.83	437.125	TRUE
P42356	PI4KA_HUMAN	PI4KA	Phosphatidylinositol 4-kinase alpha	1	0	1	0	0	2	0.666667	0.666667	29.0607	9.37162	16.2825	4.67085	5.62079	9.67006	FALSE
O75925	PIAS1_HUMAN	PIAS1	E3 SUMO-protein ligase PIAS1	1	0	1	0	0	0	0.666667	0	0.623077	5.27892	30.4296	2.5164	5.67365	2.73483	FALSE
P37287	PIGA_HUMAN	PIGA	Phosphatidylinositol N-acetylglucosaminyltransferase subunit A	0	0	1	0	0	3	0.333333	1	10.8231	7.09391	16.2824	6.6536	5.92618	29.8871	FALSE
A6NEM5;Q92643	A6NEM5_HUMAN;GPI8_HUMAN	PIGK	GPI-anchor transamidase	1	2	0	1	0	1	1	0.666667	8.88277	14.3782	9.06827	19.169	5.57748	8.57456	FALSE
A0A1W2PNP0;A0A1W2PP57;A0A1W2PPC3;A0A1W2PPR6;A0A1W2PPS0;A0A1W2PQN1;A0A1W2PR92;A0A1W2PRH2;A0A1W2PRZ8;H7C2Y2;Q969N2	A0A1W2PNP0_HUMAN;A0A1W2PP57_HUMAN;A0A1W2PPC3_HUMAN;A0A1W2PPR6_HUMAN;A0A1W2PPS0_HUMAN;A0A1W2PQN1_HUMAN;A0A1W2PR92_HUMAN;A0A1W2PRH2_HUMAN;A0A1W2PRZ8_HUMAN;H7C2Y2_HUMAN;PIGT_HUMAN	PIGT	GPI transamidase component PIG-T (Fragment);GPI transamidase component PIG-T;GPI transamidase component PIG-T;GPI transamidase component PIG-T (Fragment);GPI transamidase component PIG-T;GPI transamidase component PIG-T (Fragment);GPI transamidase component PIG-T;GPI transamidase component PIG-T (Fragment);GPI transamidase component PIG-T;GPI transamidase component PIG-T (Fragment);GPI transamida…	1	1	0	1	0	2	0.666667	1	13.627	30.4985	0.56722	22.86	3.15712	26.6087	FALSE
A0A0C4DGF9;O00443	A0A0C4DGF9_HUMAN;P3C2A_HUMAN	PIK3C2A	Phosphatidylinositol 4-phosphate 3-kinase C2 domain-containing subunit alpha	0	0	0	1	0	0	0	0.333333	0.842213	4.21945	0.401589	13.8903	3.59253	0.812349	FALSE
Q99570	PI3R4_HUMAN	PIK3R4	Phosphoinositide 3-kinase regulatory subunit 4	0	1	0	0	1	1	0.333333	0.666667	11.7963	19.1847	5.7876	3.84453	10.8073	9.68009	FALSE
Q9Y237	PIN4_HUMAN	PIN4	Peptidyl-prolyl cis-trans isomerase NIMA-interacting 4	7	8	7	9	8	7	7.33333	8	354.245	393.241	461.605	662.692	482.921	426.985	TRUE
P12273	PIP_HUMAN	PIP	Prolactin-inducible protein	0	0	1	0	0	0	0.333333	0	13.763	9.64097	32.7932	8.32185	5.1673	0.271805	FALSE
F8VU68;Q8TBX8	F8VU68_HUMAN;PI42C_HUMAN	PIP4K2C	Phosphatidylinositol 5-phosphate 4-kinase type-2 gamma	0	0	1	1	0	0	0.333333	0.333333	6.06304	7.73661	14.6268	10.3761	0.593972	2.23358	FALSE
A6PW57;Q99755	A6PW57_HUMAN;PI51A_HUMAN	PIP5K1A	Phosphatidylinositol 4-phosphate 5-kinase type-1 alpha	2	0	0	1	2	5	0.666667	2.66667	79.8185	3.03552	10.0674	19.5195	22.0208	68.0423	FALSE
H0Y7P7;Q9UG56	H0Y7P7_HUMAN;PISD_HUMAN	PISD	Phosphatidylserine decarboxylase proenzyme, mitochondrial (Fragment);Phosphatidylserine decarboxylase proenzyme, mitochondrial	0	1	1	1	1	0	0.666667	0.666667	13.1829	30.1415	25.2912	25.3255	62.3559	3.46577	FALSE
P14618	KPYM_HUMAN	PKM	Pyruvate kinase PKM	10	6	5	10	7	7	7	8	512.711	481.367	832.049	662.356	444.274	486.711	TRUE
Q16513	PKN2_HUMAN	PKN2	Serine/threonine-protein kinase N2	0	3	0	0	5	5	1	3.33333	1.36939	39.4193	0.382891	7.91529	55.195	55.3906	FALSE
Q8NHP8	PLBL2_HUMAN	PLBD2	Putative phospholipase B-like 2	0	1	0	0	1	3	0.333333	1.33333	6.60014	6.81378	10.3419	1.78585	6.44193	16.5345	FALSE
Q01970	PLCB3_HUMAN	PLCB3	1-phosphatidylinositol 4,5-bisphosphate phosphodiesterase beta-3	1	1	0	1	1	0	0.666667	0.666667	100.923	57.2593	3.92198	78.3092	67.1567	5.47087	FALSE
Q8N3E9	PLCD3_HUMAN	PLCD3	1-phosphatidylinositol 4,5-bisphosphate phosphodiesterase delta-3	0	3	1	0	1	3	1.33333	1.33333	0.634264	72.7623	32.204	8.64458	14.4471	37.3094	FALSE
Q15149	PLEC_HUMAN	PLEC	Plectin	2	0	0	0	1	1	0.666667	0.666667	36.2136	4.99456	2.75768	15.7782	33.603	14.9431	FALSE
A1L390	PKHG3_HUMAN	PLEKHG3	Pleckstrin homology domain-containing family G member 3	0	0	0	0	0	2	0	0.666667	8.30355	7.00377	0.0961414	11.1248	0.42982	85.4663	FALSE
Q53GL0	PKHO1_HUMAN	PLEKHO1	Pleckstrin homology domain-containing family O member 1	1	1	3	1	2	2	1.66667	1.66667	23.2028	27.3778	53.9153	16.2668	21.3413	6.52023	FALSE
P00747	PLMN_HUMAN	PLG	Plasminogen	8	4	9	6	8	6	7	6.66667	495.615	447.201	458.04	550.407	407.597	344.213	TRUE
Q9HBL7	PLRKT_HUMAN	PLGRKT	Plasminogen receptor (KT)	1	0	0	0	0	1	0.333333	0.333333	34.2156	4.041	9.15562	2.95071	1.15313	2.98149	FALSE
P53350	PLK1_HUMAN	PLK1	Serine/threonine-protein kinase PLK1	2	4	2	2	1	4	2.66667	2.33333	141.839	95.8701	42.8397	25.6908	21.3345	48.8847	FALSE
Q02809	PLOD1_HUMAN	PLOD1	Procollagen-lysine,2-oxoglutarate 5-dioxygenase 1	0	1	1	2	1	1	0.666667	1.33333	14.0682	40.2914	20.4072	24.7369	25.75	18.3956	FALSE
E7ETU9;O00469	E7ETU9_HUMAN;PLOD2_HUMAN	PLOD2	Procollagen-lysine,2-oxoglutarate 5-dioxygenase 2;Procollagen-lysine,2-oxoglutarate 5-dioxygenase 2	0	1	0	2	0	0	0.333333	0.666667	0.826344	14.2045	6.51208	18.2564	1.2588	5.78858	FALSE
O43660	PLRG1_HUMAN	PLRG1	Pleiotropic regulator 1	0	1	3	4	7	3	1.33333	4.66667	12.1949	35.0321	82.8719	39.9084	125.078	72.5344	FALSE
A0A0A0MSQ0;P13797	A0A0A0MSQ0_HUMAN;PLST_HUMAN	PLS3	Plastin-3	4	5	2	3	3	6	3.66667	4	103.011	178.802	63.6655	137.422	59.6519	81.6207	FALSE
Q86V59	PNM8A_HUMAN	PNMA8A	Paraneoplastic antigen-like protein 8A	0	0	0	0	0	1	0	0.333333	7.86983	0.398701	7.75955	10.2391	3.03696	12.1179	FALSE
Q9H307	PININ_HUMAN	PNN	Pinin	5	5	6	9	8	11	5.33333	9.33333	218.386	395.136	237.08	704.224	808.048	1193.53	TRUE
Q9NRX1	PNO1_HUMAN	PNO1	RNA-binding protein PNO1	5	7	7	5	6	9	6.33333	6.66667	165.034	145.461	134.404	174.296	211.476	172.856	TRUE
P00491	PNPH_HUMAN	PNP	Purine nucleoside phosphorylase	0	0	1	1	0	1	0.333333	0.666667	6.01621	0.173005	21.4239	27.1103	0.509461	24.163	FALSE
Q8IY17	PLPL6_HUMAN	PNPLA6	Neuropathy target esterase	0	2	2	2	3	3	1.33333	2.66667	12.2701	10.3261	23.1149	18.0371	35.7007	69.2048	FALSE
Q8TCS8	PNPT1_HUMAN	PNPT1	Polyribonucleotide nucleotidyltransferase 1, mitochondrial	0	0	0	0	2	1	0	1	7.81337	2.04068	0.778969	15.4182	44.7578	18.298	FALSE
M0QZR8;M0R2B7;P28340	M0QZR8_HUMAN;M0R2B7_HUMAN;DPOD1_HUMAN	POLD1	DNA polymerase;DNA polymerase;DNA polymerase delta catalytic subunit	0	0	0	0	2	0	0	0.666667	1.89529	2.80171	5.28869	3.43754	23.201	4.11543	FALSE
Q15054	DPOD3_HUMAN	POLD3	DNA polymerase delta subunit 3	2	2	1	1	1	1	1.66667	1	59.4058	42.9135	32.0492	32.6923	36.6088	42.9651	FALSE
B4DEM9;Q9Y2S7	B4DEM9_HUMAN;PDIP2_HUMAN	POLDIP2	Polymerase delta-interacting protein 2	0	1	0	0	3	0	0.333333	1	12.2136	35.593	5.63467	5.71095	51.234	5.80528	FALSE
F6VRR5;Q9BY77	F6VRR5_HUMAN;PDIP3_HUMAN	POLDIP3	Polymerase delta-interacting protein 3	5	5	7	6	8	7	5.66667	7	244.137	207.713	342.691	336.494	393.308	299.021	TRUE
Q9NR33	DPOE4_HUMAN	POLE4	DNA polymerase epsilon subunit 4	0	0	0	0	1	0	0	0.333333	4.90218	2.69035	5.0715	0.0921768	12.3209	0.381446	FALSE
B9ZVN9;O95602	B9ZVN9_HUMAN;RPA1_HUMAN	POLR1A	DNA-directed RNA polymerase subunit;DNA-directed RNA polymerase I subunit RPA1	0	1	1	0	2	2	0.666667	1.33333	9.7148	16.7388	7.73556	13.363	18.8464	17.3194	FALSE
Q9H9Y6	RPA2_HUMAN	POLR1B	DNA-directed RNA polymerase I subunit RPA2	1	0	0	2	2	0	0.333333	1.33333	5.57367	9.40233	3.52807	1874.67	10.1803	4.38417	FALSE
O15160	RPAC1_HUMAN	POLR1C	DNA-directed RNA polymerases I and III subunit RPAC1	0	3	2	3	5	1	1.66667	3	9.32947	42.4141	30.0626	45.48	102.325	21.4637	FALSE
Q9Y2S0	RPAC2_HUMAN	POLR1D	DNA-directed RNA polymerases I and III subunit RPAC2	0	3	2	1	1	4	1.66667	2	13.0967	23.2806	18.9659	21.5495	332.784	97.8457	FALSE
E7EX70	E7EX70_HUMAN	POLR1E	DNA-directed RNA polymerase I subunit RPA49	2	0	2	3	0	0	1.33333	1	14.4524	0.497649	31.1671	71.6147	1.37601	1.23934	FALSE
Q9GZS1	RPA49_HUMAN	POLR1E	DNA-directed RNA polymerase I subunit RPA49	1	0	4	3	5	1	1.66667	3	19.7463	9.27459	70.0606	44.2399	77.4431	65.9883	FALSE
P24928	RPB1_HUMAN	POLR2A	DNA-directed RNA polymerase II subunit RPB1	0	0	4	0	2	0	1.33333	0.666667	1.70837	10.4135	942.793	3.88482	8.12892	1.50566	FALSE
A0A1W2PPT5;C9J2Y9;C9J4M6;P30876	A0A1W2PPT5_HUMAN;C9J2Y9_HUMAN;C9J4M6_HUMAN;RPB2_HUMAN	POLR2B	DNA-directed RNA polymerase subunit beta;DNA-directed RNA polymerase subunit beta;DNA-directed RNA polymerase subunit beta;DNA-directed RNA polymerase II subunit RPB2	0	2	0	1	1	4	0.666667	2	7.49677	12.2586	7.16903	36.0951	11.8788	54.0286	FALSE
P19388	RPAB1_HUMAN	POLR2E	DNA-directed RNA polymerases I, II, and III subunit RPABC1	3	0	1	1	0	3	1.33333	1.33333	28.1961	6.51546	24.8239	16.3751	3.7382	39.9453	FALSE
C9JLU1;P52434	C9JLU1_HUMAN;RPAB3_HUMAN	POLR2H	DNA-directed RNA polymerases I, II, and III subunit RPABC3 (Fragment);DNA-directed RNA polymerases I, II, and III subunit RPABC3	1	0	2	0	1	1	1	0.666667	29.9545	5.08019	17.4128	13.5659	12.7768	22.1591	FALSE
P62875	RPAB5_HUMAN	POLR2L	DNA-directed RNA polymerases I, II, and III subunit RPABC5	1	1	1	1	1	0	1	0.666667	32.7149	21.0747	47.7882	52.8849	42.679	4.55118	FALSE
P05423	RPC4_HUMAN	POLR3D	DNA-directed RNA polymerase III subunit RPC4	0	0	0	0	1	0	0	0.333333	6.76769	4.17028	5.64465	11.4882	9.21091	3.7373	FALSE
O00411	RPOM_HUMAN	POLRMT	DNA-directed RNA polymerase, mitochondrial	0	0	1	0	0	0	0.333333	0	4.26062	8.02763	16.947	10.6522	1.02547	3.0145	FALSE
Q96HA1	P121A_HUMAN	POM121	Nuclear envelope pore membrane protein POM 121	1	0	0	2	1	0	0.333333	1	17.9053	4.05372	1.49152	25.5469	19.7728	5.829	FALSE
A0A075B7F8;A8CG34	A0A075B7F8_HUMAN;P121C_HUMAN	POM121C	Nuclear envelope pore membrane protein POM 121C	1	2	3	2	4	2	2	2.66667	25.6793	53.2213	55.3751	49.2756	817.096	47.9123	FALSE
A0A0J9YXF2;A0A0J9YYG4;J3QT77;Q15165	A0A0J9YXF2_HUMAN;A0A0J9YYG4_HUMAN;J3QT77_HUMAN;PON2_HUMAN	PON2	Paraoxonase 2, isoform CRA_a;Serum paraoxonase/arylesterase 2;Serum paraoxonase/arylesterase 2;Serum paraoxonase/arylesterase 2	1	2	0	0	1	1	1	0.666667	14.7403	52.4012	4.55786	1.00076	21.723	19.1299	FALSE
O95707	RPP29_HUMAN	POP4	Ribonuclease P protein subunit p29	3	2	7	6	5	6	4	5.66667	96.1577	72.5235	222.82	179.743	103.658	114.395	TRUE
Q969H6	POP5_HUMAN	POP5	Ribonuclease P/MRP protein subunit POP5	0	0	1	0	0	0	0.333333	0	1.93287	4.58897	14.8854	5.35311	4.47828	2.79429	FALSE
H0Y4R2;P16435	H0Y4R2_HUMAN;NCPR_HUMAN	POR	NADPH--cytochrome P450 reductase (Fragment);NADPH--cytochrome P450 reductase	3	1	4	3	1	1	2.66667	1.66667	42.4107	23.5796	74.111	44.3004	20.8713	22.4278	FALSE
A5A3E0	POTEF_HUMAN	POTEF	POTE ankyrin domain family member F	2	1	1	0	0	0	1.33333	0	60.2496	105.53	7.56256	15.1663	2.58499	2.06056	FALSE
P0CG38	POTEI_HUMAN	POTEI	POTE ankyrin domain family member I	0	1	0	0	0	0	0.333333	0	4.92788	15.1034	3.35804	12.597	5.3572	4.935	FALSE
P0CG39	POTEJ_HUMAN	POTEJ	POTE ankyrin domain family member J	5	3	4	5	1	3	4	3	291.17	1605.57	487.01	251.735	98.3255	305.273	FALSE
Q15181	IPYR_HUMAN	PPA1	Inorganic pyrophosphatase	1	0	1	0	0	0	0.666667	0	24.3873	1.92152	27.1205	5.66813	5.05728	5.39035	FALSE
A0A0A6YYI3;A0A0B4J1V8;Q9NQ55	A0A0A6YYI3_HUMAN;A0A0B4J1V8_HUMAN;SSF1_HUMAN	PPAN-P2RY11;PPAN-P2RY11;PPAN	Protein PPAN-P2RY11;HCG2039996;Suppressor of SWI4 1 homolog	1	2	0	2	2	1	1	1.66667	18.6283	52.7019	0.131584	47.495	50.7545	48.1434	FALSE
D6RCC8;Q06203	D6RCC8_HUMAN;PUR1_HUMAN	PPAT	Amidophosphoribosyltransferase	0	0	0	0	1	0	0	0.333333	0.248546	6.39484	7.46212	3.86636	9.7265	2.94011	FALSE
Q13136	LIPA1_HUMAN	PPFIA1	Liprin-alpha-1	0	0	0	2	2	3	0	2.33333	2.97281	3.78644	8.70206	36.3146	47.4922	27.7509	FALSE
P62937	PPIA_HUMAN	PPIA	Peptidyl-prolyl cis-trans isomerase A	5	7	6	3	9	8	6	6.66667	230.002	464.704	215.88	78.917	181.738	59.6276	TRUE
P23284	PPIB_HUMAN	PPIB	Peptidyl-prolyl cis-trans isomerase B	8	6	6	8	8	7	6.66667	7.66667	579.044	415.381	627.171	663.281	416.718	295.996	TRUE
Q08752	PPID_HUMAN	PPID	Peptidyl-prolyl cis-trans isomerase D	2	0	0	0	0	0	0.666667	0	16.5454	7.16169	2.05706	2.97149	0.763113	4.16416	FALSE
H0Y548;P30405	H0Y548_HUMAN;PPIF_HUMAN	PPIF	Peptidyl-prolyl cis-trans isomerase (Fragment);Peptidyl-prolyl cis-trans isomerase F, mitochondrial	0	0	0	0	0	2	0	0.666667	6.92706	4.74628	7.13365	4.32313	2.76263	59.1292	FALSE
Q13427	PPIG_HUMAN	PPIG	Peptidyl-prolyl cis-trans isomerase G	1	5	4	7	6	5	3.33333	6	71.0491	120.127	193.533	274.607	233.374	348.562	TRUE
C9JQD4;H0YEL5;O43447	C9JQD4_HUMAN;H0YEL5_HUMAN;PPIH_HUMAN	PPIH	Peptidyl-prolyl cis-trans isomerase (Fragment);Peptidyl-prolyl cis-trans isomerase (Fragment);Peptidyl-prolyl cis-trans isomerase H	0	0	0	1	1	0	0	0.666667	8.75518	8.60922	5.63934	14.2133	10.1053	0.0121421	FALSE
Q9Y3C6	PPIL1_HUMAN	PPIL1	Peptidyl-prolyl cis-trans isomerase-like 1	0	0	0	0	1	1	0	0.666667	11.3702	4.78985	3.67689	12.5204	47.5715	42.5673	FALSE
Q13356	PPIL2_HUMAN	PPIL2	Peptidyl-prolyl cis-trans isomerase-like 2	0	0	0	0	1	0	0	0.333333	13.7377	7.36364	7.58268	12.7073	10.8377	1.23998	FALSE
Q8WUA2	PPIL4_HUMAN	PPIL4	Peptidyl-prolyl cis-trans isomerase-like 4	1	1	0	0	0	0	0.666667	0	19.1209	174.911	10.3894	1.72098	3.12786	1.94523	FALSE
B5MCT7;P49593	B5MCT7_HUMAN;PPM1F_HUMAN	PPM1F	Protein phosphatase 1F	0	0	2	0	1	1	0.666667	0.666667	2.02682	10.234	25.361	6.73618	14.6994	4.20194	FALSE
P62136	PP1A_HUMAN	PPP1CA	Serine/threonine-protein phosphatase PP1-alpha catalytic subunit	6	7	7	6	8	7	6.66667	7	320.028	349.558	337.996	365.126	306.884	314.594	TRUE
P62140	PP1B_HUMAN	PPP1CB	Serine/threonine-protein phosphatase PP1-beta catalytic subunit	4	2	3	4	4	6	3	4.66667	294.951	279.642	389.732	318.673	276.417	415.803	FALSE
F8VYE8;F8W0W8;P36873	F8VYE8_HUMAN;F8W0W8_HUMAN;PP1G_HUMAN	PPP1CC	Serine/threonine-protein phosphatase;Serine/threonine-protein phosphatase;Serine/threonine-protein phosphatase PP1-gamma catalytic subunit	0	1	1	1	1	3	0.666667	1.66667	4.27902	62.6631	56.7471	64.8102	49.5141	42.2225	FALSE
Q96QC0	PP1RA_HUMAN	PPP1R10	Serine/threonine-protein phosphatase 1 regulatory subunit 10	0	0	0	0	0	1	0	0.333333	10.1993	2.60634	1.73955	0.547155	4.49948	18.6439	FALSE
O14974	MYPT1_HUMAN	PPP1R12A	Protein phosphatase 1 regulatory subunit 12A	5	8	5	6	9	8	6	7.66667	306.061	357.305	542.168	509.128	447.879	493.528	TRUE
Q8TAP8	PPR35_HUMAN	PPP1R35	Protein phosphatase 1 regulatory subunit 35	0	0	0	0	1	1	0	0.666667	2.13216	9.39935	3.44079	13.2458	11.1946	43.3447	FALSE
D3DTX6;Q96SB3	D3DTX6_HUMAN;NEB2_HUMAN	PPP1R9B	Neurabin-2	0	2	0	1	0	1	0.666667	0.666667	10.4073	13.6021	4.02085	22.9953	1.41022	9.68929	FALSE
P67775	PP2AA_HUMAN	PPP2CA	Serine/threonine-protein phosphatase 2A catalytic subunit alpha isoform	7	7	6	7	6	6	6.66667	6.33333	346.61	685.347	765.857	462.273	392.84	398.008	TRUE
P30153	2AAA_HUMAN	PPP2R1A	Serine/threonine-protein phosphatase 2A 65 kDa regulatory subunit A alpha isoform	3	3	4	2	4	4	3.33333	3.33333	105.475	156.994	85.5069	78.6884	105.243	59.6603	FALSE
P63151	2ABA_HUMAN	PPP2R2A	Serine/threonine-protein phosphatase 2A 55 kDa regulatory subunit B alpha isoform	5	8	7	7	9	8	6.66667	8	617.311	705.277	666.19	409.54	658.128	552.2	TRUE
E9PFR3;H0Y8C4;Q14738	E9PFR3_HUMAN;H0Y8C4_HUMAN;2A5D_HUMAN	PPP2R5D	Serine/threonine-protein phosphatase 2A 56 kDa regulatory subunit delta isoform;Serine/threonine-protein phosphatase 2A 56 kDa regulatory subunit delta isoform (Fragment);Serine/threonine-protein phosphatase 2A 56 kDa regulatory subunit delta isoform	2	1	1	1	2	2	1.33333	1.66667	30.4147	32.3457	30.5005	40.303	43.8538	48.0817	FALSE
E7ETC2;Q08209	E7ETC2_HUMAN;PP2BA_HUMAN	PPP3CA	Serine/threonine-protein phosphatase;Serine/threonine-protein phosphatase 2B catalytic subunit alpha isoform	0	0	0	0	0	1	0	0.333333	7.1829	4.58231	1.11002	6.09949	5.36455	19.1139	FALSE
P16298;Q5F2F8	PP2BB_HUMAN;Q5F2F8_HUMAN	PPP3CB	Serine/threonine-protein phosphatase 2B catalytic subunit beta isoform;Serine/threonine-protein phosphatase	0	0	0	0	2	0	0	0.666667	13.3695	3.2848	0.502126	3.6567	43.9566	2.91672	FALSE
H3BTA2;H3BV22;P60510	H3BTA2_HUMAN;H3BV22_HUMAN;PP4C_HUMAN	PPP4C	Serine/threonine-protein phosphatase (Fragment);Serine/threonine-protein phosphatase (Fragment);Serine/threonine-protein phosphatase 4 catalytic subunit	0	0	0	0	0	1	0	0.333333	2.46861	3.27194	1.81999	6.32561	2.10351	32.8915	FALSE
O00743	PPP6_HUMAN	PPP6C	Serine/threonine-protein phosphatase 6 catalytic subunit	1	2	3	1	4	2	2	2.33333	51.0456	46.1488	130.403	64.5614	48.6796	34.3674	FALSE
P50897	PPT1_HUMAN	PPT1	Palmitoyl-protein thioesterase 1	1	2	2	0	2	1	1.66667	1	28.0248	39.1062	58.2491	7.30696	53.3545	78.9876	FALSE
C9JQA1;O60828	C9JQA1_HUMAN;PQBP1_HUMAN	PQBP1	Polyglutamine-binding protein 1 (Fragment);Polyglutamine-binding protein 1	0	0	0	0	0	1	0	0.333333	7.10171	3.22001	2.8788	11.0501	0.584511	20.0371	FALSE
A6NP52;O60831	A6NP52_HUMAN;PRAF2_HUMAN	PRAF2	PRA1 family protein;PRA1 family protein 2	1	0	0	0	0	0	0.333333	0	52.6516	8.52421	1.68345	7.62673	3.13409	5.57894	FALSE
O43663	PRC1_HUMAN	PRC1	Protein regulator of cytokinesis 1	5	4	8	6	8	7	5.66667	7	159.659	83.9176	167.256	173.135	227.896	197.745	TRUE
Q06830	PRDX1_HUMAN	PRDX1	Peroxiredoxin-1	9	16	12	9	8	12	12.3333	9.66667	2175.26	2090.02	1444.05	1579.29	1669.87	1464.02	TRUE
P32119	PRDX2_HUMAN	PRDX2	Peroxiredoxin-2	1	5	4	4	3	3	3.33333	3.33333	11.9369	106.099	53.7662	57.775	215.558	51.7099	FALSE
P30048	PRDX3_HUMAN	PRDX3	Thioredoxin-dependent peroxide reductase, mitochondrial	0	1	2	0	0	0	1	0	6.87478	6.37108	37.584	8.72927	4.8861	0.481689	FALSE
H7C3T4;Q13162	H7C3T4_HUMAN;PRDX4_HUMAN	PRDX4	Peroxiredoxin-4 (Fragment);Peroxiredoxin-4	0	0	0	0	2	1	0	1	4.88943	6.34238	6.85472	11.2395	46.6564	24.3356	FALSE
Q9HCU5	PREB_HUMAN	PREB	Prolactin regulatory element-binding protein	3	3	1	3	3	4	2.33333	3.33333	63.7367	44.7141	20.3429	29.2269	108.419	90.0755	FALSE
P13861	KAP2_HUMAN	PRKAR2A	cAMP-dependent protein kinase type II-alpha regulatory subunit	1	0	0	1	3	3	0.333333	2.33333	20.7444	6.02509	5.09033	20.927	17.7935	37.8278	FALSE
P41743	KPCI_HUMAN	PRKCI	Protein kinase C iota type	0	1	1	0	2	3	0.666667	1.66667	10.0799	74.1809	13.4951	15.7669	55.0069	27.5416	FALSE
P78527	PRKDC_HUMAN	PRKDC	DNA-dependent protein kinase catalytic subunit	6	9	7	6	5	9	7.33333	6.66667	1325.21	1187.93	1472.95	904.248	831.695	727.361	TRUE
E9PKG1;H7C2I1;Q99873	E9PKG1_HUMAN;H7C2I1_HUMAN;ANM1_HUMAN	PRMT1	Protein arginine N-methyltransferase 1	0	1	0	1	0	0	0.333333	0.333333	10.3079	19.677	0.825016	41.3835	5.48566	5.66659	FALSE
O14744	ANM5_HUMAN	PRMT5	Protein arginine N-methyltransferase 5	1	2	1	1	1	0	1.33333	0.666667	104.892	42.165	6.58951	19.6864	14.5497	5.54215	FALSE
Q9UMS4	PRP19_HUMAN	PRPF19	Pre-mRNA-processing factor 19	8	7	8	9	9	9	7.66667	9	762.8	614.136	1082.52	625.729	782.502	672.335	TRUE
O43395	PRPF3_HUMAN	PRPF3	U4/U6 small nuclear ribonucleoprotein Prp3	0	0	0	2	0	0	0	0.666667	12.7368	6.12971	0.121468	34.9505	4.27089	0.355387	FALSE
Q8WWY3	PRP31_HUMAN	PRPF31	U4/U6 small nuclear ribonucleoprotein Prp31	1	2	1	0	2	2	1.33333	1.33333	30.6779	29.637	42.1075	14.9594	50.9278	37.1915	FALSE
Q8NAV1	PR38A_HUMAN	PRPF38A	Pre-mRNA-splicing factor 38A	0	0	0	0	0	1	0	0.333333	4.27298	3.41079	0.257377	5.63438	2.90147	11.3725	FALSE
Q5VTL8	PR38B_HUMAN	PRPF38B	Pre-mRNA-splicing factor 38B	1	0	0	2	1	2	0.333333	1.66667	19.0073	5.61774	6.59308	161.026	29.6776	52.1013	FALSE
O43172	PRP4_HUMAN	PRPF4	U4/U6 small nuclear ribonucleoprotein Prp4	0	4	0	0	1	1	1.33333	0.666667	13.5034	34.359	0.212516	4.56127	6.1366	12.838	FALSE
O75400	PR40A_HUMAN	PRPF40A	Pre-mRNA-processing factor 40 homolog A	3	2	3	3	2	6	2.66667	3.66667	165.094	150.961	107.662	136.443	45.7347	118.255	FALSE
Q13523	PRP4B_HUMAN	PRPF4B	Serine/threonine-protein kinase PRP4 homolog	8	6	7	5	8	7	7	6.66667	270.493	262.62	243.403	266.854	288.457	237.125	TRUE
O94906	PRP6_HUMAN	PRPF6	Pre-mRNA-processing factor 6	2	3	3	1	6	2	2.66667	3	20.1064	140.377	150.252	27.2703	36.2094	29.1609	FALSE
Q6P2Q9	PRP8_HUMAN	PRPF8	Pre-mRNA-processing-splicing factor 8	5	5	5	5	5	6	5	5.33333	133.54	98.4405	146.138	180.765	111.197	128.612	TRUE
P60891	PRPS1_HUMAN	PRPS1	Ribose-phosphate pyrophosphokinase 1	6	6	5	9	5	11	5.66667	8.33333	159.402	122.15	462.411	325.203	352.533	383.715	TRUE
Q14558	KPRA_HUMAN	PRPSAP1	Phosphoribosyl pyrophosphate synthase-associated protein 1	0	2	0	2	1	2	0.666667	1.66667	9.36237	8.68269	2.405	32.4236	10.558	18.9459	FALSE
Q96HE9	PRR11_HUMAN	PRR11	Proline-rich protein 11	5	5	7	7	6	7	5.66667	6.66667	417.356	404.083	418.671	452.113	408.459	577.422	TRUE
P48634	PRC2A_HUMAN	PRRC2A	Protein PRRC2A	0	1	0	0	3	1	0.333333	1.33333	7.22992	35.3825	3.36055	9.40963	47.0886	23.6478	FALSE
Q5JSZ5	PRC2B_HUMAN	PRRC2B	Protein PRRC2B	0	0	0	0	0	1	0	0.333333	5.91155	11.3066	0.764876	14.0694	1.88251	11.4506	FALSE
E7EPN9;Q9Y520	E7EPN9_HUMAN;PRC2C_HUMAN	PRRC2C	Protein PRRC2C	3	1	2	0	6	2	2	2.66667	23.5765	9.91489	10.996	5.53715	222.022	12.4583	FALSE
C9JIZ6;P07602	C9JIZ6_HUMAN;SAP_HUMAN	PSAP	Prosaposin	3	1	1	1	1	0	1.66667	0.666667	52.1917	10.6759	24.8639	18.8516	5.7849	3.28417	FALSE
Q9Y617	SERC_HUMAN	PSAT1	Phosphoserine aminotransferase	0	0	0	1	0	0	0	0.333333	2.8113	9.44882	1.08156	33.2688	1.08655	2.10191	FALSE
O75475	PSIP1_HUMAN	PSIP1	PC4 and SFRS1-interacting protein	1	0	1	0	0	1	0.666667	0.333333	26.6918	1.33962	50.3555	15.0653	0.11489	11.379	FALSE
F5GX11;P25786	F5GX11_HUMAN;PSA1_HUMAN	PSMA1	Proteasome endopeptidase complex;Proteasome subunit alpha type-1	0	0	0	0	1	2	0	1	2.15903	0.550952	3.417	7.52116	23.0304	15.8938	FALSE
P25788	PSA3_HUMAN	PSMA3	Proteasome subunit alpha type-3	0	1	0	1	0	1	0.333333	0.666667	9.62173	23.2462	9.31937	15.1391	4.65465	34.3245	FALSE
H0YL69;H0YMZ1;P25789	H0YL69_HUMAN;H0YMZ1_HUMAN;PSA4_HUMAN	PSMA4	Proteasome subunit alpha type (Fragment);Proteasome subunit alpha type (Fragment);Proteasome subunit alpha type-4	1	1	2	0	1	0	1.33333	0.333333	15.6271	17.5107	15.8681	8.93714	5.09554	3.17525	FALSE
P28066	PSA5_HUMAN	PSMA5	Proteasome subunit alpha type-5	1	2	2	1	0	1	1.66667	0.666667	32.6179	29.4669	27.6834	46.604	2.30682	47.7626	FALSE
G3V295;G3V3I1;G3V3U4;G3V5Z7;P60900	G3V295_HUMAN;G3V3I1_HUMAN;G3V3U4_HUMAN;G3V5Z7_HUMAN;PSA6_HUMAN	PSMA6	Proteasome subunit alpha type;Proteasome subunit alpha type;Proteasome subunit alpha type;Proteasome subunit alpha type;Proteasome subunit alpha type-6	1	0	0	1	0	1	0.333333	0.666667	23.2846	5.62026	1.38666	11.7525	2.3275	13.1831	FALSE
O14818;Q8TAA3	PSA7_HUMAN;PSA7L_HUMAN	PSMA7;PSMA8	Proteasome subunit alpha type-7;Proteasome subunit alpha type-7-like	0	1	2	1	2	1	1	1.33333	14.1552	31.8351	21.7574	33.661	38.6545	16.8537	FALSE
P20618	PSB1_HUMAN	PSMB1	Proteasome subunit beta type-1	0	2	0	0	0	0	0.666667	0	0.420863	17.5568	3.19806	2.60721	5.52698	5.22214	FALSE
P49721	PSB2_HUMAN	PSMB2	Proteasome subunit beta type-2	1	2	2	1	0	2	1.66667	1	20.2657	3.64181	57.3945	30.2905	0.548263	22.9972	FALSE
H0YJM8;P28074	H0YJM8_HUMAN;PSB5_HUMAN	PSMB5	Proteasome subunit beta type-5 (Fragment);Proteasome subunit beta type-5	0	0	1	0	0	1	0.333333	0.333333	6.3552	0.38729	7.62821	14.4108	1.35689	4.60488	FALSE
P28072	PSB6_HUMAN	PSMB6	Proteasome subunit beta type-6	1	1	1	2	0	1	1	1	20.3987	13.5247	21.235	25.6674	4.38519	7.73675	FALSE
P62191	PRS4_HUMAN	PSMC1	26S proteasome regulatory subunit 4	0	3	1	2	2	0	1.33333	1.33333	7.31219	101.089	20.3721	22.185	48.9627	5.80843	FALSE
P35998	PRS7_HUMAN	PSMC2	26S proteasome regulatory subunit 7	5	2	6	5	6	6	4.33333	5.66667	88.9256	46.0213	97.846	39.0779	86.1783	152.057	TRUE
E9PKD5;E9PM69;P17980;R4GNH3	E9PKD5_HUMAN;E9PM69_HUMAN;PRS6A_HUMAN;R4GNH3_HUMAN	PSMC3	26S protease regulatory subunit 6A (Fragment);26S protease regulatory subunit 6A;26S proteasome regulatory subunit 6A;26S protease regulatory subunit 6A	3	1	2	1	2	2	2	1.66667	49.7794	123.347	53.8386	39.9811	52.6958	32.3432	FALSE
P43686	PRS6B_HUMAN	PSMC4	26S proteasome regulatory subunit 6B	2	5	2	0	2	1	3	1	70.5085	96.9208	57.603	0.199119	15.7393	10.819	FALSE
P62195	PRS8_HUMAN	PSMC5	26S proteasome regulatory subunit 8	0	4	1	5	2	5	1.66667	4	5.34417	86.8435	45.6247	228.492	123.818	48.3646	FALSE
A0A087X2I1;P62333	A0A087X2I1_HUMAN;PRS10_HUMAN	PSMC6	26S protease regulatory subunit 10B;26S proteasome regulatory subunit 10B	2	3	2	1	4	4	2.33333	3	52.1481	109.827	22.6049	78.7428	57.3788	125.994	FALSE
A0A087WW66;Q99460	A0A087WW66_HUMAN;PSMD1_HUMAN	PSMD1	26S proteasome non-ATPase regulatory subunit 1	2	2	0	2	2	5	1.33333	3	38.7626	60.2296	2.37584	12.2614	47.2143	73.4971	FALSE
B1AJY5;B1AJY7;O75832	B1AJY5_HUMAN;B1AJY7_HUMAN;PSD10_HUMAN	PSMD10	26S proteasome non-ATPase regulatory subunit 10	1	0	0	1	0	1	0.333333	0.666667	18.6864	5.62057	2.19674	19.588	5.33469	4.85835	FALSE
O00231	PSD11_HUMAN	PSMD11	26S proteasome non-ATPase regulatory subunit 11	0	2	1	0	1	3	1	1.33333	0.348918	12.778	22.4738	3.86573	19.0192	24.1773	FALSE
O00232	PSD12_HUMAN	PSMD12	26S proteasome non-ATPase regulatory subunit 12	0	1	0	0	0	4	0.333333	1.33333	5.09416	68.4241	7.71504	0.230758	5.72023	48.8144	FALSE
A0A087WUL9;E9PL38;E9PQG3;J3KNQ3;Q9UNM6	A0A087WUL9_HUMAN;E9PL38_HUMAN;E9PQG3_HUMAN;J3KNQ3_HUMAN;PSD13_HUMAN	PSMD13	26S proteasome non-ATPase regulatory subunit 13;26S proteasome non-ATPase regulatory subunit 13 (Fragment);26S proteasome non-ATPase regulatory subunit 13;26S proteasome non-ATPase regulatory subunit 13;26S proteasome non-ATPase regulatory subunit 13	0	0	1	0	0	0	0.333333	0	9.07459	2.46067	8.66218	3.54385	4.63046	4.7488	FALSE
O00487	PSDE_HUMAN	PSMD14	26S proteasome non-ATPase regulatory subunit 14	0	1	2	2	1	0	1	1	1.44094	48.2465	41.2526	53.2679	62.299	0.532718	FALSE
Q13200	PSMD2_HUMAN	PSMD2	26S proteasome non-ATPase regulatory subunit 2	2	3	3	4	4	2	2.66667	3.33333	66.1766	123.659	67.4688	93.5261	73.5139	40.4287	FALSE
O43242	PSMD3_HUMAN	PSMD3	26S proteasome non-ATPase regulatory subunit 3	5	4	5	6	5	4	4.66667	5	195.331	78.3075	220.2	176.023	143.162	83.332	TRUE
P55036;Q5VWC4	PSMD4_HUMAN;Q5VWC4_HUMAN	PSMD4	26S proteasome non-ATPase regulatory subunit 4	1	2	2	2	2	2	1.66667	2	30.208	22.9744	76.6508	60.0396	24.2672	26.6773	FALSE
Q15008	PSMD6_HUMAN	PSMD6	26S proteasome non-ATPase regulatory subunit 6	1	1	2	1	2	1	1.33333	1.33333	37.1799	31.5007	30.4474	46.7633	31.1245	35.5562	FALSE
H3BNT7;H3BTM8;P51665	H3BNT7_HUMAN;H3BTM8_HUMAN;PSMD7_HUMAN	PSMD7	26S proteasome non-ATPase regulatory subunit 7	1	0	1	0	0	0	0.666667	0	16.8963	5.85285	15.4316	12.9305	5.63381	0.950187	FALSE
J3KN29;O00233	J3KN29_HUMAN;PSMD9_HUMAN	PSMD9	26S proteasome non-ATPase regulatory subunit 9	0	3	0	0	1	2	1	1	6.75415	112.761	8.40414	11.2758	3.56703	28.2568	FALSE
K7ESG5;P61289	K7ESG5_HUMAN;PSME3_HUMAN	PSME3	Proteasome activator complex subunit 3	0	2	0	1	0	0	0.666667	0.333333	11.7125	180.209	8.5877	130.719	3.61353	1.20961	FALSE
Q8WXF1	PSPC1_HUMAN	PSPC1	Paraspeckle component 1	3	4	3	5	6	5	3.33333	5.33333	67.6775	109.783	115.039	178.164	178.891	165.464	TRUE
A0A0U1RRM4;P26599	A0A0U1RRM4_HUMAN;PTBP1_HUMAN	PTBP1	Polypyrimidine tract-binding protein 1	7	5	6	8	7	9	6	8	247.843	388.512	427.587	503.914	481.287	489.875	TRUE
P48651	PTSS1_HUMAN	PTDSS1	Phosphatidylserine synthase 1	6	4	7	5	4	5	5.66667	4.66667	161.188	197.508	285.01	86.7004	86.8492	145.493	TRUE
Q13308	PTK7_HUMAN	PTK7	Inactive tyrosine-protein kinase 7	0	0	0	0	1	1	0	0.666667	7.63054	4.55933	0.257726	14.7448	12.9741	614.092	FALSE
B8ZZQ6;P06454	B8ZZQ6_HUMAN;PTMA_HUMAN	PTMA	Prothymosin alpha	2	0	0	0	0	0	0.666667	0	48.415	6.56762	9.48493	2.77522	2.36195	0.15228	FALSE
A0A0D9SGK2;Q93096	A0A0D9SGK2_HUMAN;TP4A1_HUMAN	PTP4A1	Protein tyrosine phosphatase type IVA 1	0	0	1	2	1	1	0.333333	1.33333	0.178451	5.20111	20.3415	34.6802	12.5123	41.5397	FALSE
Q8WUK0	PTPM1_HUMAN	PTPMT1	Phosphatidylglycerophosphatase and protein-tyrosine phosphatase 1	2	1	1	0	0	1	1.33333	0.333333	36.377	13.1056	11.6149	3.66893	2.75401	20.3422	FALSE
P18031	PTN1_HUMAN	PTPN1	Tyrosine-protein phosphatase non-receptor type 1	31	38	37	35	27	28	35.3333	30	64376	87308.3	43251.6	39675.3	60682.9	75838	TRUE
Q12923	PTN13_HUMAN	PTPN13	Tyrosine-protein phosphatase non-receptor type 13	3	4	5	0	1	1	4	0.666667	38.27	39.6017	53.4851	8.82387	7.80607	16.6997	FALSE
K7ER87;P17706	K7ER87_HUMAN;PTN2_HUMAN	PTPN2	Tyrosine-protein phosphatase non-receptor type 2	0	3	4	0	3	0	2.33333	1	1.00645	13.6551	11.1952	0.60959	8.04669	1.028	FALSE
P10586	PTPRF_HUMAN	PTPRF	Receptor-type tyrosine-protein phosphatase F	0	0	1	1	1	2	0.333333	1.33333	8.39857	1.38894	25.0086	15.0343	16.9895	52.4823	FALSE
A0A087WTK0;A0A087WVC6;Q12913	A0A087WTK0_HUMAN;A0A087WVC6_HUMAN;PTPRJ_HUMAN	PTPRJ	Receptor-type tyrosine-protein phosphatase eta	1	0	0	0	0	0	0.333333	0	27.7883	4.54647	10.1599	3.46939	2.21696	5.10552	FALSE
J3KQ48;Q9Y3E5	J3KQ48_HUMAN;PTH2_HUMAN	PTRH2	Peptidyl-tRNA hydrolase 2, mitochondrial;Peptidyl-tRNA hydrolase 2, mitochondrial	8	7	5	3	7	5	6.66667	5	438.933	560.038	148.765	303.555	301.196	239.977	TRUE
A0A0J9YVP6;A0A0J9YVR6;A0A0J9YWM1;A0A0J9YXJ8;A0A0J9YXX5;A0A0J9YYL3;E9PQ56;H0YEM1;Q9UHX1	A0A0J9YVP6_HUMAN;A0A0J9YVR6_HUMAN;A0A0J9YWM1_HUMAN;A0A0J9YXJ8_HUMAN;A0A0J9YXX5_HUMAN;A0A0J9YYL3_HUMAN;E9PQ56_HUMAN;H0YEM1_HUMAN;PUF60_HUMAN	PUF60	Poly(U)-binding-splicing factor PUF60 (Fragment);Poly(U)-binding-splicing factor PUF60 (Fragment);Poly(U)-binding-splicing factor PUF60 (Fragment);Poly(U)-binding-splicing factor PUF60 (Fragment);Poly(U)-binding-splicing factor PUF60 (Fragment);Poly(U)-binding-splicing factor PUF60 (Fragment);Poly(U)-binding-splicing factor PUF60 (Fragment);Poly(U)-binding-splicing factor PUF60 (Fragment);Poly(U)…	1	0	1	2	4	3	0.666667	3	29.755	1.64282	16.4967	63.2025	124.118	24.9238	FALSE
E9PR38;H0YDK8;H0YEH2;Q14671;Q5T1Z4;Q5T1Z8	E9PR38_HUMAN;H0YDK8_HUMAN;H0YEH2_HUMAN;PUM1_HUMAN;Q5T1Z4_HUMAN;Q5T1Z8_HUMAN	PUM1	Pumilio homolog 1;Pumilio homolog 1 (Fragment);Pumilio homolog 1 (Fragment);Pumilio homolog 1;Pumilio homolog 1;Pumilio homolog 1	0	0	0	0	0	2	0	0.666667	9.75559	9.4855	6.42166	1.25251	4.38223	20.7032	FALSE
Q15397	PUM3_HUMAN	PUM3	Pumilio homolog 3	0	0	1	1	1	0	0.333333	0.666667	9.32626	5.79442	14.7338	50.6151	17.9507	5.53799	FALSE
J3KQ22;J3QL24	J3KQ22_HUMAN;J3QL24_HUMAN	PYCR1	Pyrroline-5-carboxylate reductase (Fragment);Pyrroline-5-carboxylate reductase 1, mitochondrial (Fragment)	1	0	2	1	2	1	1	1.33333	40.9442	8.44127	62.5753	12.6482	68.8674	40.4383	FALSE
Q96C36	P5CR2_HUMAN	PYCR2	Pyrroline-5-carboxylate reductase 2	6	4	6	6	5	6	5.33333	5.66667	213.866	154.923	680.596	177.669	183.321	247.938	TRUE
A0A0A0MQS1;Q53H96	A0A0A0MQS1_HUMAN;P5CR3_HUMAN	PYCR3	Pyrroline-5-carboxylate reductase;Pyrroline-5-carboxylate reductase 3	2	3	4	1	4	1	3	2	43.741	37.9742	71.2861	14.2374	95.879	26.7044	FALSE
Q9BRP8	PYM1_HUMAN	PYM1	Partner of Y14 and mago	0	0	0	0	1	0	0	0.333333	8.28476	10.3356	9.44544	2.5259	9.58768	3.42886	FALSE
P47897	SYQ_HUMAN	QARS	Glutamine--tRNA ligase	1	5	3	4	4	5	3	4.33333	26.2353	107.741	121.068	156.364	50.645	37.8008	FALSE
Q96PU8	QKI_HUMAN	QKI	Protein quaking	0	1	0	0	1	1	0.333333	0.666667	2.30107	69.1549	10.3826	12.7741	9.7713	35.9017	FALSE
Q9NXS2	QPCTL_HUMAN	QPCTL	Glutaminyl-peptide cyclotransferase-like protein	3	4	1	2	0	0	2.66667	0.666667	85.7739	68.0057	27.8321	31.4377	4.38311	4.5972	FALSE
Q9H974	QTRT2_HUMAN	QTRT2	Queuine tRNA-ribosyltransferase accessory subunit 2	0	1	1	0	0	0	0.666667	0	13.7156	15.3048	22.2932	4.63341	2.73205	2.84253	FALSE
P61026	RAB10_HUMAN	RAB10	Ras-related protein Rab-10	3	5	1	2	5	4	3	3.66667	112.848	93.9701	34.2821	26.3049	64.0451	118.563	FALSE
P62491	RB11A_HUMAN	RAB11A	Ras-related protein Rab-11A	6	4	7	5	7	6	5.66667	6	447.365	341.228	410.016	383.773	317.319	278.182	TRUE
Q6IQ22	RAB12_HUMAN	RAB12	Ras-related protein Rab-12	0	2	1	1	0	1	1	0.666667	12.5445	15.1851	17.0813	30.3016	1.69054	20.7679	FALSE
P51153	RAB13_HUMAN	RAB13	Ras-related protein Rab-13	4	4	3	3	3	3	3.66667	3	132.527	254.894	129.002	231.578	98.0363	230.472	FALSE
P61106	RAB14_HUMAN	RAB14	Ras-related protein Rab-14	3	4	4	2	3	2	3.66667	2.33333	122.026	161.554	110.161	116.601	81.114	61.9352	FALSE
Q9NP72	RAB18_HUMAN	RAB18	Ras-related protein Rab-18	1	5	5	3	4	6	3.66667	4.33333	71.0553	209.682	216.886	202.424	121.703	122.89	FALSE
E7END7	E7END7_HUMAN	RAB1A	Ras-related protein Rab-1A	1	2	2	1	1	1	1.66667	1	26.0802	47.5845	50.4243	51.2495	2.62888	6.74626	FALSE
Q9H0U4	RAB1B_HUMAN	RAB1B	Ras-related protein Rab-1B	5	2	3	2	5	1	3.33333	2.66667	364.427	51.9715	109.994	44.9272	123.612	52.3272	FALSE
Q9UL25	RAB21_HUMAN	RAB21	Ras-related protein Rab-21	9	4	5	3	3	4	6	3.33333	119.323	84.7078	86.9298	41.0658	119.724	105.984	TRUE
O14966;P57729;Q13637	RAB7L_HUMAN;RAB38_HUMAN;RAB32_HUMAN	RAB29;RAB38;RAB32	Ras-related protein Rab-7L1;Ras-related protein Rab-38;Ras-related protein Rab-32	0	1	0	0	0	0	0.333333	0	12.2183	32.6478	2.09669	7.01187	2.69161	5.31572	FALSE
P61019	RAB2A_HUMAN	RAB2A	Ras-related protein Rab-2A	4	6	4	3	4	5	4.66667	4	184.572	261.452	271.42	116.507	42.6573	130.695	FALSE
J3QR51;Q13636;Q9UL26	J3QR51_HUMAN;RAB31_HUMAN;RB22A_HUMAN	RAB31;RAB31;RAB22A	Ras-related protein Rab-31;Ras-related protein Rab-31;Ras-related protein Rab-22A	0	1	0	0	1	1	0.333333	0.666667	12.7229	19.169	1.26198	8.83125	13.6683	13.6356	FALSE
Q9BZG1	RAB34_HUMAN	RAB34	Ras-related protein Rab-34	1	1	0	0	0	1	0.666667	0.333333	25.6575	23.8025	10.1507	12.3312	0.815768	11.4061	FALSE
Q15286	RAB35_HUMAN	RAB35	Ras-related protein Rab-35	5	4	5	2	3	6	4.66667	3.66667	122.714	79.851	100.268	115.106	104.457	105.071	FALSE
O95716;P20336	RAB3D_HUMAN;RAB3A_HUMAN	RAB3D;RAB3A	Ras-related protein Rab-3D;Ras-related protein Rab-3A	0	0	0	0	1	0	0	0.333333	10.2257	11.2703	0.225004	12.6195	17.3361	1.18565	FALSE
P20338	RAB4A_HUMAN	RAB4A	Ras-related protein Rab-4A	1	1	0	0	0	2	0.666667	0.666667	27.7863	10.0315	3.09104	14.9958	2.2596	21.0811	FALSE
P20339	RAB5A_HUMAN	RAB5A	Ras-related protein Rab-5A	1	0	1	1	1	1	0.666667	1	58.744	7.53971	41.2729	45.7568	16.1848	36.2464	FALSE
P61020	RAB5B_HUMAN	RAB5B	Ras-related protein Rab-5B	1	1	0	0	0	0	0.666667	0	10.0258	30.574	2.6097	12.7397	5.24842	3.24355	FALSE
P51148	RAB5C_HUMAN	RAB5C	Ras-related protein Rab-5C	6	6	9	6	7	8	7	7	309.031	167.109	321.47	366.507	375.476	242.793	TRUE
P20340	RAB6A_HUMAN	RAB6A	Ras-related protein Rab-6A	2	2	1	4	1	3	1.66667	2.66667	146.884	44.0804	21.3776	72.1356	15.4748	147.081	FALSE
P51149	RAB7A_HUMAN	RAB7A	Ras-related protein Rab-7a	8	8	6	6	6	5	7.33333	5.66667	445.288	323.864	519.492	278.718	312.363	291.177	TRUE
P61006	RAB8A_HUMAN	RAB8A	Ras-related protein Rab-8A	2	1	1	3	1	2	1.33333	2	24.396	9.30306	25.634	34.9319	7.93253	20.4096	FALSE
P51151	RAB9A_HUMAN	RAB9A	Ras-related protein Rab-9A	1	1	0	0	1	2	0.666667	1	34.3557	16.9453	2.43514	15.5412	29.4646	31.2854	FALSE
B4DHR0;Q9H5N1	B4DHR0_HUMAN;RABE2_HUMAN	RABEP2	Rab GTPase-binding effector protein 2	0	0	1	0	0	0	0.333333	0	10.4458	5.47039	6.70462	2.83966	0.336487	5.67446	FALSE
Q5HYI8	RABL3_HUMAN	RABL3	Rab-like protein 3	3	2	2	0	0	1	2.33333	0.333333	59.6891	27.8309	56.4129	2.53961	0.206068	10.6159	FALSE
P63000	RAC1_HUMAN	RAC1	Ras-related C3 botulinum toxin substrate 1	5	5	5	6	6	12	5	8	555.179	616.681	777.245	653.527	460.108	480.515	TRUE
B1AH77;B1AH80	B1AH77_HUMAN;B1AH80_HUMAN	RAC2	Ras-related C3 botulinum toxin substrate 2	1	2	0	0	2	1	1	1	52.0217	22.4505	9.70394	0.645132	52.8973	36.2598	FALSE
J3KSC4;J3QLK0	J3KSC4_HUMAN;J3QLK0_HUMAN	RAC3	Ras-related C3 botulinum toxin substrate 3 (Fragment)	1	1	3	3	2	1	1.66667	2	33.0646	25.7665	76.8041	72.9147	49.7791	14.3779	FALSE
F8VRD2;Q9H0H5	F8VRD2_HUMAN;RGAP1_HUMAN	RACGAP1	Rac GTPase-activating protein 1 (Fragment);Rac GTPase-activating protein 1	0	0	0	1	0	1	0	0.666667	13.0601	8.49955	4.64946	16.8513	5.57169	25.6657	FALSE
P63244	RACK1_HUMAN	RACK1	Receptor of activated protein C kinase 1	9	10	7	11	8	10	8.66667	9.66667	763.548	1296.43	1104.74	899.248	926.204	1134.21	TRUE
Q92878	RAD50_HUMAN	RAD50	DNA repair protein RAD50	0	1	0	1	2	1	0.333333	1.33333	11.6623	11.2738	8.4264	13.0662	15.6915	51.8647	FALSE
E9PQ57;P78406	E9PQ57_HUMAN;RAE1L_HUMAN	RAE1	mRNA export factor	5	6	6	6	6	4	5.66667	5.33333	281.672	293.224	245.459	190.78	160.395	172.408	TRUE
P04049	RAF1_HUMAN	RAF1	RAF proto-oncogene serine/threonine-protein kinase	1	0	1	1	2	1	0.666667	1.33333	12.2466	6.37807	14.7059	16.3643	8.5489	38.3982	FALSE
Q9P0K7	RAI14_HUMAN	RAI14	Ankycorbin	5	6	6	7	6	7	5.66667	6.66667	210.639	439.428	394.965	368.345	328.084	385.916	TRUE
P11233	RALA_HUMAN	RALA	Ras-related protein Ral-A	5	5	6	5	6	6	5.33333	5.66667	232.848	425.835	326.509	348.518	264.34	567.767	TRUE
B5MDF5;J3KQE5;P62826	B5MDF5_HUMAN;J3KQE5_HUMAN;RAN_HUMAN	RAN	GTP-binding nuclear protein Ran;GTP-binding nuclear protein Ran (Fragment);GTP-binding nuclear protein Ran	7	7	6	7	8	6	6.66667	7	299.211	550.868	630.369	608.281	366.43	802.999	TRUE
F6WQW2;P43487	F6WQW2_HUMAN;RANG_HUMAN	RANBP1	Ran-specific GTPase-activating protein	1	1	0	0	0	0	0.666667	0	22.0885	16.0366	7.53015	3.72483	3.3776	0.524691	FALSE
P49792	RBP2_HUMAN	RANBP2	E3 SUMO-protein ligase RanBP2	4	0	3	0	4	0	2.33333	1.33333	62.8305	10.5376	50.9531	12.7895	56.9403	0.474872	FALSE
P46060	RAGP1_HUMAN	RANGAP1	Ran GTPase-activating protein 1	2	4	3	4	1	2	3	2.33333	25.6315	142.688	44.3356	58.1872	55.2999	55.189	FALSE
P62834	RAP1A_HUMAN	RAP1A	Ras-related protein Rap-1A	3	6	7	4	9	7	5.33333	6.66667	381.274	284.598	276.062	395.452	293.907	508.828	TRUE
P61224	RAP1B_HUMAN	RAP1B	Ras-related protein Rap-1b	0	1	1	1	0	1	0.666667	0.666667	8.03534	89.3886	305.919	245.028	1.61677	146.592	FALSE
P61225	RAP2B_HUMAN	RAP2B	Ras-related protein Rap-2b	0	1	2	1	2	0	1	1	8.54674	34.6236	585.786	437.049	19.9692	4.43706	FALSE
Q9Y3L5	RAP2C_HUMAN	RAP2C	Ras-related protein Rap-2c	0	2	0	0	1	1	0.666667	0.666667	1.78421	14.3192	2.60287	1.85123	12.6493	23.3672	FALSE
P54136	SYRC_HUMAN	RARS	Arginine--tRNA ligase, cytoplasmic	6	5	7	8	5	6	6	6.33333	258.876	221.453	194.187	317.404	185.818	101.636	TRUE
Q9NYW8	RBAK_HUMAN	RBAK	RB-associated KRAB zinc finger protein	0	1	0	0	0	0	0.333333	0	12.1344	11.4331	7.03932	1.14905	1.48774	4.8137	FALSE
Q09028	RBBP4_HUMAN	RBBP4	Histone-binding protein RBBP4	3	3	3	1	5	5	3	3.66667	109.241	138.954	90.7089	38.2624	124.346	189.586	FALSE
Q7Z6E9	RBBP6_HUMAN	RBBP6	E3 ubiquitin-protein ligase RBBP6	9	10	12	7	13	11	10.3333	10.3333	1414.55	1587.55	1391.23	1043.35	1057.99	800.554	TRUE
Q5JP01	Q5JP01_HUMAN	RBBP7	Histone-binding protein RBBP7 (Fragment)	1	0	0	0	1	1	0.333333	0.666667	17.1991	0.104462	6.70583	10.115	14.6439	38.906	FALSE
Q8N0V3	RBFA_HUMAN	RBFA	Putative ribosome-binding factor A, mitochondrial	2	4	2	4	4	7	2.66667	5	55.5004	111.637	93.0679	114.75	101.557	71.8711	TRUE
Q96PK6	RBM14_HUMAN	RBM14	RNA-binding protein 14	5	3	6	6	6	7	4.66667	6.33333	142.942	61.9796	196.705	180.723	177.851	295.117	TRUE
A0A087WWP4;Q96T37	A0A087WWP4_HUMAN;RBM15_HUMAN	RBM15	Putative RNA-binding protein 15	4	2	2	5	5	6	2.66667	5.33333	89.0334	29.7178	27.1341	161.312	134.438	140.665	TRUE
Q96I25	SPF45_HUMAN	RBM17	Splicing factor 45	1	0	0	1	3	1	0.333333	1.66667	11.5446	0.848255	7.80106	25.0401	29.356	24.1495	FALSE
Q9NW64	RBM22_HUMAN	RBM22	Pre-mRNA-splicing factor RBM22	1	1	3	0	2	2	1.66667	1.33333	40.9814	14.3798	57.416	14.5229	38.2188	36.117	FALSE
Q86U06	RBM23_HUMAN	RBM23	Probable RNA-binding protein 23	2	5	2	0	5	3	3	2.66667	98.0372	223.393	113.499	14.095	147.909	92.1436	FALSE
P49756	RBM25_HUMAN	RBM25	RNA-binding protein 25	5	2	4	4	3	7	3.66667	4.66667	155.3	48.2433	66.2119	45.6954	45.3933	156.546	FALSE
Q5T8P6	RBM26_HUMAN	RBM26	RNA-binding protein 26	5	5	5	5	4	5	5	4.66667	97.0266	93.9855	163.808	230.204	168.011	235.738	TRUE
Q9P2N5	RBM27_HUMAN	RBM27	RNA-binding protein 27	3	6	2	4	5	6	3.66667	5	62.4172	81.2621	48.2495	107.022	95.4143	113.607	TRUE
Q9NW13	RBM28_HUMAN	RBM28	RNA-binding protein 28	0	1	1	1	1	2	0.666667	1.33333	0.316207	17.2985	14.6168	13.3331	17.552	35.5288	FALSE
P98179	RBM3_HUMAN	RBM3	RNA-binding protein 3	2	4	2	2	4	7	2.66667	4.33333	180.897	218.316	133.295	145.4	264.104	209.49	FALSE
H0Y3K4;Q96EV2	H0Y3K4_HUMAN;RBM33_HUMAN	RBM33	RNA-binding protein 33 (Fragment);RNA-binding protein 33	0	0	0	0	1	0	0	0.333333	8.24514	2.02736	2.525	6.12564	14.446	2.49033	FALSE
A2A2V2;P42696	A2A2V2_HUMAN;RBM34_HUMAN	RBM34	RNA-binding protein 34 (Fragment);RNA-binding protein 34	0	0	1	0	2	0	0.333333	0.666667	3.92338	4.8777	9.77061	5.99824	4.40098	5.10983	FALSE
Q14498	RBM39_HUMAN	RBM39	RNA-binding protein 39	12	7	11	10	9	7	10	8.66667	1640.25	4982.12	1228.51	2285.68	3476.32	3100.62	TRUE
G3XAC6	G3XAC6_HUMAN	RBM39	RNA-binding protein 39	1	0	0	0	0	0	0.333333	0	61.859	2.15311	1.87162	5.51331	0.756167	2.45266	FALSE
E9PB51;Q9BWF3	E9PB51_HUMAN;RBM4_HUMAN	RBM4	RNA-binding protein 4 (Fragment);RNA-binding protein 4	1	0	0	3	1	1	0.333333	1.66667	21.4697	6.11378	1.13716	20.8295	9.92994	23.83	FALSE
K7EP90;K7EQ03;Q9BTD8	K7EP90_HUMAN;K7EQ03_HUMAN;RBM42_HUMAN	RBM42	RNA-binding protein 42	0	0	0	1	0	0	0	0.333333	2.71745	0.0877663	5.49332	4.83413	3.89521	0.859384	FALSE
Q9Y5S9	RBM8A_HUMAN	RBM8A	RNA-binding protein 8A	0	0	1	1	0	0	0.333333	0.333333	10.9843	1.95445	15.6401	24.2938	4.336	5.49233	FALSE
P38159	RBMX_HUMAN	RBMX	RNA-binding motif protein, X chromosome	5	4	5	5	5	7	4.66667	5.66667	191.868	152.657	240.054	661.244	261.406	206.049	TRUE
A0A1W2PP04;Q9Y388	A0A1W2PP04_HUMAN;RBMX2_HUMAN	RBMX2	RNA-binding motif protein, X-linked 2;RNA-binding motif protein, X-linked 2	3	1	4	3	7	1	2.66667	3.66667	94.0857	4.76543	110.037	71.0827	63.8727	35.0118	FALSE
P62877	RBX1_HUMAN	RBX1	E3 ubiquitin-protein ligase RBX1	0	2	2	1	0	1	1.33333	0.666667	13.3991	13.6492	26.9968	28.1389	2.51118	2.86829	FALSE
C9JW69;P18754	C9JW69_HUMAN;RCC1_HUMAN	RCC1	Regulator of chromosome condensation (Fragment);Regulator of chromosome condensation	2	0	0	1	1	0	0.666667	0.666667	23.1906	10.5958	9.98036	24.2783	3.21072	5.06756	FALSE
Q96I51	RCC1L_HUMAN	RCC1L	RCC1-like G exchanging factor-like protein	0	2	5	2	1	2	2.33333	1.66667	8.09862	97.3164	63.4493	13.2381	50.1131	50.7915	FALSE
Q9P258	RCC2_HUMAN	RCC2	Protein RCC2	6	5	8	6	8	8	6.33333	7.33333	312.452	184.456	308.767	399.025	249.525	407.534	TRUE
Q15293	RCN1_HUMAN	RCN1	Reticulocalbin-1	0	1	1	0	3	2	0.666667	1.66667	6.42987	16.6887	14.5969	0.206185	24.3952	187.758	FALSE
Q14257	RCN2_HUMAN	RCN2	Reticulocalbin-2	2	2	2	0	3	3	2	2	35.9722	132.243	55.116	13.384	82.392	60.6337	FALSE
Q8IZV5	RDH10_HUMAN	RDH10	Retinol dehydrogenase 10	0	1	1	0	1	0	0.666667	0.333333	12.7671	15.2059	19.3541	7.81815	12.5553	1.38912	FALSE
Q8TC12	RDH11_HUMAN	RDH11	Retinol dehydrogenase 11	0	0	2	0	0	1	0.666667	0.333333	3.15146	4.1928	30.8164	6.08187	1.71776	24.8894	FALSE
Q8NBN7	RDH13_HUMAN	RDH13	Retinol dehydrogenase 13	0	0	1	0	2	0	0.333333	0.666667	0.774065	6.84976	9.59369	8.09753	13.6577	3.5162	FALSE
P35241	RADI_HUMAN	RDX	Radixin	3	1	2	0	0	1	2	0.333333	35.7681	25.8254	83.3241	10.9909	2.85585	8.0681	FALSE
P46063	RECQ1_HUMAN	RECQL	ATP-dependent DNA helicase Q1	1	1	3	3	4	2	1.66667	3	28.6219	18.3593	20.6287	34.8928	44.9326	27.948	FALSE
A0A087WZ30;O94761	A0A087WZ30_HUMAN;RECQ4_HUMAN	RECQL4	ATP-dependent DNA helicase Q4	0	2	1	0	0	1	1	0.333333	7.63998	11.3001	18.3206	4.00916	0.844989	12.8727	FALSE
E5RGS2;Q9H6H4	E5RGS2_HUMAN;REEP4_HUMAN	REEP4	Receptor expression-enhancing protein;Receptor expression-enhancing protein 4	2	3	1	1	0	0	2	0.333333	83.8736	88.5962	488.152	18.9722	5.59668	2.73249	FALSE
O15258	RER1_HUMAN	RER1	Protein RER1	1	0	2	0	1	0	1	0.333333	63.8076	9.52119	59.5014	8.63435	12.5848	5.70084	FALSE
Q9GZR2	REXO4_HUMAN	REXO4	RNA exonuclease 4	3	1	2	0	4	4	2	2.66667	43.8043	16.7624	25.5615	11.3602	27.0085	264.097	FALSE
P35251	RFC1_HUMAN	RFC1	Replication factor C subunit 1	3	1	2	0	1	1	2	0.666667	19.5936	446.345	412.573	7.37425	40.5623	15.4898	FALSE
P35250	RFC2_HUMAN	RFC2	Replication factor C subunit 2	3	2	2	0	4	4	2.33333	2.66667	113.937	89.9553	71.006	1.94278	104.225	101.283	FALSE
P40938	RFC3_HUMAN	RFC3	Replication factor C subunit 3	5	6	3	1	6	6	4.66667	4.33333	130.01	231.785	109.019	23.2236	208.055	139.422	FALSE
P35249	RFC4_HUMAN	RFC4	Replication factor C subunit 4	2	1	0	0	4	2	1	2	43.4275	13.6652	2.56812	7.05437	47.0872	58.9673	FALSE
P40937	RFC5_HUMAN	RFC5	Replication factor C subunit 5	3	3	1	1	3	2	2.33333	2	43.402	53.7349	16.831	31.6421	53.173	52.2432	FALSE
B5MDE0;Q96AA3	B5MDE0_HUMAN;RFT1_HUMAN	RFT1	Protein RFT1 homolog	0	1	0	0	1	0	0.333333	0.333333	5.53547	16.7062	8.34003	6.70728	14.9851	2.20788	FALSE
Q15382	RHEB_HUMAN	RHEB	GTP-binding protein Rheb	1	2	1	1	1	1	1.33333	1	11.9554	61.0825	19.4917	25.973	11.4668	11.8272	FALSE
P61586	RHOA_HUMAN	RHOA	Transforming protein RhoA	6	8	5	10	10	8	6.33333	9.33333	300.523	503.745	540.454	538.71	411.94	290.138	TRUE
P84095	RHOG_HUMAN	RHOG	Rho-related GTP-binding protein RhoG	1	3	1	0	2	4	1.66667	2	41.8165	123.491	48.4844	14.8047	43.8945	924.585	FALSE
Q8IXI2	MIRO1_HUMAN	RHOT1	Mitochondrial Rho GTPase 1	5	6	5	6	4	5	5.33333	5	106.076	130.13	160.811	97.8904	77.3592	123.938	TRUE
Q8IXI1	MIRO2_HUMAN	RHOT2	Mitochondrial Rho GTPase 2	1	3	1	0	2	0	1.66667	0.666667	9.98465	55.2955	29.3138	8.61494	25.0962	1.80804	FALSE
Q5UIP0	RIF1_HUMAN	RIF1	Telomere-associated protein RIF1	0	1	1	3	4	0	0.666667	2.33333	14.2566	6.07321	9.3131	65.7641	57.69	1.44648	FALSE
C9J5S3;Q6NUQ1	C9J5S3_HUMAN;RINT1_HUMAN	RINT1	RAD50-interacting protein 1 (Fragment);RAD50-interacting protein 1	1	0	0	0	0	0	0.333333	0	22.1279	1.54472	3.12774	5.52987	1.25533	5.17115	FALSE
Q9BRS2	RIOK1_HUMAN	RIOK1	Serine/threonine-protein kinase RIO1	5	2	4	3	4	0	3.66667	2.33333	84.3896	119.843	72.1238	46.5912	76.0264	0.321664	FALSE
Q9BVS4	RIOK2_HUMAN	RIOK2	Serine/threonine-protein kinase RIO2	1	2	5	2	3	4	2.66667	3	45.8999	62.8415	81.1852	49.5035	90.8088	126.198	FALSE
Q8IUF8	RIOX2_HUMAN	RIOX2	Ribosomal oxygenase 2	4	3	4	4	5	2	3.66667	3.66667	47.2958	50.1958	99.6649	79.9156	200.49	35.4364	FALSE
A0A0C4DH89;H0YIM4	A0A0C4DH89_HUMAN;H0YIM4_HUMAN	RNASEK	Ribonuclease kappa	0	0	0	1	1	0	0	0.666667	11.8016	5.08118	6.88395	1.68311	12.0427	2.48981	FALSE
Q8WVD3	RN138_HUMAN	RNF138	E3 ubiquitin-protein ligase RNF138	5	5	6	6	6	8	5.33333	6.66667	312.329	345.125	412.833	352.396	371.868	308.298	TRUE
A9X3U0;Q96GF1	A9X3U0_HUMAN;RN185_HUMAN	RNF185	BSK65-TEST2;E3 ubiquitin-protein ligase RNF185	2	1	1	2	0	0	1.33333	0.666667	23.6574	10.2628	6.8174	6.34597	4.87405	5.20524	FALSE
H3BP71;H3BS50;O75150	H3BP71_HUMAN;H3BS50_HUMAN;BRE1B_HUMAN	RNF40	E3 ubiquitin-protein ligase BRE1B;E3 ubiquitin-protein ligase BRE1B (Fragment);E3 ubiquitin-protein ligase BRE1B	0	0	1	0	0	0	0.333333	0	4.2466	6.86132	8.07358	15.5992	1.90044	5.60068	FALSE
O60942	MCE1_HUMAN	RNGTT	mRNA-capping enzyme	0	1	0	1	2	0	0.333333	1	5.28576	20.6662	7.4998	12.6527	7.37135	4.34468	FALSE
P13489	RINI_HUMAN	RNH1	Ribonuclease inhibitor	0	1	1	0	1	1	0.666667	0.666667	4.38455	10.0521	2.70316	4.82504	7.66674	11.2277	FALSE
H3BMM9;H3BTC0;H3BV80;Q15287	H3BMM9_HUMAN;H3BTC0_HUMAN;H3BV80_HUMAN;RNPS1_HUMAN	RNPS1	RNA-binding protein with serine-rich domain 1 (Fragment);RNA-binding protein with serine-rich domain 1 (Fragment);RNA-binding protein with serine-rich domain 1;RNA-binding protein with serine-rich domain 1	7	6	8	9	14	10	7	11	600.861	416.153	1013.05	1308.16	1440.28	2001.15	TRUE
P60602	ROMO1_HUMAN	ROMO1	Reactive oxygen species modulator 1	2	0	1	0	0	2	1	0.666667	40.8807	1.91286	51.9022	12.1063	1.93353	18.8357	FALSE
O75695	XRP2_HUMAN	RP2	Protein XRP2	1	3	2	5	4	4	2	4.33333	15.3672	48.2193	49.5436	121.681	57.8461	100.548	FALSE
Q8TA86	RP9_HUMAN	RP9	Retinitis pigmentosa 9 protein	5	7	6	8	12	9	6	9.66667	826.394	889.893	672.929	799.327	566.809	601.528	TRUE
P27694	RFA1_HUMAN	RPA1	Replication protein A 70 kDa DNA-binding subunit	0	0	0	0	1	0	0	0.333333	4.88057	8.32609	0.709479	9.40182	3.94408	0.522916	FALSE
Q9H9Y2	RPF1_HUMAN	RPF1	Ribosome production factor 1	0	0	0	1	1	0	0	0.666667	8.69063	5.03232	8.66201	38.7111	7.82507	1.67795	FALSE
Q5VXN0;Q9H7B2	Q5VXN0_HUMAN;RPF2_HUMAN	RPF2	Ribosome production factor 2 homolog (Fragment);Ribosome production factor 2 homolog	0	0	1	1	1	1	0.333333	1	14.3887	3.37977	12.8307	23.1167	16.2936	16.2075	FALSE
F8W7C6	F8W7C6_HUMAN	RPL10	60S ribosomal protein L10	6	3	6	6	8	8	5	7.33333	2382.07	849.869	939.283	1294.95	1296.39	922.206	TRUE
P27635	RL10_HUMAN	RPL10	60S ribosomal protein L10	20	19	17	20	18	17	18.6667	18.3333	13261.1	16139.7	13660.8	10245	9696.65	11287	TRUE
P62906	RL10A_HUMAN	RPL10A	60S ribosomal protein L10a	11	11	12	14	14	15	11.3333	14.3333	1417.51	1653.01	1222.99	1940.72	1767.52	1948.02	TRUE
P62913	RL11_HUMAN	RPL11	60S ribosomal protein L11	14	16	14	23	14	21	14.6667	19.3333	4256.63	5936.29	9785.9	10835.7	20392.5	13347	TRUE
P30050	RL12_HUMAN	RPL12	60S ribosomal protein L12	10	14	10	10	15	11	11.3333	12	1865.27	1294.27	2018.38	2191.85	2247.42	1865.39	TRUE
P26373	RL13_HUMAN	RPL13	60S ribosomal protein L13	16	13	13	13	22	13	14	16	9552.44	8055.7	10437.3	10305.7	9870.29	7650.54	TRUE
M0QYS1;P40429	M0QYS1_HUMAN;RL13A_HUMAN	RPL13A	60S ribosomal protein L13a (Fragment);60S ribosomal protein L13a	13	10	13	11	15	8	12	11.3333	1235.73	758.544	1079.77	1676.25	787.214	1109.51	TRUE
E7EPB3;P50914	E7EPB3_HUMAN;RL14_HUMAN	RPL14	60S ribosomal protein L14	7	6	11	9	16	14	8	13	1049.72	1354.78	1225.16	1420.94	1638.08	1944.7	TRUE
P61313	RL15_HUMAN	RPL15	60S ribosomal protein L15	10	9	9	10	15	6	9.33333	10.3333	491.867	496.647	544.853	830.756	937.022	779.727	TRUE
P18621	RL17_HUMAN	RPL17	60S ribosomal protein L17	17	25	30	26	22	29	24	25.6667	19481.3	17568.3	20999.5	21141.9	22139.6	9893.89	TRUE
J3QQ67;Q07020	J3QQ67_HUMAN;RL18_HUMAN	RPL18	60S ribosomal protein L18 (Fragment);60S ribosomal protein L18	8	8	8	7	10	8	8	8.33333	1098.9	524.88	653.225	880.798	265.399	1031.34	TRUE
Q02543	RL18A_HUMAN	RPL18A	60S ribosomal protein L18a	13	11	18	11	14	15	14	13.3333	945.143	1139.8	801.6	1995.95	1179.38	981.203	TRUE
J3KTE4;J3QR09;P84098	J3KTE4_HUMAN;J3QR09_HUMAN;RL19_HUMAN	RPL19	Ribosomal protein L19;Ribosomal protein L19;60S ribosomal protein L19	14	9	16	12	9	11	13	10.6667	1068.76	1197.93	1230.42	1832.01	1967.37	1687.5	TRUE
P46778	RL21_HUMAN	RPL21	60S ribosomal protein L21	11	14	15	13	19	18	13.3333	16.6667	1831.2	1967.27	4813.78	3646.21	3086.05	4279.61	TRUE
P35268	RL22_HUMAN	RPL22	60S ribosomal protein L22	11	9	10	10	10	8	10	9.33333	3498.36	1882.81	968.898	2793.77	2370.35	1040.68	TRUE
C9JYQ9;H0Y8C2;Q6P5R6	C9JYQ9_HUMAN;H0Y8C2_HUMAN;RL22L_HUMAN	RPL22L1	60S ribosomal protein L22-like 1;60S ribosomal protein L22-like 1 (Fragment);60S ribosomal protein L22-like 1	9	10	11	9	14	12	10	11.6667	1678.53	1783.84	2504.94	1599.29	1632.78	1818.42	TRUE
P62829	RL23_HUMAN	RPL23	60S ribosomal protein L23	24	22	22	23	26	28	22.6667	25.6667	14980.2	11841	10559	26886	11389.7	5756.72	TRUE
P62750	RL23A_HUMAN	RPL23A	60S ribosomal protein L23a	20	15	17	20	16	17	17.3333	17.6667	7143.32	8500.62	10821.3	10983.1	7024.46	13792.3	TRUE
P83731	RL24_HUMAN	RPL24	60S ribosomal protein L24	18	15	20	18	10	19	17.6667	15.6667	4400.03	926.609	5549.05	7956.94	4116.15	2547.48	TRUE
P61254	RL26_HUMAN	RPL26	60S ribosomal protein L26	6	3	4	4	8	1	4.33333	4.33333	891.83	209.235	237.117	664.384	110.218	59.3539	FALSE
Q9UNX3	RL26L_HUMAN	RPL26L1	60S ribosomal protein L26-like 1	15	11	11	11	15	11	12.3333	12.3333	2828.18	3866.64	4305.03	3684.73	4291.58	3810.17	TRUE
P61353	RL27_HUMAN	RPL27	60S ribosomal protein L27	9	8	9	12	13	15	8.66667	13.3333	2638.45	2004.77	2398.54	2371.22	2947.72	2674.49	TRUE
P46776	RL27A_HUMAN	RPL27A	60S ribosomal protein L27a	18	16	15	21	21	22	16.3333	21.3333	3340.91	3866.08	7646.68	4152.98	5913.61	3107.53	TRUE
P46779	RL28_HUMAN	RPL28	60S ribosomal protein L28	12	13	14	16	17	12	13	15	3172.56	2804.17	1881.31	4077.75	2568.54	2936.98	TRUE
P47914	RL29_HUMAN	RPL29	60S ribosomal protein L29	20	15	15	15	14	17	16.6667	15.3333	5054.36	4703.28	3870.06	3921.35	6139.15	2495.46	TRUE
P39023	RL3_HUMAN	RPL3	60S ribosomal protein L3	7	8	10	12	15	14	8.33333	13.6667	1342.08	902.397	980.537	1128.94	1034.52	1058.56	TRUE
P62888	RL30_HUMAN	RPL30	60S ribosomal protein L30	9	11	12	13	13	8	10.6667	11.3333	1763.87	630.483	1632.97	1907.73	1751.76	2205.64	TRUE
B7Z4C8;B7Z4E3;C9JU56;H7C2W9;P62899	B7Z4C8_HUMAN;B7Z4E3_HUMAN;C9JU56_HUMAN;H7C2W9_HUMAN;RL31_HUMAN	RPL31	60S ribosomal protein L31;60S ribosomal protein L31;60S ribosomal protein L31 (Fragment);60S ribosomal protein L31 (Fragment);60S ribosomal protein L31	10	8	10	9	8	8	9.33333	8.33333	1944.21	2260.01	1848.59	2099.39	2466.36	2119.9	TRUE
D3YTB1;F8W727;P62910	D3YTB1_HUMAN;F8W727_HUMAN;RL32_HUMAN	RPL32	60S ribosomal protein L32 (Fragment);60S ribosomal protein L32;60S ribosomal protein L32	16	15	16	18	18	17	15.6667	17.6667	4818.04	5553.61	4304.95	3464.76	5461.79	5248.78	TRUE
P49207	RL34_HUMAN	RPL34	60S ribosomal protein L34	7	10	10	10	10	10	9	10	3602.66	1612.93	3363.66	2740.42	2888.17	4067.78	TRUE
P42766	RL35_HUMAN	RPL35	60S ribosomal protein L35	20	26	26	27	22	25	24	24.6667	9327.65	11530.4	12053.4	13023.1	6290.59	15543.4	TRUE
P18077	RL35A_HUMAN	RPL35A	60S ribosomal protein L35a	8	9	8	8	11	9	8.33333	9.33333	534.018	121.067	401.758	688.267	926.432	716.94	TRUE
Q9Y3U8	RL36_HUMAN	RPL36	60S ribosomal protein L36	10	8	10	8	9	10	9.33333	9	1062.48	681.166	1059.81	1376.72	621.623	2060.87	TRUE
J3KQN4;P83881	J3KQN4_HUMAN;RL36A_HUMAN	RPL36A	60S ribosomal protein L36a	11	11	12	12	10	12	11.3333	11.3333	4730.48	4879.63	3663.59	1810.85	5985.87	3092.41	TRUE
Q969Q0	RL36L_HUMAN	RPL36AL	60S ribosomal protein L36a-like	0	2	0	0	1	4	0.666667	1.66667	1.92197	21.3558	0.0819784	15.1602	5.25	12.725	FALSE
P61927	RL37_HUMAN	RPL37	60S ribosomal protein L37	1	2	4	0	2	1	2.33333	1	354.769	100.881	169.3	14.6291	147.784	15.0125	FALSE
P61513	RL37A_HUMAN	RPL37A	60S ribosomal protein L37a	13	16	15	15	16	17	14.6667	16	1643.29	1499.28	2221.99	2506.41	2566.01	1598.41	TRUE
P63173	RL38_HUMAN	RPL38	60S ribosomal protein L38	22	20	21	20	28	26	21	24.6667	3377.61	3051.25	2703.68	4320.35	3262.67	3207.62	TRUE
P62891;Q59GN2	RL39_HUMAN;R39L5_HUMAN	RPL39;RPL39P5	60S ribosomal protein L39;Putative 60S ribosomal protein L39-like 5	3	5	9	5	5	7	5.66667	5.66667	1563.91	620.538	1343.38	1160.18	816.056	1179.4	TRUE
P36578	RL4_HUMAN	RPL4	60S ribosomal protein L4	8	7	12	10	12	15	9	12.3333	1692.92	1448.96	1553.19	2071.11	1538.18	1746.24	TRUE
P46777	RL5_HUMAN	RPL5	60S ribosomal protein L5	8	10	11	12	12	12	9.66667	12	1091.99	1129.82	1397.79	1297.87	1333.18	1108.36	TRUE
Q02878	RL6_HUMAN	RPL6	60S ribosomal protein L6	9	8	8	9	9	12	8.33333	10	1534.96	1176.87	1537.82	2671.46	1725.14	3685.09	TRUE
P18124	RL7_HUMAN	RPL7	60S ribosomal protein L7	11	9	13	12	11	9	11	10.6667	860.947	733.109	1012.61	1628.66	1097.24	1947.36	TRUE
P62424	RL7A_HUMAN	RPL7A	60S ribosomal protein L7a	8	14	8	9	15	13	10	12.3333	1840.81	1187.91	1760.25	1681.87	1428.12	2233.71	TRUE
Q6DKI1	RL7L_HUMAN	RPL7L1	60S ribosomal protein L7-like 1	2	0	2	1	3	5	1.33333	3	39.3078	4.91522	53.43	37.9199	73.6715	82.3538	FALSE
P62917	RL8_HUMAN	RPL8	60S ribosomal protein L8	11	12	12	13	16	15	11.6667	14.6667	2252.04	1402.15	1183.59	1831.74	2176.14	1617.22	TRUE
P32969	RL9_HUMAN	RPL9	60S ribosomal protein L9	17	14	16	12	15	14	15.6667	13.6667	5735.4	3932.08	3651.75	5801.96	3898.97	4181.39	TRUE
F8VU65;P05388	F8VU65_HUMAN;RLA0_HUMAN	RPLP0	60S acidic ribosomal protein P0 (Fragment);60S acidic ribosomal protein P0	7	6	6	3	5	4	6.33333	4	332.768	283.538	307.125	231.804	232.585	216.005	TRUE
P05386	RLA1_HUMAN	RPLP1	60S acidic ribosomal protein P1	1	1	1	0	1	2	1	1	12.5717	99.6144	7.76074	13.246	83.9297	100.734	FALSE
P05387	RLA2_HUMAN	RPLP2	60S acidic ribosomal protein P2	3	3	3	4	4	7	3	5	257.055	185.851	226.934	71.4195	170.469	241.702	TRUE
P04843	RPN1_HUMAN	RPN1	Dolichyl-diphosphooligosaccharide--protein glycosyltransferase subunit 1	13	11	11	11	12	10	11.6667	11	1591.29	1350.38	1400.17	1158.26	1060.59	872.598	TRUE
P04844	RPN2_HUMAN	RPN2	Dolichyl-diphosphooligosaccharide--protein glycosyltransferase subunit 2	6	6	5	6	8	8	5.66667	7.33333	343.328	305.69	351.155	354.265	266.538	298.233	TRUE
P78346	RPP30_HUMAN	RPP30	Ribonuclease P protein subunit p30	4	6	6	5	5	8	5.33333	6	304.968	214.574	201.48	455.931	69.9734	127.832	TRUE
P78345	RPP38_HUMAN	RPP38	Ribonuclease P protein subunit p38	3	1	1	1	4	1	1.66667	2	39.7433	1.87782	25.0668	20.8462	52.6362	231.756	FALSE
Q9NQG5	RPR1B_HUMAN	RPRD1B	Regulation of nuclear pre-mRNA domain-containing protein 1B	0	0	1	0	0	0	0.333333	0	10.6331	6.21073	9.90331	12.6251	0.407066	5.04949	FALSE
P46783	RS10_HUMAN	RPS10	40S ribosomal protein S10	12	14	15	12	20	14	13.6667	15.3333	1821.08	1462.39	1052.59	535.736	1300.54	1807.59	TRUE
P62280	RS11_HUMAN	RPS11	40S ribosomal protein S11	20	19	21	18	22	18	20	19.3333	12456.8	12434.9	12398.3	9112.6	13919	13536.2	TRUE
P25398	RS12_HUMAN	RPS12	40S ribosomal protein S12	12	12	13	12	18	16	12.3333	15.3333	2677.09	1980.16	1555.51	1563.87	2495.56	2142.75	TRUE
P62277	RS13_HUMAN	RPS13	40S ribosomal protein S13	16	10	12	13	15	17	12.6667	15	3798.48	6000.64	4565.62	3221.05	4573.05	4548.29	TRUE
P62263	RS14_HUMAN	RPS14	40S ribosomal protein S14	26	20	20	24	19	20	22	21	8318.6	12087.1	9202.99	8640.88	17065.1	15782.2	TRUE
P62841	RS15_HUMAN	RPS15	40S ribosomal protein S15	27	25	25	24	22	28	25.6667	24.6667	7358.9	4540.39	6005.66	5571.65	1710.81	1596.25	TRUE
P62244	RS15A_HUMAN	RPS15A	40S ribosomal protein S15a	7	9	8	10	8	8	8	8.66667	2548.65	3065.3	3054.82	2502.89	1783.37	1717.09	TRUE
P62249	RS16_HUMAN	RPS16	40S ribosomal protein S16	19	23	19	17	21	28	20.3333	22	34151.5	18995.4	29278.6	32288.4	42719.4	26159.4	TRUE
P08708	RS17_HUMAN	RPS17	40S ribosomal protein S17	21	22	20	23	25	23	21	23.6667	3988.77	5534.26	3149.86	7344.71	3971.34	3778.89	TRUE
P62269	RS18_HUMAN	RPS18	40S ribosomal protein S18	24	24	14	24	25	18	20.6667	22.3333	34855.8	39162.4	20388.6	29649.1	11579.1	41150.4	TRUE
P39019	RS19_HUMAN	RPS19	40S ribosomal protein S19	18	15	19	14	20	16	17.3333	16.6667	8066.42	9253.27	7064.64	8824.74	6485.06	5600.31	TRUE
Q86WX3	AROS_HUMAN	RPS19BP1	Active regulator of SIRT1	1	0	1	1	2	3	0.666667	2	29.3966	7.91927	59.4934	61.208	27.152	63.1868	FALSE
P15880	RS2_HUMAN	RPS2	40S ribosomal protein S2	11	15	15	11	13	14	13.6667	12.6667	2131.55	2604.09	2314.14	3871.1	2085.53	4109.78	TRUE
P60866	RS20_HUMAN	RPS20	40S ribosomal protein S20	18	17	26	21	17	21	20.3333	19.6667	10985.7	5728.24	5420.95	8275.24	9302.69	4944.23	TRUE
P63220;Q8WVC2	RS21_HUMAN;Q8WVC2_HUMAN	RPS21	40S ribosomal protein S21	6	3	5	4	3	5	4.66667	4	112.595	128.381	80.4871	123.062	104.842	107.244	FALSE
P62266	RS23_HUMAN	RPS23	40S ribosomal protein S23	23	30	22	31	24	29	25	28	10917.5	5596.08	5232.63	2518.43	7352.12	3613.07	TRUE
A0A087WUS0;E7ETK0;P62847	A0A087WUS0_HUMAN;E7ETK0_HUMAN;RS24_HUMAN	RPS24	40S ribosomal protein S24	19	24	28	24	28	29	23.6667	27	4872.24	3337.54	4896.52	3234.57	2063.2	3585.07	TRUE
P62851	RS25_HUMAN	RPS25	40S ribosomal protein S25	14	13	19	18	14	17	15.3333	16.3333	14718.3	9002.78	19399.2	31319.8	6634.18	29609.8	TRUE
P62854	RS26_HUMAN	RPS26	40S ribosomal protein S26	17	20	18	17	19	18	18.3333	18	14965.3	1769.13	2084.06	7736.16	13782.1	9246.67	TRUE
P42677	RS27_HUMAN	RPS27	40S ribosomal protein S27	3	0	2	1	1	8	1.66667	3.33333	77.3621	9.42523	30.4766	16.0708	44.3879	184.984	FALSE
P62979	RS27A_HUMAN	RPS27A	Ubiquitin-40S ribosomal protein S27a	24	24	23	21	16	11	23.6667	16	9354.52	6121.12	2046.88	1660.38	1982.82	1888.37	TRUE
H0YMV8;Q71UM5	H0YMV8_HUMAN;RS27L_HUMAN	RPS27L	40S ribosomal protein S27;40S ribosomal protein S27-like	5	8	9	8	10	5	7.33333	7.66667	1562.99	2086.12	1340.21	1703.86	2944.54	1361.92	TRUE
P62857	RS28_HUMAN	RPS28	40S ribosomal protein S28	11	12	10	11	12	12	11	11.6667	922.63	2639.84	2668.56	1088.71	1972.73	1239.87	TRUE
P62273	RS29_HUMAN	RPS29	40S ribosomal protein S29	12	12	16	11	12	11	13.3333	11.3333	3964.18	2336.71	2990.02	2030.5	2271.92	3167.61	TRUE
P23396	RS3_HUMAN	RPS3	40S ribosomal protein S3	26	20	27	22	29	27	24.3333	26	4902.8	8017.98	6409.1	11307.2	5978.15	8099.87	TRUE
P61247	RS3A_HUMAN	RPS3A	40S ribosomal protein S3a	14	11	15	14	12	16	13.3333	14	5641.14	4655.13	7223.35	6552.53	5124.12	3763.11	TRUE
P62701	RS4X_HUMAN	RPS4X	40S ribosomal protein S4, X isoform	17	15	16	14	10	13	16	12.3333	5574.98	3931.19	5337.81	3190.21	5449.33	3832.95	TRUE
M0R0F0;P46782	M0R0F0_HUMAN;RS5_HUMAN	RPS5	40S ribosomal protein S5 (Fragment);40S ribosomal protein S5	15	15	22	19	22	16	17.3333	19	8954.71	7575.03	4039.99	12791	8700.21	10071.2	TRUE
P62753	RS6_HUMAN	RPS6	40S ribosomal protein S6	22	20	23	23	26	23	21.6667	24	6551.88	6132.51	7619.22	10107.5	9845.73	10830.4	TRUE
P62081	RS7_HUMAN	RPS7	40S ribosomal protein S7	17	20	13	19	17	23	16.6667	19.6667	7104.85	9237.35	8398.1	6387.98	6763.03	5825.8	TRUE
P62241	RS8_HUMAN	RPS8	40S ribosomal protein S8	15	16	14	16	18	21	15	18.3333	5417.49	6513.72	8326.82	4639.86	8423.03	8611.21	TRUE
A0A024R4M0;P46781	A0A024R4M0_HUMAN;RS9_HUMAN	RPS9	40S ribosomal protein S9	12	5	6	7	8	13	7.66667	9.33333	2597.34	2013.51	3223.25	2292.06	1708.57	1887.38	TRUE
A0A0C4DG17;C9J9K3;P08865	A0A0C4DG17_HUMAN;C9J9K3_HUMAN;RSSA_HUMAN	RPSA	40S ribosomal protein SA;40S ribosomal protein SA (Fragment);40S ribosomal protein SA	6	7	7	6	9	8	6.66667	7.66667	771.419	809.979	820.993	515.328	715.414	1090.08	TRUE
Q8N122	RPTOR_HUMAN	RPTOR	Regulatory-associated protein of mTOR	0	1	1	0	0	0	0.666667	0	10.2254	5.62495	6.4474	4.1276	3.68151	2.31091	FALSE
Q6P087	RUSD3_HUMAN	RPUSD3	RNA pseudouridylate synthase domain-containing protein 3	6	4	5	3	5	9	5	5.66667	212.48	161.389	146.145	24.6844	134.594	200.258	TRUE
Q5VZM0;Q5VZM2;Q7L523	Q5VZM0_HUMAN;RRAGB_HUMAN;RRAGA_HUMAN	RRAGB;RRAGB;RRAGA	Ras-related GTP-binding protein B (Fragment);Ras-related GTP-binding protein B;Ras-related GTP-binding protein A	1	0	1	1	0	0	0.666667	0.333333	15.2191	0.683674	29.8177	27.683	0.818123	5.3411	FALSE
P62070	RRAS2_HUMAN	RRAS2	Ras-related protein R-Ras2	4	3	5	3	5	4	4	4	101.132	111.675	181.061	162.43	104.456	152.474	FALSE
A0A0A0MRV0;Q9P2E9	A0A0A0MRV0_HUMAN;RRBP1_HUMAN	RRBP1	Ribosome-binding protein 1	5	1	5	5	5	7	3.66667	5.66667	96.0536	13.7853	90.8444	80.8327	100.908	91.4788	TRUE
P56182	RRP1_HUMAN	RRP1	Ribosomal RNA processing protein 1 homolog A	11	8	7	8	11	9	8.66667	9.33333	423.968	241.68	511.11	571.597	401.198	372.944	TRUE
Q5JTH9	RRP12_HUMAN	RRP12	RRP12-like protein	10	9	10	11	11	16	9.66667	12.6667	4554.51	6014.14	7935.27	5708.19	5365.5	5337.33	TRUE
Q9Y3B9	RRP15_HUMAN	RRP15	RRP15-like protein	0	0	0	0	2	1	0	1	9.28829	4.25973	5.1834	8.83231	49.4371	7.11104	FALSE
Q14684	RRP1B_HUMAN	RRP1B	Ribosomal RNA processing protein 1 homolog B	3	3	5	3	6	3	3.66667	4	123.795	95.8514	147.853	114.128	182.239	107.081	FALSE
Q96EU6	RRP36_HUMAN	RRP36	Ribosomal RNA processing protein 36 homolog	2	1	0	1	1	3	1	1.66667	27.9167	15.1927	10.2257	9.71278	13.9188	116.5	FALSE
Q9Y3A4	RRP7A_HUMAN	RRP7A	Ribosomal RNA-processing protein 7 homolog A	7	8	10	10	7	8	8.33333	8.33333	843.904	766.017	785.917	730.02	930.929	555.923	TRUE
Q15050	RRS1_HUMAN	RRS1	Ribosome biogenesis regulatory protein homolog	1	0	0	1	1	1	0.333333	1	19.4275	7.2673	7.46352	23.2576	27.004	25.5854	FALSE
A0A087WWP8;A0A0C4DGT8;Q5VWQ0	A0A087WWP8_HUMAN;A0A0C4DGT8_HUMAN;RSBN1_HUMAN	RSBN1	Round spermatid basic protein 1	0	0	0	1	1	1	0	1	12.0645	8.39547	10.411	19.2694	36.3065	7.88561	FALSE
Q6PCB5	RSBNL_HUMAN	RSBN1L	Round spermatid basic protein 1-like protein	0	1	0	0	0	1	0.333333	0.333333	1.00051	138.932	1.93462	2.08568	5.78151	13.5319	FALSE
O76021	RL1D1_HUMAN	RSL1D1	Ribosomal L1 domain-containing protein 1	6	4	6	5	5	5	5.33333	5	200.702	74.5613	279.585	234.593	159.677	195.946	TRUE
Q96DX4	RSPRY_HUMAN	RSPRY1	RING finger and SPRY domain-containing protein 1	0	0	1	0	0	0	0.333333	0	9.218	7.77651	16.8102	3.70226	4.83513	5.00189	FALSE
H3BMN1;H3BP33;H3BTJ0;Q9BUV0	H3BMN1_HUMAN;H3BP33_HUMAN;H3BTJ0_HUMAN;RSRP1_HUMAN	RSRP1	Arginine/serine-rich protein 1 (Fragment);Arginine/serine-rich protein 1 (Fragment);Arginine/serine-rich protein 1;Arginine/serine-rich protein 1	0	1	0	0	0	0	0.333333	0	0.215835	15.257	2.98785	4.95477	1.99641	1.93349	FALSE
Q15404	RSU1_HUMAN	RSU1	Ras suppressor protein 1	0	0	0	0	0	1	0	0.333333	9.17506	6.17045	8.08474	14.1812	2.07146	10.8961	FALSE
Q9Y3I0	RTCB_HUMAN	RTCB	tRNA-splicing ligase RtcB homolog	6	8	7	6	8	9	7	7.66667	277.793	272.385	266.829	430.525	270.075	253.112	TRUE
Q9BST9	RTKN_HUMAN	RTKN	Rhotekin	0	0	1	0	0	0	0.333333	0	10.8654	0.579365	24.9629	0.820837	5.94942	2.88437	FALSE
O95197	RTN3_HUMAN	RTN3	Reticulon-3	1	0	0	0	0	1	0.333333	0.333333	29.502	1.8097	4.11294	8.89791	3.69285	20.0558	FALSE
B7Z4M1	B7Z4M1_HUMAN	RTN3	Reticulon	1	0	1	0	0	0	0.666667	0	26.9852	1.66304	21.8149	11.8373	5.8188	5.48015	FALSE
F8W914;Q9NQC3	F8W914_HUMAN;RTN4_HUMAN	RTN4	Reticulon;Reticulon-4	0	2	0	0	0	0	0.666667	0	10.3643	64.4143	8.09744	13.4115	3.66646	0.463173	FALSE
Q9Y265	RUVB1_HUMAN	RUVBL1	RuvB-like 1	5	5	5	7	4	3	5	4.66667	209.67	114.054	209.682	213.764	32.0471	137.525	TRUE
Q9Y230	RUVB2_HUMAN	RUVBL2	RuvB-like 2	5	6	5	4	6	4	5.33333	4.66667	174.223	132.55	213.033	53.7643	119.8	67.8308	TRUE
P60903	S10AA_HUMAN	S100A10	Protein S100-A10	0	1	0	0	0	0	0.333333	0	0.192664	44.4904	1.36824	0.188994	2.83633	1.27806	FALSE
P31949	S10AB_HUMAN	S100A11	Protein S100-A11	1	0	0	0	0	0	0.333333	0	23.8963	4.64396	9.76198	13.3328	5.37185	1.89582	FALSE
Q99584	S10AD_HUMAN	S100A13	Protein S100-A13	0	1	0	0	0	0	0.333333	0	7.09665	14.1438	1.52598	10.0613	2.95433	2.11934	FALSE
P33764	S10A3_HUMAN	S100A3	Protein S100-A3	1	0	0	0	0	0	0.333333	0	20.0938	10.4695	5.69648	7.01472	2.49301	0.805249	FALSE
P06703	S10A6_HUMAN	S100A6	Protein S100-A6	2	0	0	0	0	0	0.666667	0	35.9662	10.4	9.85582	9.89582	3.21082	4.32032	FALSE
P05109	S10A8_HUMAN	S100A8	Protein S100-A8	1	0	1	1	0	0	0.666667	0.333333	31.9077	6.51983	63.915	24.6051	5.9097	3.27896	FALSE
[truncated: 586 more rows]

## Sheet: MS-MS count >4.99
Uniprot ID	Protein Name	Gene Name	Protein Description	log2(WT/PRD)	P-value	# replicates identified (PRD)	# replicates identified (WT)
A0A0J9YY99;P01768;P01772;P0DP03	A0A0J9YY99_HUMAN;HV330_HUMAN;HV333_HUMAN;HV335_HUMAN	;IGHV3-30;IGHV3-33;IGHV3-30-5	Uncharacterized protein (Fragment);Immunoglobulin heavy variable 3-30;Immunoglobulin heavy variable 3-33;Immunoglobulin heavy variable 3-30-5	1.47059	0.243399	3	3
Q9NRK6	ABCBA_HUMAN	ABCB10	ATP-binding cassette sub-family B member 10, mitochondrial	1.05176	0.0177508	3	3
P28288	ABCD3_HUMAN	ABCD3	ATP-binding cassette sub-family D member 3	0.10988	0.385806	3	3
P61221	ABCE1_HUMAN	ABCE1	ATP-binding cassette sub-family E member 1	-0.180819	0.622734	3	3
Q8NE71	ABCF1_HUMAN	ABCF1	ATP-binding cassette sub-family F member 1	-0.266333	0.522165	3	3
Q9UG63	ABCF2_HUMAN	ABCF2	ATP-binding cassette sub-family F member 2	0.428831	0.151317	3	3
P24752	THIL_HUMAN	ACAT1	Acetyl-CoA acetyltransferase, mitochondrial	-2.23247	0.131982	3	3
E7EQT4;Q9UKV3;S4R3H4	E7EQT4_HUMAN;ACINU_HUMAN;S4R3H4_HUMAN	ACIN1	Apoptotic chromatin condensation inducer in the nucleus	-1.80367	0.144495	3	2
P53396	ACLY_HUMAN	ACLY	ATP-citrate synthase	0.895815	0.00989479	3	3
P24666	PPAC_HUMAN	ACP1	Low molecular weight phosphotyrosine protein phosphatase	-0.161865	0.348901	3	3
O95573	ACSL3_HUMAN	ACSL3	Long-chain-fatty-acid--CoA ligase 3	0.105484	0.688126	3	3
P60709	ACTB_HUMAN	ACTB	Actin, cytoplasmic 1	0.0580412	0.389867	3	3
P68032	ACTC_HUMAN	ACTC1	Actin, alpha cardiac muscle 1	-0.0251054	0.419124	3	3
K7EM38	K7EM38_HUMAN	ACTG1	Actin, cytoplasmic 2 (Fragment)	0.249474	0.830145	3	3
P61160	ARP2_HUMAN	ACTR2	Actin-related protein 2	0.114191	0.721378	3	3
P61158	ARP3_HUMAN	ACTR3	Actin-related protein 3	-0.12242	0.719919	3	3
Q53H12	AGK_HUMAN	AGK	Acylglycerol kinase, mitochondrial	-0.176777	0.727068	3	3
O95831	AIFM1_HUMAN	AIFM1	Apoptosis-inducing factor 1, mitochondrial	-0.286103	0.0350116	3	3
Q12904	AIMP1_HUMAN	AIMP1	Aminoacyl tRNA synthase complex-interacting multifunctional protein 1	-1.9225	0.010024	3	3
Q02040	AK17A_HUMAN	AKAP17A	A-kinase anchor protein 17A	-0.188191	0.56392	3	3
A0A0C4DGB6;P02768	A0A0C4DGB6_HUMAN;ALBU_HUMAN	ALB	Serum albumin	0.633138	0.50426	3	3
P30837	AL1B1_HUMAN	ALDH1B1	Aldehyde dehydrogenase X, mitochondrial	0.0763864	0.868248	3	3
P04075	ALDOA_HUMAN	ALDOA	Fructose-bisphosphate aldolase A	-0.386075	0.00457496	3	3
Q86V81	THOC4_HUMAN	ALYREF	THO complex subunit 4	-0.132269	0.508639	3	3
Q4VCS5	AMOT_HUMAN	AMOT	Angiomotin	-0.229313	0.72053	3	3
P63010	AP2B1_HUMAN	AP2B1	AP-2 complex subunit beta	1.57384	0.411672	3	3
Q9Y2T2	AP3M1_HUMAN	AP3M1	AP-3 complex subunit mu-1	0.466417	0.194458	3	3
P27695	APEX1_HUMAN	APEX1	DNA-(apurinic or apyrimidinic site) lyase	-0.175728	0.788033	3	3
P61204;P84077	ARF3_HUMAN;ARF1_HUMAN	ARF3;ARF1	ADP-ribosylation factor 3;ADP-ribosylation factor 1	-0.263445	0.732632	3	3
C9JAK5	C9JAK5_HUMAN	ARF4	ADP-ribosylation factor 4	-0.12421	0.761963	3	3
Q9NWB6	ARGL1_HUMAN	ARGLU1	Arginine and glutamate-rich protein 1	-1.12604	0.258408	3	3
P40616	ARL1_HUMAN	ARL1	ADP-ribosylation factor-like protein 1	0.682824	0.324209	3	3
Q9UH62	ARMX3_HUMAN	ARMCX3	Armadillo repeat-containing X-linked protein 3	0.485618	0.150084	3	3
Q9NVI7	ATD3A_HUMAN	ATAD3A	ATPase family AAA domain-containing protein 3A	-0.288959	0.166134	3	3
Q5T9A4	ATD3B_HUMAN	ATAD3B	ATPase family AAA domain-containing protein 3B	0.338401	0.40512	3	3
P05023	AT1A1_HUMAN	ATP1A1	Sodium/potassium-transporting ATPase subunit alpha-1	0.0226734	0.125589	3	3
P54709	AT1B3_HUMAN	ATP1B3	Sodium/potassium-transporting ATPase subunit beta-3	0.337678	0.379733	3	3
P16615	AT2A2_HUMAN	ATP2A2	Sarcoplasmic/endoplasmic reticulum calcium ATPase 2	0.268653	0.43695	3	3
P25705	ATPA_HUMAN	ATP5A1	ATP synthase subunit alpha, mitochondrial	0.0355971	0.304013	3	3
P06576	ATPB_HUMAN	ATP5B	ATP synthase subunit beta, mitochondrial	0.302631	0.0250392	3	3
P36542	ATPG_HUMAN	ATP5C1	ATP synthase subunit gamma, mitochondrial	0.626441	0.100627	3	3
P48047	ATPO_HUMAN	ATP5O	ATP synthase subunit O, mitochondrial	0.106183	0.579342	3	3
Q9NWT8	AKIP_HUMAN	AURKAIP1	Aurora kinase A-interacting protein	-0.430334	0.373197	3	3
Q8WY36	BBX_HUMAN	BBX	HMG box transcription factor BBX	-0.0609488	0.903334	3	3
Q9NYF8	BCLF1_HUMAN	BCLAF1	Bcl-2-associated transcription factor 1	-0.718074	0.0897095	3	3
Q9H3K6	BOLA2_HUMAN	BOLA2	BolA-like protein 2	1.63948	0.0145783	3	3
P35613	BASI_HUMAN	BSG	Basigin	0.0405133	0.850405	3	3
J3QT28;O43684	J3QT28_HUMAN;BUB3_HUMAN	BUB3	Mitotic checkpoint protein BUB3 (Fragment);Mitotic checkpoint protein BUB3	0.267047	0.191625	3	3
O43709	BUD23_HUMAN	BUD23	Probable 18S rRNA (guanine-N(7))-methyltransferase	-0.38752	0.0508964	3	3
Q13895	BYST_HUMAN	BYSL	Bystin	0.231345	0.632381	3	3
A0A0B4J220	A0A0B4J220_HUMAN	C11orf98	Chromosome 11 open reading frame 48, isoform CRA_c	0.0116594	0.720098	3	3
Q8N0T1	CH059_HUMAN	C8orf59	Uncharacterized protein C8orf59	0.457968	0.3406	3	3
Q9H8G2	CAAP1_HUMAN	CAAP1	Caspase activity and apoptosis inhibitor 1	-0.514047	0.325989	3	3
Q9HB71	CYBP_HUMAN	CACYBP	Calcyclin-binding protein	-0.0849573	0.875976	3	3
F8VPD4;P27708	F8VPD4_HUMAN;PYR1_HUMAN	CAD	CAD protein	-0.206886	0.759311	3	3
E7EX44	E7EX44_HUMAN	CALD1	Caldesmon	-0.259064	0.0733755	3	3
H0Y7A7;P0DP23;P0DP24;P0DP25	H0Y7A7_HUMAN;CALM1_HUMAN;CALM2_HUMAN;CALM3_HUMAN	CALM2;CALM1;CALM2;CALM3	Calmodulin-2 (Fragment);Calmodulin-1;Calmodulin-2;Calmodulin-3	-0.316159	0.945824	3	3
Q86VP6	CAND1_HUMAN	CAND1	Cullin-associated NEDD8-dissociated protein 1	0.618248	0.342628	3	3
P27824	CALX_HUMAN	CANX	Calnexin	0.977536	0.193393	3	3
Q14444	CAPR1_HUMAN	CAPRIN1	Caprin-1	-0.267789	0.585809	3	3
P52907	CAZA1_HUMAN	CAPZA1	F-actin-capping protein subunit alpha-1	-0.666509	0.0462624	3	3
P47755	CAZA2_HUMAN	CAPZA2	F-actin-capping protein subunit alpha-2	-0.110116	0.337338	3	3
P47756	CAPZB_HUMAN	CAPZB	F-actin-capping protein subunit beta	0.363478	0.251216	3	3
Q96CT7	CC124_HUMAN	CCDC124	Coiled-coil domain-containing protein 124	0.0763977	0.681142	3	3
Q96A33	CCD47_HUMAN	CCDC47	Coiled-coil domain-containing protein 47	-0.11861	0.451989	3	3
Q9P031	TAP26_HUMAN	CCDC59	Thyroid transcription factor 1-associated protein 26	-0.343131	0.539276	3	3
P78371	TCPB_HUMAN	CCT2	T-complex protein 1 subunit beta	0.517129	0.298923	3	3
P49368	TCPG_HUMAN	CCT3	T-complex protein 1 subunit gamma	0.712211	0.0237918	3	3
P50991	TCPD_HUMAN	CCT4	T-complex protein 1 subunit delta	0.206656	0.380428	3	3
P48643	TCPE_HUMAN	CCT5	T-complex protein 1 subunit epsilon	0.191517	0.738514	3	3
P40227	TCPZ_HUMAN	CCT6A	T-complex protein 1 subunit zeta	-0.0278382	0.814518	3	3
Q99832	TCPH_HUMAN	CCT7	T-complex protein 1 subunit eta	-0.169689	0.511206	3	3
P50990	TCPQ_HUMAN	CCT8	T-complex protein 1 subunit theta	-0.0839141	0.680264	3	3
A0A0A0MRJ0;Q5VT25	A0A0A0MRJ0_HUMAN;MRCKA_HUMAN	CDC42BPA	Serine/threonine-protein kinase MRCK alpha	-0.315053	0.525076	3	3
Q99459	CDC5L_HUMAN	CDC5L	Cell division cycle 5-like protein	-0.367148	0.320396	3	3
P11802	CDK4_HUMAN	CDK4	Cyclin-dependent kinase 4	0.392767	0.493912	3	3
P23528	COF1_HUMAN	CFL1	Cofilin-1	1.35203	0.092722	3	3
C9JRZ6;Q9NX63	C9JRZ6_HUMAN;MIC19_HUMAN	CHCHD3	MICOS complex subunit;MICOS complex subunit MIC19	-2.20465	0.000354411	3	3
Q07065	CKAP4_HUMAN	CKAP4	Cytoskeleton-associated protein 4	-0.110444	0.804875	3	3
Q14008	CKAP5_HUMAN	CKAP5	Cytoskeleton-associated protein 5	-0.864774	0.264848	3	3
P49759	CLK1_HUMAN	CLK1	Dual specificity protein kinase CLK1	0.0491651	0.902363	3	3
P49761	CLK3_HUMAN	CLK3	Dual specificity protein kinase CLK3	0.316874	0.254017	3	3
A0A087WVQ6;Q00610	A0A087WVQ6_HUMAN;CLH1_HUMAN	CLTC	Clathrin heavy chain;Clathrin heavy chain 1	0.0822533	0.705051	3	3
P09543	CN37_HUMAN	CNP	2',3'-cyclic-nucleotide 3'-phosphodiesterase	-0.0475373	0.82977	3	3
Q9Y2R0	COA3_HUMAN	COA3	Cytochrome c oxidase assembly factor 3 homolog, mitochondrial	0.683809	0.565412	3	3
P21964	COMT_HUMAN	COMT	Catechol O-methyltransferase	0.528047	0.290999	3	3
P53621	COPA_HUMAN	COPA	Coatomer subunit alpha	0.41897	0.096047	3	3
P53618	COPB_HUMAN	COPB1	Coatomer subunit beta	-0.0718475	0.669308	3	3
M0QXB4;O14579	M0QXB4_HUMAN;COPE_HUMAN	COPE	Coatomer protein complex, subunit epsilon, isoform CRA_g;Coatomer subunit epsilon	0.361568	0.225771	3	3
Q9Y678	COPG1_HUMAN	COPG1	Coatomer subunit gamma-1	0.109348	0.673539	3	3
P20674	COX5A_HUMAN	COX5A	Cytochrome c oxidase subunit 5A, mitochondrial	1.09908	0.144407	3	3
P09669	COX6C_HUMAN	COX6C	Cytochrome c oxidase subunit 6C	0.0282938	0.971057	3	3
F8WJN3;Q16630	F8WJN3_HUMAN;CPSF6_HUMAN	CPSF6	Cleavage and polyadenylation-specificity factor subunit 6;Cleavage and polyadenylation specificity factor subunit 6	-0.0789631	0.813127	3	3
Q8N684	CPSF7_HUMAN	CPSF7	Cleavage and polyadenylation specificity factor subunit 7	0.580473	0.269353	3	3
A0A0C4DGI3;B4DJV2;O75390	A0A0C4DGI3_HUMAN;B4DJV2_HUMAN;CISY_HUMAN	CS	Citrate synthase;Citrate synthase;Citrate synthase, mitochondrial	-0.413541	0.523635	3	3
P55060	XPO2_HUMAN	CSE1L	Exportin-2	0.546026	0.20597	3	3
P17812	PYRG1_HUMAN	CTPS1	CTP synthase 1	0.205412	0.50469	3	3
P00387	NB5R3_HUMAN	CYB5R3	NADH-cytochrome b5 reductase 3	1.42259	0.090676	3	3
P08574	CY1_HUMAN	CYC1	Cytochrome c1, heme protein, mitochondrial	0.587068	0.0833721	3	3
C9JFR7;P99999	C9JFR7_HUMAN;CYC_HUMAN	CYCS	Cytochrome c (Fragment);Cytochrome c	0.444707	0.477549	3	3
P14868	SYDC_HUMAN	DARS	Aspartate--tRNA ligase, cytoplasmic	-0.00241162	0.994207	3	3
Q16643	DREB_HUMAN	DBN1	Drebrin	0.173699	0.306507	3	3
Q9BTE7	DCNL5_HUMAN	DCUN1D5	DCN1-like protein 5	0.0641842	0.71803	3	3
A0A0C4DGS1;P39656	A0A0C4DGS1_HUMAN;OST48_HUMAN	DDOST	Dolichyl-diphosphooligosaccharide--protein glycosyltransferase 48 kDa subunit	-0.0627337	0.891256	3	3
Q92499	DDX1_HUMAN	DDX1	ATP-dependent RNA helicase DDX1	-3.54801	0.132872	3	3
A0A1W2PQ51;A0A1X7SBZ2;Q92841	A0A1W2PQ51_HUMAN;A0A1X7SBZ2_HUMAN;DDX17_HUMAN	DDX17	Probable ATP-dependent RNA helicase DDX17	-1.11498	0.0633918	3	3
Q9NVP1	DDX18_HUMAN	DDX18	ATP-dependent RNA helicase DDX18	0.256757	0.182764	3	3
Q9NR30	DDX21_HUMAN	DDX21	Nucleolar RNA helicase 2	-0.130354	0.406956	3	3
B7Z6D5;Q96GQ7	B7Z6D5_HUMAN;DDX27_HUMAN	DDX27	Probable ATP-dependent RNA helicase DDX27	-0.29115	0.554544	3	3
Q9NUL7	DDX28_HUMAN	DDX28	Probable ATP-dependent RNA helicase DDX28	-0.115997	0.648521	3	3
O00148	DX39A_HUMAN	DDX39A	ATP-dependent RNA helicase DDX39A	0.441805	0.238903	3	3
A0A0D9SF53;A0A0D9SFB3;A0A0D9SG12;O00571	A0A0D9SF53_HUMAN;A0A0D9SFB3_HUMAN;A0A0D9SG12_HUMAN;DDX3X_HUMAN	DDX3X	ATP-dependent RNA helicase DDX3X	0.0628242	0.827688	3	3
Q9UJV9	DDX41_HUMAN	DDX41	Probable ATP-dependent RNA helicase DDX41	-0.105557	0.308421	3	3
Q9H0S4	DDX47_HUMAN	DDX47	Probable ATP-dependent RNA helicase DDX47	-0.0520118	0.949136	3	3
P17844	DDX5_HUMAN	DDX5	Probable ATP-dependent RNA helicase DDX5	-0.11781	0.651415	3	3
Q9BQ39	DDX50_HUMAN	DDX50	ATP-dependent RNA helicase DDX50	-1.01875	0.244681	3	3
Q8TDD1	DDX54_HUMAN	DDX54	ATP-dependent RNA helicase DDX54	-0.0471532	0.419387	3	3
Q9NY93	DDX56_HUMAN	DDX56	Probable ATP-dependent RNA helicase DDX56	-0.105917	0.652045	3	3
P26196	DDX6_HUMAN	DDX6	Probable ATP-dependent RNA helicase DDX6	-0.222669	0.13983	3	3
Q15392;Q3LIE7	DHC24_HUMAN;Q3LIE7_HUMAN	DHCR24;Nbla03646	Delta(24)-sterol reductase	1.3525	0.0951027	3	3
Q9UBM7	DHCR7_HUMAN	DHCR7	7-dehydrocholesterol reductase	0.727148	0.0387353	3	3
A0A0C4DGQ8;Q6IAN0	A0A0C4DGQ8_HUMAN;DRS7B_HUMAN	DHRS7B	Dehydrogenase/reductase SDR family member 7B	0.812165	0.0220666	3	3
O43143	DHX15_HUMAN	DHX15	Pre-mRNA-splicing factor ATP-dependent RNA helicase DHX15	0.697066	0.251561	3	3
Q8IY37	DHX37_HUMAN	DHX37	Probable ATP-dependent RNA helicase DHX37	0.267853	0.650296	3	3
Q08211	DHX9_HUMAN	DHX9	ATP-dependent RNA helicase A	0.20936	0.599411	3	3
Q9UNQ2	DIM1_HUMAN	DIMT1	Probable dimethyladenosine transferase	-0.0212135	0.965297	3	3
Q9Y2L1	RRP44_HUMAN	DIS3	Exosome complex exonuclease RRP44	0.530771	0.512872	3	3
Q15398	DLGP5_HUMAN	DLGAP5	Disks large-associated protein 5	-0.308781	0.10495	3	3
P31689	DNJA1_HUMAN	DNAJA1	DnaJ homolog subfamily A member 1	-0.305175	0.311315	3	3
O60884	DNJA2_HUMAN	DNAJA2	DnaJ homolog subfamily A member 2	0.101766	0.822859	3	3
Q96EY1	DNJA3_HUMAN	DNAJA3	DnaJ homolog subfamily A member 3, mitochondrial	0.391693	0.248064	3	3
P25685	DNJB1_HUMAN	DNAJB1	DnaJ homolog subfamily B member 1	-1.82387	0.0747882	3	3
Q99615	DNJC7_HUMAN	DNAJC7	DnaJ homolog subfamily C member 7	-0.0411813	0.887412	3	3
Q8WXX5	DNJC9_HUMAN	DNAJC9	DnaJ homolog subfamily C member 9	-0.141191	0.757881	3	3
Q96N67	DOCK7_HUMAN	DOCK7	Dedicator of cytokinesis protein 7	0.204288	0.62052	3	3
H0Y368;O60762;Q5QPK2	H0Y368_HUMAN;DPM1_HUMAN;Q5QPK2_HUMAN	DPM1	Dolichol-phosphate mannosyltransferase subunit 1 (Fragment);Dolichol-phosphate mannosyltransferase subunit 1;Dolichol-phosphate mannosyltransferase subunit 1	0.286126	0.116145	3	3
Q14126	DSG2_HUMAN	DSG2	Desmoglein-2	-0.0227746	0.937599	3	3
P15924	DESP_HUMAN	DSP	Desmoplakin	1.88594	0.292878	3	3
Q14204	DYHC1_HUMAN	DYNC1H1	Cytoplasmic dynein 1 heavy chain 1	0.117988	0.826165	3	3
O60869	EDF1_HUMAN	EDF1	Endothelial differentiation-related factor 1	0.0139911	0.974156	3	3
P68104	EF1A1_HUMAN	EEF1A1	Elongation factor 1-alpha 1	-0.0162774	0.89939	3	3
E9PK01;P29692	E9PK01_HUMAN;EF1D_HUMAN	EEF1D	Elongation factor 1-delta (Fragment);Elongation factor 1-delta	-1.29238	0.0361472	3	3
P26641	EF1G_HUMAN	EEF1G	Elongation factor 1-gamma	0.0900113	0.6053	3	3
P13639	EF2_HUMAN	EEF2	Elongation factor 2	-0.0043367	0.989632	3	3
Q15029	U5S1_HUMAN	EFTUD2	116 kDa U5 small nuclear ribonucleoprotein component	-0.443673	0.624304	3	3
P47813	IF1AX_HUMAN	EIF1AX	Eukaryotic translation initiation factor 1A, X-chromosomal	-0.58795	0.254651	3	3
Q14232	EI2BA_HUMAN	EIF2B1	Translation initiation factor eIF-2B subunit alpha	0.281253	0.535981	3	3
A0A087WTA5;E7ERK9;Q9UI10	A0A087WTA5_HUMAN;E7ERK9_HUMAN;EI2BD_HUMAN	EIF2B4	Translation initiation factor eIF-2B subunit delta	0.221048	0.618256	3	3
P05198	IF2A_HUMAN	EIF2S1	Eukaryotic translation initiation factor 2 subunit 1	-1.27174	0.031759	3	3
P41091	IF2G_HUMAN	EIF2S3	Eukaryotic translation initiation factor 2 subunit 3	-0.166751	0.525535	3	3
P60842	IF4A1_HUMAN	EIF4A1	Eukaryotic initiation factor 4A-I	-0.159878	0.748878	3	3
E7EUU4;E7EX73;E9PGM1;Q04637	E7EUU4_HUMAN;E7EX73_HUMAN;E9PGM1_HUMAN;IF4G1_HUMAN	EIF4G1	Eukaryotic translation initiation factor 4 gamma 1	0.0711066	0.694741	3	3
P50402	EMD_HUMAN	EMD	Emerin	0.0805329	0.730749	3	3
P06733	ENOA_HUMAN	ENO1	Alpha-enolase	0.189772	0.601936	3	3
Q9HCM4	E41L5_HUMAN	EPB41L5	Band 4.1-like protein 5	0.386861	0.329397	3	3
P07814	SYEP_HUMAN	EPRS	Bifunctional glutamate/proline--tRNA ligase	-0.186962	0.444196	3	3
P84090	ERH_HUMAN	ERH	Enhancer of rudimentary homolog	-0.573479	0.166908	3	3
P62495	ERF1_HUMAN	ETF1	Eukaryotic peptide chain release factor subunit 1	0.196172	0.707472	3	3
Q01844	EWS_HUMAN	EWSR1	RNA-binding protein EWS	-0.0559606	0.619837	3	3
E7EQR4;P15311	E7EQR4_HUMAN;EZRI_HUMAN	EZR	Ezrin	0.506562	0.221549	3	3
Q96CS3	FAF2_HUMAN	FAF2	FAS-associated factor 2	1.57149	0.0266111	3	3
Q9NSI2	F207A_HUMAN	FAM207A	Protein FAM207A	-0.0127033	0.984252	3	3
Q8WVX9	FACR1_HUMAN	FAR1	Fatty acyl-CoA reductase 1	0.777226	0.129543	3	3
Q9Y285	SYFA_HUMAN	FARSA	Phenylalanine--tRNA ligase alpha subunit	0.393102	0.175735	3	3
A0A0U1RQF0;P49327	A0A0U1RQF0_HUMAN;FAS_HUMAN	FASN	Fatty acid synthase	-0.278974	0.80181	3	3
E9PR30;P62861	E9PR30_HUMAN;RS30_HUMAN	FAU	40S ribosomal protein S30	0.136348	0.334581	3	3
P22087	FBRL_HUMAN	FBL	rRNA 2'-O-methyltransferase fibrillarin	-0.353826	0.303279	3	3
G3V1S4;G3V5S9;Q9Y324	G3V1S4_HUMAN;G3V5S9_HUMAN;FCF1_HUMAN	FCF1	Chromosome 14 open reading frame 111, isoform CRA_a;rRNA-processing protein FCF1 homolog;rRNA-processing protein FCF1 homolog	-0.213826	0.460974	3	3
P39748	FEN1_HUMAN	FEN1	Flap endonuclease 1	0.118334	0.384225	3	3
D6REL8;P02675	D6REL8_HUMAN;FIBB_HUMAN	FGB	Fibrinogen beta chain	-0.231901	0.943883	3	3
C9JC84;C9JEU5;P02679	C9JC84_HUMAN;C9JEU5_HUMAN;FIBG_HUMAN	FGG	Fibrinogen gamma chain	0.235198	0.641331	3	3
Q6UN15	FIP1_HUMAN	FIP1L1	Pre-mRNA 3'-end-processing factor FIP1	-0.677785	0.398068	3	3
Q00688	FKBP3_HUMAN	FKBP3	Peptidyl-prolyl cis-trans isomerase FKBP3	-0.363294	0.289545	3	3
Q13045	FLII_HUMAN	FLII	Protein flightless-1 homolog	-0.12615	0.703155	3	3
P21333	FLNA_HUMAN	FLNA	Filamin-A	-0.310066	0.336747	3	3
O75369	FLNB_HUMAN	FLNB	Filamin-B	-0.0857211	0.914778	3	3
P02751	FINC_HUMAN	FN1	Fibronectin	-0.0612721	0.814392	3	3
Q14331	FRG1_HUMAN	FRG1	Protein FRG1	0.4578	0.0298178	3	3
Q8IY81	SPB1_HUMAN	FTSJ3	pre-rRNA processing protein FTSJ3	-0.0535072	0.860649	3	3
E9PEB5;Q96AE4	E9PEB5_HUMAN;FUBP1_HUMAN	FUBP1	Far upstream element-binding protein 1	0.199848	0.522917	3	3
H3BPE7;P35637	H3BPE7_HUMAN;FUS_HUMAN	FUS	RNA-binding protein FUS	-0.205484	0.00963764	3	3
B4DXZ6;P51114	B4DXZ6_HUMAN;FXR1_HUMAN	FXR1	Fragile X mental retardation syndrome-related protein 1	-0.776841	0.254577	3	3
Q13283	G3BP1_HUMAN	G3BP1	Ras GTPase-activating protein-binding protein 1	0.0789995	0.637138	3	3
Q9UN86	G3BP2_HUMAN	G3BP2	Ras GTPase-activating protein-binding protein 2	0.798322	0.118524	3	3
P04406	G3P_HUMAN	GAPDH	Glyceraldehyde-3-phosphate dehydrogenase	-0.100953	0.139906	3	3
Q9NY12	GAR1_HUMAN	GAR1	H/ACA ribonucleoprotein complex subunit 1	-0.0602385	0.830234	3	3
P22102	PUR2_HUMAN	GART	Trifunctional purine biosynthetic protein adenosine-3	0.554588	0.0821439	3	3
Q92947	GCDH_HUMAN	GCDH	Glutaryl-CoA dehydrogenase, mitochondrial	0.726614	0.375352	3	3
Q92616	GCN1_HUMAN	GCN1	eIF-2-alpha kinase activator GCN1	0.702113	0.281591	3	3
Q49A26	GLYR1_HUMAN	GLYR1	Putative oxidoreductase GLYR1	-0.0946271	0.724306	3	3
P63096	GNAI1_HUMAN	GNAI1	Guanine nucleotide-binding protein G(i) subunit alpha-1	-0.799878	0.179939	3	3
P04899	GNAI2_HUMAN	GNAI2	Guanine nucleotide-binding protein G(i) subunit alpha-2	-0.626911	0.151883	3	3
P08754	GNAI3_HUMAN	GNAI3	Guanine nucleotide-binding protein G(k) subunit alpha	-0.172533	0.592614	3	3
P63092;Q5JWF2	GNAS2_HUMAN;GNAS1_HUMAN	GNAS	Guanine nucleotide-binding protein G(s) subunit alpha isoforms short;Guanine nucleotide-binding protein G(s) subunit alpha isoforms XLas	-0.424038	0.36203	3	3
P62873	GBB1_HUMAN	GNB1	Guanine nucleotide-binding protein G(I)/G(S)/G(T) subunit beta-1	0.17329	0.681194	3	3
P62879	GBB2_HUMAN	GNB2	Guanine nucleotide-binding protein G(I)/G(S)/G(T) subunit beta-2	0.176568	0.45758	3	3
Q9UBI6	GBG12_HUMAN	GNG12	Guanine nucleotide-binding protein G(I)/G(S)/G(O) subunit gamma-12	-0.0978784	0.840646	3	3
Q13823	NOG2_HUMAN	GNL2	Nucleolar GTP-binding protein 2	-0.137957	0.53288	3	3
Q9BVP2	GNL3_HUMAN	GNL3	Guanine nucleotide-binding protein-like 3	-0.0863834	0.992639	3	3
Q9NVN8	GNL3L_HUMAN	GNL3L	Guanine nucleotide-binding protein-like 3-like protein	-2.52137	0.136193	3	2
A0A0A0MRK1;Q5T3I0	A0A0A0MRK1_HUMAN;GPTC4_HUMAN	GPATCH4	G patch domain-containing protein 4	0.175678	0.641078	3	3
P62993	GRB2_HUMAN	GRB2	Growth factor receptor-bound protein 2	2.60286	0.00737268	0	3
Q00403	TF2B_HUMAN	GTF2B	Transcription initiation factor IIB	-0.445254	0.192161	3	3
P78347	GTF2I_HUMAN	GTF2I	General transcription factor II-I	-0.211016	0.644902	3	3
Q9BZE4	NOG1_HUMAN	GTPBP4	Nucleolar GTP-binding protein 1	0.0263957	0.94521	3	3
H0Y2S1;O43824	H0Y2S1_HUMAN;GTPB6_HUMAN	GTPBP6	Putative GTP-binding protein 6	0.329138	0.697522	3	3
P07305	H10_HUMAN	H1F0	Histone H1.0	0.412954	0.232064	3	3
Q92522	H1X_HUMAN	H1FX	Histone H1x	-0.705249	0.0375492	3	3
Q9P035	HACD3_HUMAN	HACD3	Very-long-chain (3R)-3-hydroxyacyl-CoA dehydratase 3	0.11063	0.851238	3	3
P40939	ECHA_HUMAN	HADHA	Trifunctional enzyme subunit alpha, mitochondrial	0.762301	0.177459	3	3
P55084	ECHB_HUMAN	HADHB	Trifunctional enzyme subunit beta, mitochondrial	-0.63025	0.382782	3	3
A6NEM2;P51610	A6NEM2_HUMAN;HCFC1_HUMAN	HCFC1	Host cell factor 1	-0.443418	0.0882004	3	3
A0A0B4J1V9;Q9NRZ9	A0A0B4J1V9_HUMAN;HELLS_HUMAN	HELLS	Helicase, lymphoid-specific, isoform CRA_b;Lymphoid-specific helicase	0.58631	0.502957	3	3
Q9UII4	HERC5_HUMAN	HERC5	E3 ISG15--protein ligase HERC5	0.321341	0.558804	3	3
P16403	H12_HUMAN	HIST1H1C	Histone H1.2	0.699014	0.263455	3	3
P16402	H13_HUMAN	HIST1H1D	Histone H1.3	0.162547	0.268757	3	3
P10412	H14_HUMAN	HIST1H1E	Histone H1.4	0.131573	0.616392	3	3
O60814;P57053;P58876;P62807;Q5QNW6;Q93079;Q99877;Q99879;Q99880;U3KQK0	H2B1K_HUMAN;H2BFS_HUMAN;H2B1D_HUMAN;H2B1C_HUMAN;H2B2F_HUMAN;H2B1H_HUMAN;H2B1N_HUMAN;H2B1M_HUMAN;H2B1L_HUMAN;U3KQK0_HUMAN	HIST1H2BK;H2BFS;HIST1H2BD;HIST1H2BC;HIST2H2BF;HIST1H2BH;HIST1H2BN;HIST1H2BM;HIST1H2BL;HIST1H2BN	Histone H2B type 1-K;Histone H2B type F-S;Histone H2B type 1-D;Histone H2B type 1-C/E/F/G/I;Histone H2B type 2-F;Histone H2B type 1-H;Histone H2B type 1-N;Histone H2B type 1-M;Histone H2B type 1-L;Histone H2B	-0.240797	0.997172	3	3
A0A0U1RR32;A0A0U1RRH7;P0C0S8;P20671;Q96KK5;Q99878;Q9BTM1	A0A0U1RR32_HUMAN;A0A0U1RRH7_HUMAN;H2A1_HUMAN;H2A1D_HUMAN;H2A1H_HUMAN;H2A1J_HUMAN;H2AJ_HUMAN	HIST1H3D;HIST1H3D;HIST1H2AG;HIST1H2AD;HIST1H2AH;HIST1H2AJ;H2AFJ	Histone H2A;Histone H2A;Histone H2A type 1;Histone H2A type 1-D;Histone H2A type 1-H;Histone H2A type 1-J;Histone H2A.J	0.244776	0.800559	3	3
P62805	H4_HUMAN	HIST1H4A	Histone H4	0.516609	0.0122826	3	3
Q71DI3	H32_HUMAN	HIST2H3A	Histone H3.2	-0.703412	0.539149	3	3
F8W6I7;P09651	F8W6I7_HUMAN;ROA1_HUMAN	HNRNPA1	Heterogeneous nuclear ribonucleoprotein A1	0.0963554	0.357988	3	3
P22626	ROA2_HUMAN	HNRNPA2B1	Heterogeneous nuclear ribonucleoproteins A2/B1	-0.18847	0.664343	3	3
P51991	ROA3_HUMAN	HNRNPA3	Heterogeneous nuclear ribonucleoprotein A3	0.0709277	0.684785	3	3
B2R5W2;B4DY08;G3V4W0;P07910	B2R5W2_HUMAN;B4DY08_HUMAN;G3V4W0_HUMAN;HNRPC_HUMAN	HNRNPC	Heterogeneous nuclear ribonucleoproteins C1/C2;Heterogeneous nuclear ribonucleoproteins C1/C2;Heterogeneous nuclear ribonucleoproteins C1/C2 (Fragment);Heterogeneous nuclear ribonucleoproteins C1/C2	0.309166	0.452133	3	3
Q14103	HNRPD_HUMAN	HNRNPD	Heterogeneous nuclear ribonucleoprotein D0	-0.656513	0.280089	3	3
P52597	HNRPF_HUMAN	HNRNPF	Heterogeneous nuclear ribonucleoprotein F	0.64602	0.290408	3	3
G8JLB6;P31943	G8JLB6_HUMAN;HNRH1_HUMAN	HNRNPH1	Heterogeneous nuclear ribonucleoprotein H	0.524058	0.0728743	3	3
P61978	HNRPK_HUMAN	HNRNPK	Heterogeneous nuclear ribonucleoprotein K	-0.00171151	0.994136	3	3
P14866	HNRPL_HUMAN	HNRNPL	Heterogeneous nuclear ribonucleoprotein L	-0.294034	0.458342	3	3
P52272	HNRPM_HUMAN	HNRNPM	Heterogeneous nuclear ribonucleoprotein M	-0.348804	0.0695951	3	3
O43390	HNRPR_HUMAN	HNRNPR	Heterogeneous nuclear ribonucleoprotein R	-0.863383	0.214627	3	3
Q00839	HNRPU_HUMAN	HNRNPU	Heterogeneous nuclear ribonucleoprotein U	-0.28396	0.201196	3	3
P20719	HXA5_HUMAN	HOXA5	Homeobox protein Hox-A5	0.145945	0.744796	3	3
Q53GQ0	DHB12_HUMAN	HSD17B12	Very-long-chain 3-oxoacyl-CoA reductase	0.309141	0.547242	3	3
P51659	DHB4_HUMAN	HSD17B4	Peroxisomal multifunctional enzyme type 2	-2.61371	0.0650595	3	3
P07900	HS90A_HUMAN	HSP90AA1	Heat shock protein HSP 90-alpha	-0.535625	0.269921	3	3
P08238	HS90B_HUMAN	HSP90AB1	Heat shock protein HSP 90-beta	-0.0806426	0.555379	3	3
A0A0G2JIW1;P0DMV8;P0DMV9	A0A0G2JIW1_HUMAN;HS71A_HUMAN;HS71B_HUMAN	HSPA1B;HSPA1A;HSPA1B	Heat shock 70 kDa protein 1B;Heat shock 70 kDa protein 1A;Heat shock 70 kDa protein 1B	-0.680547	0.292521	3	3
P11021	GRP78_HUMAN	HSPA5	78 kDa glucose-regulated protein	-0.290796	0.0125483	3	3
P11142	HSP7C_HUMAN	HSPA8	Heat shock cognate 71 kDa protein	-0.22544	0.181305	3	3
P38646	GRP75_HUMAN	HSPA9	Stress-70 protein, mitochondrial	0.332418	0.057994	3	3
P10809	CH60_HUMAN	HSPD1	60 kDa heat shock protein, mitochondrial	0.595209	0.248453	3	3
A0A0A0MSX9;J3KR24;P41252	A0A0A0MSX9_HUMAN;J3KR24_HUMAN;SYIC_HUMAN	IARS	Isoleucine--tRNA ligase, cytoplasmic;Isoleucine--tRNA ligase, cytoplasmic;Isoleucine--tRNA ligase, cytoplasmic	-0.388738	0.327352	3	3
Q9NZI8	IF2B1_HUMAN	IGF2BP1	Insulin-like growth factor 2 mRNA-binding protein 1	-0.0357225	0.872712	3	3
A0A0A0MS14	HV145_HUMAN	IGHV1-45	Immunoglobulin heavy variable 1-45	-0.725705	0.490035	3	3
B4DY09;Q12905	B4DY09_HUMAN;ILF2_HUMAN	ILF2	Interleukin enhancer-binding factor 2	0.0879778	0.724536	3	3
Q12906	ILF3_HUMAN	ILF3	Interleukin enhancer-binding factor 3	-0.375862	0.0883063	3	3
A1L0T0	ILVBL_HUMAN	ILVBL	Acetolactate synthase-like protein	-0.298519	0.771893	3	3
B9A067;Q16891	B9A067_HUMAN;MIC60_HUMAN	IMMT	MICOS complex subunit MIC60	-1.76587	0.0281352	3	3
P12268	IMDH2_HUMAN	IMPDH2	Inosine-5'-monophosphate dehydrogenase 2	0.144941	0.244372	3	3
O00410	IPO5_HUMAN	IPO5	Importin-5	0.910268	0.0222032	3	3
Q96P70	IPO9_HUMAN	IPO9	Importin-9	0.590148	0.228269	3	3
O14654	IRS4_HUMAN	IRS4	Insulin receptor substrate 4	-0.303185	0.176022	3	3
B7ZKJ8;Q14624	B7ZKJ8_HUMAN;ITIH4_HUMAN	ITIH4	ITIH4 protein;Inter-alpha-trypsin inhibitor heavy chain H4	-0.0379024	0.927134	3	3
Q9HDC5	JPH1_HUMAN	JPH1	Junctophilin-1	-0.0261918	0.955424	3	3
P14923	PLAK_HUMAN	JUP	Junction plakoglobin	0.0727223	0.654692	3	3
Q15046	SYK_HUMAN	KARS	Lysine--tRNA ligase	-1.38252	0.0656843	3	3
Q07666	KHDR1_HUMAN	KHDRBS1	KH domain-containing, RNA-binding, signal transduction-associated protein 1	0.247309	0.645839	3	3
A0A087WTP3;Q92945	A0A087WTP3_HUMAN;FUBP2_HUMAN	KHSRP	Far upstream element-binding protein 2	-0.604599	0.0169868	3	3
O00139	KIF2A_HUMAN	KIF2A	Kinesin-like protein KIF2A	-0.625076	0.466088	3	3
P52292	IMA1_HUMAN	KPNA2	Importin subunit alpha-1	-0.533225	0.26988	3	3
Q14974	IMB1_HUMAN	KPNB1	Importin subunit beta-1	0.169824	0.668814	3	3
P04264	K2C1_HUMAN	KRT1	Keratin, type II cytoskeletal 1	0.21049	0.912536	3	3
P13645	K1C10_HUMAN	KRT10	Keratin, type I cytoskeletal 10	0.256905	0.167708	3	3
P02533	K1C14_HUMAN	KRT14	Keratin, type I cytoskeletal 14	0.466859	0.0514254	3	3
P35908	K22E_HUMAN	KRT2	Keratin, type II cytoskeletal 2 epidermal	0.182268	0.755536	3	3
P13647	K2C5_HUMAN	KRT5	Keratin, type II cytoskeletal 5	0.478559	0.392226	3	3
P48668	K2C6C_HUMAN	KRT6C	Keratin, type II cytoskeletal 6C	0.973335	0.0978141	3	3
P35527	K1C9_HUMAN	KRT9	Keratin, type I cytoskeletal 9	-0.1174	0.779492	3	3
Q14739	LBR_HUMAN	LBR	Lamin-B receptor	0.00807201	0.313399	3	3
P07195	LDHB_HUMAN	LDHB	L-lactate dehydrogenase B chain	1.36581	0.150531	3	3
Q9UHB6	LIMA1_HUMAN	LIMA1	LIM domain and actin-binding protein 1	-0.326827	0.130674	3	3
Q9BRT6	LLPH_HUMAN	LLPH	Protein LLP homolog	-0.0473515	0.917867	3	3
Q12907	LMAN2_HUMAN	LMAN2	Vesicular integral-membrane protein VIP36	-1.05086	0.206374	3	3
P20700	LMNB1_HUMAN	LMNB1	Lamin-B1	0.225818	0.132905	3	3
P42704	LPPRC_HUMAN	LRPPRC	Leucine-rich PPR motif-containing protein, mitochondrial	-0.345204	0.113188	3	3
Q8N1G4	LRC47_HUMAN	LRRC47	Leucine-rich repeat-containing protein 47	0.116782	0.718922	3	3
Q96AG4	LRC59_HUMAN	LRRC59	Leucine-rich repeat-containing protein 59	-0.111242	0.592918	3	3
Q9Y608	LRRF2_HUMAN	LRRFIP2	Leucine-rich repeat flightless-interacting protein 2	-0.723345	0.17556	3	3
Q96GA3	LTV1_HUMAN	LTV1	Protein LTV1 homolog	0.232319	0.178278	3	3
Q9NQ29	LUC7L_HUMAN	LUC7L	Putative RNA-binding protein Luc7-like 1	0.136194	0.690016	3	3
Q9Y383	LC7L2_HUMAN	LUC7L2	Putative RNA-binding protein Luc7-like 2	0.051159	0.740865	3	3
J3KPP4;O95232	J3KPP4_HUMAN;LC7L3_HUMAN	LUC7L3	Cisplatin resistance-associated overexpressed protein, isoform CRA_b;Luc7-like protein 3	0.290422	0.489215	3	3
Q9NX58	LYAR_HUMAN	LYAR	Cell growth-regulating nucleolar protein	0.128325	0.171094	3	2
P07948	LYN_HUMAN	LYN	Tyrosine-protein kinase Lyn	0.22229	0.557958	3	3
A0A087WU53;Q9H0U3	A0A087WU53_HUMAN;MAGT1_HUMAN	MAGT1	Magnesium transporter protein 1	0.0719835	0.668419	3	3
E7EVA0;P27816	E7EVA0_HUMAN;MAP4_HUMAN	MAP4	Microtubule-associated protein;Microtubule-associated protein 4	-2.84355	0.113083	3	2
Q8IWC1	MA7D3_HUMAN	MAP7D3	MAP7 domain-containing protein 3	-1.73113	0.033843	3	3
P28482	MK01_HUMAN	MAPK1	Mitogen-activated protein kinase 1	1.37983	0.050832	3	3
P27361	MK03_HUMAN	MAPK3	Mitogen-activated protein kinase 3	1.39894	0.00908549	3	3
P49006	MRP_HUMAN	MARCKSL1	MARCKS-related protein	0.692603	0.0872667	3	3
P56192	SYMC_HUMAN	MARS	Methionine--tRNA ligase, cytoplasmic	-0.0663259	0.692884	3	3
A0A0R4J2E8;A8MXP9;P43243	A0A0R4J2E8_HUMAN;A8MXP9_HUMAN;MATR3_HUMAN	MATR3	Matrin-3	0.258968	0.686888	3	3
P56270	MAZ_HUMAN	MAZ	Myc-associated zinc finger protein	-0.201787	0.587933	3	3
P25205	MCM3_HUMAN	MCM3	DNA replication licensing factor MCM3	-0.217843	0.634453	3	3
B1AHB1;P33992	B1AHB1_HUMAN;MCM5_HUMAN	MCM5	DNA helicase;DNA replication licensing factor MCM5	-0.4289	0.261591	3	3
P33993	MCM7_HUMAN	MCM7	DNA replication licensing factor MCM7	0.016785	0.928106	3	3
P50579	MAP2_HUMAN	METAP2	Methionine aminopeptidase 2	-0.286924	0.0259864	3	3
Q14165	MLEC_HUMAN	MLEC	Malectin	0.497433	0.533464	3	3
Q9BU76	MMTA2_HUMAN	MMTAG2	Multiple myeloma tumor-associated protein 2	-0.342672	0.156399	3	3
Q13724	MOGS_HUMAN	MOGS	Mannosyl-oligosaccharide glucosidase	0.100597	0.459366	3	3
Q15014;Q5JXX2	MO4L2_HUMAN;Q5JXX2_HUMAN	MORF4L2	Mortality factor 4-like protein 2;Mortality factor 4-like protein 2 (Fragment)	-1.54022	0.0715856	3	3
P29372	3MG_HUMAN	MPG	DNA-3-methyladenine glycosylase	-0.32539	0.113745	3	3
Q6WCQ1	MPRIP_HUMAN	MPRIP	Myosin phosphatase Rho-interacting protein	0.284437	0.596198	3	3
Q6P1L8	RM14_HUMAN	MRPL14	39S ribosomal protein L14, mitochondrial	0.459133	0.112664	3	3
Q9P015	RM15_HUMAN	MRPL15	39S ribosomal protein L15, mitochondrial	0.409399	0.0775531	3	3
Q9NX20	RM16_HUMAN	MRPL16	39S ribosomal protein L16, mitochondrial	0.0614375	0.914101	3	3
E7ESL0;J3KQY1;Q9NWU5	E7ESL0_HUMAN;J3KQY1_HUMAN;RM22_HUMAN	MRPL22	39S ribosomal protein L22, mitochondrial;39S ribosomal protein L22, mitochondrial;39S ribosomal protein L22, mitochondrial	-0.829785	0.301112	3	3
Q9H2W6	RM46_HUMAN	MRPL46	39S ribosomal protein L46, mitochondrial	-0.423435	0.396795	3	3
F5H702;Q96GC5	F5H702_HUMAN;RM48_HUMAN	MRPL48	39S ribosomal protein L48, mitochondrial;39S ribosomal protein L48, mitochondrial	0.530182	0.153927	3	3
Q9BYD2	RM09_HUMAN	MRPL9	39S ribosomal protein L9, mitochondrial	-0.212501	0.684687	3	3
P82912	RT11_HUMAN	MRPS11	28S ribosomal protein S11, mitochondrial	0.062878	0.910328	3	3
O15235	RT12_HUMAN	MRPS12	28S ribosomal protein S12, mitochondrial	0.390261	0.1797	3	3
P82914	RT15_HUMAN	MRPS15	28S ribosomal protein S15, mitochondrial	0.139953	0.656418	3	3
P03928	ATP8_HUMAN	MT-ATP8	ATP synthase protein 8	-0.0115922	0.98699	3	3
Q9Y6C9	MTCH2_HUMAN	MTCH2	Mitochondrial carrier homolog 2	1.95725	0.386465	3	3
P11586	C1TC_HUMAN	MTHFD1	C-1-tetrahydrofolate synthase, cytoplasmic	0.31069	0.291252	3	3
A0A087WVM4;B7ZM99;Q6UB35	A0A087WVM4_HUMAN;B7ZM99_HUMAN;C1TM_HUMAN	MTHFD1L	Monofunctional C1-tetrahydrofolate synthase, mitochondrial;MTHFD1L protein;Monofunctional C1-tetrahydrofolate synthase, mitochondrial	0.519972	0.153558	3	3
P13995	MTDC_HUMAN	MTHFD2	Bifunctional methylenetetrahydrofolate dehydrogenase/cyclohydrolase, mitochondrial	0.121253	0.795236	3	3
O75431	MTX2_HUMAN	MTX2	Metaxin-2	-4.05719	0.0950944	3	2
Q9BQG0	MBB1A_HUMAN	MYBBP1A	Myb-binding protein 1A	-0.102273	0.752917	3	3
P35580	MYH10_HUMAN	MYH10	Myosin-10	-0.140923	0.826148	3	3
Q7Z406	MYH14_HUMAN	MYH14	Myosin-14	0.00191386	0.101232	3	3
P35579	MYH9_HUMAN	MYH9	Myosin-9	-0.0920855	0.470812	3	3
O14950	ML12B_HUMAN	MYL12B	Myosin regulatory light chain 12B	-1.3498	0.154396	3	3
G8JLA2	G8JLA2_HUMAN	MYL6	Myosin light polypeptide 6	1.14742	0.120456	3	3
P60660	MYL6_HUMAN	MYL6	Myosin light polypeptide 6	-0.183128	0.456523	3	3
P14649	MYL6B_HUMAN	MYL6B	Myosin light chain 6B	0.483988	0.516811	3	3
E9PDF6;O43795	E9PDF6_HUMAN;MYO1B_HUMAN	MYO1B	Unconventional myosin-Ib	0.043606	0.859829	3	3
F5H6E2;O00159	F5H6E2_HUMAN;MYO1C_HUMAN	MYO1C	Unconventional myosin-Ic	-0.142039	0.625236	3	3
O94832	MYO1D_HUMAN	MYO1D	Unconventional myosin-Id	-0.208968	0.422906	3	3
F8WE88;Q9Y4I1	F8WE88_HUMAN;MYO5A_HUMAN	MYO5A	Unconventional myosin-Va	-0.0466362	0.931343	3	3
A0A0A0MRM8	A0A0A0MRM8_HUMAN	MYO6	Unconventional myosin-VI	0.21363	0.727072	3	3
O43776	SYNC_HUMAN	NARS	Asparagine--tRNA ligase, cytoplasmic	-0.578383	0.441777	3	3
Q9H0A0	NAT10_HUMAN	NAT10	RNA cytidine acetyltransferase	-0.0161963	0.476315	3	3
P19338	NUCL_HUMAN	NCL	Nucleolin	-0.337147	0.289993	3	3
Q969V3	NCLN_HUMAN	NCLN	Nicalin	-0.0322649	0.941597	3	3
A0A087WXC5;E7ESZ7;O95299	A0A087WXC5_HUMAN;E7ESZ7_HUMAN;NDUAA_HUMAN	NDUFA10	NADH dehydrogenase [ubiquinone] 1 alpha subcomplex subunit 10, mitochondrial;NADH dehydrogenase [ubiquinone] 1 alpha subcomplex subunit 10, mitochondrial;NADH dehydrogenase [ubiquinone] 1 alpha subcomplex subunit 10, mitochondrial	0.818998	0.019949	3	3
Q9BYG3	MK67I_HUMAN	NIFK	MKI67 FHA domain-interacting nucleolar phosphoprotein	0.0218659	0.857226	3	3
Q8N5F7	NKAP_HUMAN	NKAP	NF-kappa-B-activating protein	0.0081082	0.285983	3	3
Q9Y5B8	NDK7_HUMAN	NME7	Nucleoside diphosphate kinase 7	3.69513	0.00274195	3	3
Q9ULX3	NOB1_HUMAN	NOB1	RNA-binding protein NOB1	-0.214576	0.442921	3	3
Q8WTT2	NOC3L_HUMAN	NOC3L	Nucleolar complex protein 3 homolog	-0.0141878	0.971067	3	3
Q9BVI4	NOC4L_HUMAN	NOC4L	Nucleolar complex protein 4 homolog	-0.0437349	0.939449	3	3
Q9UGY1;V9GYY5	NOL12_HUMAN;V9GYY5_HUMAN	NOL12;	Nucleolar protein 12;Uncharacterized protein (Fragment)	0.705866	0.00584056	3	3
Q9H6R4	NOL6_HUMAN	NOL6	Nucleolar protein 6	-0.0390768	0.746835	3	3
A0A0A0MRM9;Q14978	A0A0A0MRM9_HUMAN;NOLC1_HUMAN	NOLC1	Nucleolar and coiled-body phosphoprotein 1 (Fragment);Nucleolar and coiled-body phosphoprotein 1	-1.91606	0.0759085	3	3
Q5C9Z4	NOM1_HUMAN	NOM1	Nucleolar MIF4G domain-containing protein 1	-0.301014	0.247277	3	3
Q15233	NONO_HUMAN	NONO	Non-POU domain-containing octamer-binding protein	-0.114517	0.388772	3	3
P78316	NOP14_HUMAN	NOP14	Nucleolar protein 14	-0.172451	0.557777	3	3
Q9Y3C1	NOP16_HUMAN	NOP16	Nucleolar protein 16	-0.577688	0.126055	3	3
P46087	NOP2_HUMAN	NOP2	Probable 28S rRNA (cytosine(4447)-C(5))-methyltransferase	-0.675615	0.180888	3	3
Q9NZM5	NOP53_HUMAN	NOP53	Ribosome biogenesis protein NOP53	0.115051	0.854948	3	3
O00567	NOP56_HUMAN	NOP56	Nucleolar protein 56	-1.29262	0.106996	3	3
Q9Y2X3	NOP58_HUMAN	NOP58	Nucleolar protein 58	0.179496	0.590515	3	3
P06748	NPM_HUMAN	NPM1	Nucleophosmin	0.0226013	0.957767	3	3
O95478	NSA2_HUMAN	NSA2	Ribosome biogenesis protein NSA2 homolog	-0.203001	0.0395791	3	3
Q08J23	NSUN2_HUMAN	NSUN2	tRNA (cytosine(34)-C(5))-methyltransferase	-0.314584	0.888865	3	3
Q96CB9	NSUN4_HUMAN	NSUN4	5-methylcytosine rRNA methyltransferase NSUN4	0.671446	0.394926	3	3
Q96P11	NSUN5_HUMAN	NSUN5	Probable 28S rRNA (cytosine-C(5))-methyltransferase	-0.471648	0.172907	3	3
Q9BSD7	NTPCR_HUMAN	NTPCR	Cancer-related nucleoside-triphosphatase	-0.598767	0.0951013	3	3
O43809	CPSF5_HUMAN	NUDT21	Cleavage and polyadenylation specificity factor subunit 5	-0.191546	0.539515	3	3
P49790	NU153_HUMAN	NUP153	Nuclear pore complex protein Nup153	-0.397299	0.523379	3	3
Q92621	NU205_HUMAN	NUP205	Nuclear pore complex protein Nup205	0.637699	0.0149066	3	3
Q8N1F7	NUP93_HUMAN	NUP93	Nuclear pore complex protein Nup93	0.293361	0.116627	3	3
Q9BXS6	NUSAP_HUMAN	NUSAP1	Nucleolar and spindle-associated protein 1	-0.385137	0.138288	3	3
P04181	OAT_HUMAN	OAT	Ornithine aminotransferase, mitochondrial	1.37418	0.120898	3	3
Q9UQ80	PA2G4_HUMAN	PA2G4	Proliferation-associated protein 2G4	-0.330757	0.279358	3	3
A0A087WTT1;P11940	A0A087WTT1_HUMAN;PABP1_HUMAN	PABPC1	Polyadenylate-binding protein;Polyadenylate-binding protein 1	0.0108334	0.982716	3	3
P09874	PARP1_HUMAN	PARP1	Poly [ADP-ribose] polymerase 1	-0.178382	0.790741	3	3
Q15365	PCBP1_HUMAN	PCBP1	Poly(rC)-binding protein 1	0.0727555	0.720613	3	3
F8VZX2;H3BRU6;Q15366	F8VZX2_HUMAN;H3BRU6_HUMAN;PCBP2_HUMAN	PCBP2	Poly(rC)-binding protein 2;Poly(rC)-binding protein 2 (Fragment);Poly(rC)-binding protein 2	0.641148	0.222631	3	3
H7BY58	H7BY58_HUMAN	PCMT1	Protein-L-isoaspartate O-methyltransferase	-0.169552	0.703028	3	3
P12004	PCNA_HUMAN	PCNA	Proliferating cell nuclear antigen	0.40619	0.143195	3	3
Q13442	HAP28_HUMAN	PDAP1	28 kDa heat- and acid-stable phosphoprotein	-0.0696541	0.927612	3	3
P08559	ODPA_HUMAN	PDHA1	Pyruvate dehydrogenase E1 component subunit alpha, somatic form, mitochondrial	-0.721253	0.546048	3	3
P11177	ODPB_HUMAN	PDHB	Pyruvate dehydrogenase E1 component subunit beta, mitochondrial	0.383316	0.104564	3	3
Q9BRX2	PELO_HUMAN	PELO	Protein pelota homolog	0.533122	0.348009	3	3
B5MCF9;O00541	B5MCF9_HUMAN;PESC_HUMAN	PES1	Pescadillo homolog	0.597077	0.0822829	3	3
P17858	PFKAL_HUMAN	PFKL	ATP-dependent 6-phosphofructokinase, liver type	0.555579	0.0498058	3	3
Q96HS1	PGAM5_HUMAN	PGAM5	Serine/threonine-protein phosphatase PGAM5, mitochondrial	0.0832909	0.73169	3	3
O00264	PGRC1_HUMAN	PGRMC1	Membrane-associated progesterone receptor component 1	0.564293	0.112737	3	3
P35232	PHB_HUMAN	PHB	Prohibitin	-0.155084	0.420643	3	3
J3KPX7;Q99623	J3KPX7_HUMAN;PHB2_HUMAN	PHB2	Prohibitin-2	0.411659	0.0293572	3	3
Q8IWS0	PHF6_HUMAN	PHF6	PHD finger protein 6	-0.13117	0.256942	3	3
O43175	SERA_HUMAN	PHGDH	D-3-phosphoglycerate dehydrogenase	0.519602	0.181493	3	3
Q9Y237	PIN4_HUMAN	PIN4	Peptidyl-prolyl cis-trans isomerase NIMA-interacting 4	-0.31807	0.244876	3	3
P14618	KPYM_HUMAN	PKM	Pyruvate kinase PKM	0.195296	0.556361	3	3
P00747	PLMN_HUMAN	PLG	Plasminogen	0.157455	0.519297	3	3
Q9H307	PININ_HUMAN	PNN	Pinin	-1.64333	0.00974571	3	3
Q9NRX1	PNO1_HUMAN	PNO1	RNA-binding protein PNO1	-0.250613	0.0974441	3	3
F6VRR5;Q9BY77	F6VRR5_HUMAN;PDIP3_HUMAN	POLDIP3	Polymerase delta-interacting protein 3	-0.417561	0.166468	3	3
O95707	RPP29_HUMAN	POP4	Ribonuclease P protein subunit p29	-0.102986	0.855457	3	3
P62937	PPIA_HUMAN	PPIA	Peptidyl-prolyl cis-trans isomerase A	1.64633	0.063036	3	3
P23284	PPIB_HUMAN	PPIB	Peptidyl-prolyl cis-trans isomerase B	0.324888	0.458292	3	3
Q13427	PPIG_HUMAN	PPIG	Peptidyl-prolyl cis-trans isomerase G	-1.23065	0.0767109	3	3
P62136	PP1A_HUMAN	PPP1CA	Serine/threonine-protein phosphatase PP1-alpha catalytic subunit	0.0550612	0.575057	3	3
O14974	MYPT1_HUMAN	PPP1R12A	Protein phosphatase 1 regulatory subunit 12A	-0.314828	0.325685	3	3
P67775	PP2AA_HUMAN	PPP2CA	Serine/threonine-protein phosphatase 2A catalytic subunit alpha isoform	0.465873	0.33292	3	3
P63151	2ABA_HUMAN	PPP2R2A	Serine/threonine-protein phosphatase 2A 55 kDa regulatory subunit B alpha isoform	0.344502	0.212105	3	3
O43663	PRC1_HUMAN	PRC1	Protein regulator of cytokinesis 1	-0.567186	0.14303	3	3
Q06830	PRDX1_HUMAN	PRDX1	Peroxiredoxin-1	0.162779	0.272945	3	3
P78527	PRKDC_HUMAN	PRKDC	DNA-dependent protein kinase catalytic subunit	0.195926	0.00426988	3	3
Q9UMS4	PRP19_HUMAN	PRPF19	Pre-mRNA-processing factor 19	0.231044	0.444638	3	3
Q13523	PRP4B_HUMAN	PRPF4B	Serine/threonine-protein kinase PRP4 homolog	-0.02737	0.789909	3	3
Q6P2Q9	PRP8_HUMAN	PRPF8	Pre-mRNA-processing-splicing factor 8	-0.0680422	0.811044	3	3
P60891	PRPS1_HUMAN	PRPS1	Ribose-phosphate pyrophosphokinase 1	-0.758419	0.333377	3	3
Q96HE9	PRR11_HUMAN	PRR11	Proline-rich protein 11	-0.173191	0.369043	3	3
P35998	PRS7_HUMAN	PSMC2	26S proteasome regulatory subunit 7	-0.0807522	0.908481	3	3
O43242	PSMD3_HUMAN	PSMD3	26S proteasome non-ATPase regulatory subunit 3	0.26755	0.635636	3	3
Q8WXF1	PSPC1_HUMAN	PSPC1	Paraspeckle component 1	-0.84647	0.0743154	3	3
A0A0U1RRM4;P26599	A0A0U1RRM4_HUMAN;PTBP1_HUMAN	PTBP1	Polypyrimidine tract-binding protein 1	-0.457699	0.189464	3	3
P48651	PTSS1_HUMAN	PTDSS1	Phosphatidylserine synthase 1	1.15163	0.0365839	3	3
P18031	PTN1_HUMAN	PTPN1	Tyrosine-protein phosphatase non-receptor type 1	0.241185	0.703778	3	3
J3KQ48;Q9Y3E5	J3KQ48_HUMAN;PTH2_HUMAN	PTRH2	Peptidyl-tRNA hydrolase 2, mitochondrial;Peptidyl-tRNA hydrolase 2, mitochondrial	0.296804	0.658952	3	3
Q96C36	P5CR2_HUMAN	PYCR2	Pyrroline-5-carboxylate reductase 2	0.479321	0.538314	3	3
P62491	RB11A_HUMAN	RAB11A	Ras-related protein Rab-11A	0.309799	0.138065	3	3
Q9UL25	RAB21_HUMAN	RAB21	Ras-related protein Rab-21	0.267146	0.595035	3	3
P51148	RAB5C_HUMAN	RAB5C	Ras-related protein Rab-5C	-0.319577	0.421444	3	3
P51149	RAB7A_HUMAN	RAB7A	Ras-related protein Rab-7a	0.540877	0.0984077	3	3
P63000	RAC1_HUMAN	RAC1	Ras-related C3 botulinum toxin substrate 1	0.321889	0.214511	3	3
P63244	RACK1_HUMAN	RACK1	Receptor of activated protein C kinase 1	0.108774	0.688617	3	3
E9PQ57;P78406	E9PQ57_HUMAN;RAE1L_HUMAN	RAE1	mRNA export factor	0.640171	0.00367045	3	3
Q9P0K7	RAI14_HUMAN	RAI14	Ankycorbin	-0.0893244	0.817219	3	3
P11233	RALA_HUMAN	RALA	Ras-related protein Ral-A	-0.21532	0.626626	3	3
B5MDF5;J3KQE5;P62826	B5MDF5_HUMAN;J3KQE5_HUMAN;RAN_HUMAN	RAN	GTP-binding nuclear protein Ran;GTP-binding nuclear protein Ran (Fragment);GTP-binding nuclear protein Ran	-0.236109	0.630715	3	3
P62834	RAP1A_HUMAN	RAP1A	Ras-related protein Rap-1A	-0.31121	0.334498	3	3
P54136	SYRC_HUMAN	RARS	Arginine--tRNA ligase, cytoplasmic	0.292988	0.606767	3	3
Q7Z6E9	RBBP6_HUMAN	RBBP6	E3 ubiquitin-protein ligase RBBP6	0.152482	0.0268019	3	3
Q8N0V3	RBFA_HUMAN	RBFA	Putative ribosome-binding factor A, mitochondrial	-0.252369	0.592778	3	3
Q96PK6	RBM14_HUMAN	RBM14	RNA-binding protein 14	-0.775847	0.252985	3	3
A0A087WWP4;Q96T37	A0A087WWP4_HUMAN;RBM15_HUMAN	RBM15	Putative RNA-binding protein 15	-1.85421	0.0794909	3	3
Q5T8P6	RBM26_HUMAN	RBM26	RNA-binding protein 26	-0.85959	0.0564864	3	3
Q9P2N5	RBM27_HUMAN	RBM27	RNA-binding protein 27	-0.735678	0.0278758	3	3
Q14498	RBM39_HUMAN	RBM39	RNA-binding protein 39	-0.153242	0.585263	3	3
P38159	RBMX_HUMAN	RBMX	RNA-binding motif protein, X chromosome	-0.757054	0.271431	3	3
Q9P258	RCC2_HUMAN	RCC2	Protein RCC2	-0.376298	0.338778	3	3
P61586	RHOA_HUMAN	RHOA	Transforming protein RhoA	0.146088	0.721672	3	3
Q8IXI2	MIRO1_HUMAN	RHOT1	Mitochondrial Rho GTPase 1	0.437614	0.190399	3	3
Q8WVD3	RN138_HUMAN	RNF138	E3 ubiquitin-protein ligase RNF138	0.108308	0.474489	3	3
H3BMM9;H3BTC0;H3BV80;Q15287	H3BMM9_HUMAN;H3BTC0_HUMAN;H3BV80_HUMAN;RNPS1_HUMAN	RNPS1	RNA-binding protein with serine-rich domain 1 (Fragment);RNA-binding protein with serine-rich domain 1 (Fragment);RNA-binding protein with serine-rich domain 1;RNA-binding protein with serine-rich domain 1	-1.27787	0.0553186	3	3
Q8TA86	RP9_HUMAN	RP9	Retinitis pigmentosa 9 protein	0.307099	0.199489	3	3
F8W7C6	F8W7C6_HUMAN	RPL10	60S ribosomal protein L10	0.133207	0.81102	3	3
P27635	RL10_HUMAN	RPL10	60S ribosomal protein L10	0.132422	0.0159451	3	3
P62906	RL10A_HUMAN	RPL10A	60S ribosomal protein L10a	-0.145658	0.0839732	3	3
P62913	RL11_HUMAN	RPL11	60S ribosomal protein L11	-0.441706	0.0598044	3	3
P30050	RL12_HUMAN	RPL12	60S ribosomal protein L12	-0.0724684	0.276843	3	3
P26373	RL13_HUMAN	RPL13	60S ribosomal protein L13	-0.0291827	0.819321	3	3
M0QYS1;P40429	M0QYS1_HUMAN;RL13A_HUMAN	RPL13A	60S ribosomal protein L13a (Fragment);60S ribosomal protein L13a	-0.14008	0.730469	3	3
E7EPB3;P50914	E7EPB3_HUMAN;RL14_HUMAN	RPL14	60S ribosomal protein L14	-0.135412	0.06649	3	3
P61313	RL15_HUMAN	RPL15	60S ribosomal protein L15	-0.685557	0.00512453	3	3
P18621	RL17_HUMAN	RPL17	60S ribosomal protein L17	-0.0311482	0.596283	3	3
J3QQ67;Q07020	J3QQ67_HUMAN;RL18_HUMAN	RPL18	60S ribosomal protein L18 (Fragment);60S ribosomal protein L18	0.230759	0.75948	3	3
Q02543	RL18A_HUMAN	RPL18A	60S ribosomal protein L18a	-0.45142	0.285499	3	3
J3KTE4;J3QR09;P84098	J3KTE4_HUMAN;J3QR09_HUMAN;RL19_HUMAN	RPL19	Ribosomal protein L19;Ribosomal protein L19;60S ribosomal protein L19	-0.246049	0.00251135	3	3
P46778	RL21_HUMAN	RPL21	60S ribosomal protein L21	-0.321333	0.408648	3	3
P35268	RL22_HUMAN	RPL22	60S ribosomal protein L22	-0.0160676	0.98276	3	3
C9JYQ9;H0Y8C2;Q6P5R6	C9JYQ9_HUMAN;H0Y8C2_HUMAN;RL22L_HUMAN	RPL22L1	60S ribosomal protein L22-like 1;60S ribosomal protein L22-like 1 (Fragment);60S ribosomal protein L22-like 1	0.0304602	0.295651	3	3
P62829	RL23_HUMAN	RPL23	60S ribosomal protein L23	-0.272723	0.93875	3	3
P62750	RL23A_HUMAN	RPL23A	60S ribosomal protein L23a	-0.198643	0.575892	3	3
P83731	RL24_HUMAN	RPL24	60S ribosomal protein L24	-0.276588	0.564731	3	3
Q9UNX3	RL26L_HUMAN	RPL26L1	60S ribosomal protein L26-like 1	-0.116917	0.685632	3	3
P61353	RL27_HUMAN	RPL27	60S ribosomal protein L27	0.0587499	0.331499	3	3
P46776	RL27A_HUMAN	RPL27A	60S ribosomal protein L27a	-0.0965751	0.75619	3	3
P46779	RL28_HUMAN	RPL28	60S ribosomal protein L28	-0.112627	0.432699	3	3
P47914	RL29_HUMAN	RPL29	60S ribosomal protein L29	0.130185	0.607868	3	3
P39023	RL3_HUMAN	RPL3	60S ribosomal protein L3	0.0141326	0.942044	3	3
P62888	RL30_HUMAN	RPL30	60S ribosomal protein L30	-0.031867	0.304174	3	3
B7Z4C8;B7Z4E3;C9JU56;H7C2W9;P62899	B7Z4C8_HUMAN;B7Z4E3_HUMAN;C9JU56_HUMAN;H7C2W9_HUMAN;RL31_HUMAN	RPL31	60S ribosomal protein L31;60S ribosomal protein L31;60S ribosomal protein L31 (Fragment);60S ribosomal protein L31 (Fragment);60S ribosomal protein L31	-0.0264996	0.390516	3	3
D3YTB1;F8W727;P62910	D3YTB1_HUMAN;F8W727_HUMAN;RL32_HUMAN	RPL32	60S ribosomal protein L32 (Fragment);60S ribosomal protein L32;60S ribosomal protein L32	0.168347	0.702316	3	3
P49207	RL34_HUMAN	RPL34	60S ribosomal protein L34	0.139952	0.635764	3	3
P42766	RL35_HUMAN	RPL35	60S ribosomal protein L35	-0.152006	0.936014	3	3
P18077	RL35A_HUMAN	RPL35A	60S ribosomal protein L35a	-1.33459	0.161776	3	3
Q9Y3U8	RL36_HUMAN	RPL36	60S ribosomal protein L36	-0.371191	0.548507	3	3
J3KQN4;P83881	J3KQN4_HUMAN;RL36A_HUMAN	RPL36A	60S ribosomal protein L36a	0.472419	0.44619	3	3
P61513	RL37A_HUMAN	RPL37A	60S ribosomal protein L37a	-0.191697	0.385383	3	3
P63173	RL38_HUMAN	RPL38	60S ribosomal protein L38	-0.108817	0.310125	3	3
P62891;Q59GN2	RL39_HUMAN;R39L5_HUMAN	RPL39;RPL39P5	60S ribosomal protein L39;Putative 60S ribosomal protein L39-like 5	0.155541	0.822159	3	3
P36578	RL4_HUMAN	RPL4	60S ribosomal protein L4	-0.0879796	0.342627	3	3
P46777	RL5_HUMAN	RPL5	60S ribosomal protein L5	-0.0774812	0.86911	3	3
Q02878	RL6_HUMAN	RPL6	60S ribosomal protein L6	-0.259736	0.0991414	3	3
P18124	RL7_HUMAN	RPL7	60S ribosomal protein L7	-0.78722	0.0624195	3	3
P62424	RL7A_HUMAN	RPL7A	60S ribosomal protein L7a	0.048125	0.634196	3	3
P62917	RL8_HUMAN	RPL8	60S ribosomal protein L8	-0.233431	0.505068	3	3
P32969	RL9_HUMAN	RPL9	60S ribosomal protein L9	0.00201433	0.889497	3	3
F8VU65;P05388	F8VU65_HUMAN;RLA0_HUMAN	RPLP0	60S acidic ribosomal protein P0 (Fragment);60S acidic ribosomal protein P0	0.447809	0.00768395	3	3
P05387	RLA2_HUMAN	RPLP2	60S acidic ribosomal protein P2	0.706274	0.342757	3	3
P04843	RPN1_HUMAN	RPN1	Dolichyl-diphosphooligosaccharide--protein glycosyltransferase subunit 1	0.163212	0.0291917	3	3
P04844	RPN2_HUMAN	RPN2	Dolichyl-diphosphooligosaccharide--protein glycosyltransferase subunit 2	0.144698	0.389122	3	3
P78346	RPP30_HUMAN	RPP30	Ribonuclease P protein subunit p30	0.595706	0.531311	3	3
P46783	RS10_HUMAN	RPS10	40S ribosomal protein S10	0.413839	0.525539	3	3
P62280	RS11_HUMAN	RPS11	40S ribosomal protein S11	0.159178	0.718119	3	3
P25398	RS12_HUMAN	RPS12	40S ribosomal protein S12	0.267398	0.943071	3	3
P62277	RS13_HUMAN	RPS13	40S ribosomal protein S13	0.0903001	0.399654	3	3
P62263	RS14_HUMAN	RPS14	40S ribosomal protein S14	-0.00898289	0.320274	3	3
P62841	RS15_HUMAN	RPS15	40S ribosomal protein S15	0.141573	0.153691	3	3
P62244	RS15A_HUMAN	RPS15A	40S ribosomal protein S15a	0.0161629	0.0654056	3	3
P62249	RS16_HUMAN	RPS16	40S ribosomal protein S16	0.0354474	0.437142	3	3
P08708	RS17_HUMAN	RPS17	40S ribosomal protein S17	-0.286116	0.647063	3	3
P62269	RS18_HUMAN	RPS18	40S ribosomal protein S18	0.0862712	0.607837	3	3
P39019	RS19_HUMAN	RPS19	40S ribosomal protein S19	-0.0345583	0.318612	3	3
P15880	RS2_HUMAN	RPS2	40S ribosomal protein S2	-0.279779	0.301879	3	3
P60866	RS20_HUMAN	RPS20	40S ribosomal protein S20	0.144349	0.954887	3	3
P62266	RS23_HUMAN	RPS23	40S ribosomal protein S23	0.712552	0.247289	3	3
A0A087WUS0;E7ETK0;P62847	A0A087WUS0_HUMAN;E7ETK0_HUMAN;RS24_HUMAN	RPS24	40S ribosomal protein S24	0.205649	0.120788	3	3
P62851	RS25_HUMAN	RPS25	40S ribosomal protein S25	-0.354566	0.660091	3	3
P62854	RS26_HUMAN	RPS26	40S ribosomal protein S26	0.325064	0.301305	3	3
P62979	RS27A_HUMAN	RPS27A	Ubiquitin-40S ribosomal protein S27a	0.838686	0.158285	3	3
H0YMV8;Q71UM5	H0YMV8_HUMAN;RS27L_HUMAN	RPS27L	40S ribosomal protein S27;40S ribosomal protein S27-like	-0.033822	0.655133	3	3
P62857	RS28_HUMAN	RPS28	40S ribosomal protein S28	-0.0713657	0.480771	3	3
P62273	RS29_HUMAN	RPS29	40S ribosomal protein S29	0.32998	0.316972	3	3
P23396	RS3_HUMAN	RPS3	40S ribosomal protein S3	-0.393383	0.365624	3	3
P61247	RS3A_HUMAN	RPS3A	40S ribosomal protein S3a	-0.0638543	0.495729	3	3
P62701	RS4X_HUMAN	RPS4X	40S ribosomal protein S4, X isoform	0.276152	0.345646	3	3
M0R0F0;P46782	M0R0F0_HUMAN;RS5_HUMAN	RPS5	40S ribosomal protein S5 (Fragment);40S ribosomal protein S5	-0.162966	0.198996	3	3
P62753	RS6_HUMAN	RPS6	40S ribosomal protein S6	-0.200413	0.0116333	3	3
P62081	RS7_HUMAN	RPS7	40S ribosomal protein S7	0.0606221	0.0469023	3	3
P62241	RS8_HUMAN	RPS8	40S ribosomal protein S8	0.0825932	0.917379	3	3
A0A024R4M0;P46781	A0A024R4M0_HUMAN;RS9_HUMAN	RPS9	40S ribosomal protein S9	0.0651726	0.154994	3	3
A0A0C4DG17;C9J9K3;P08865	A0A0C4DG17_HUMAN;C9J9K3_HUMAN;RSSA_HUMAN	RPSA	40S ribosomal protein SA;40S ribosomal protein SA (Fragment);40S ribosomal protein SA	0.1391	0.695278	3	3
Q6P087	RUSD3_HUMAN	RPUSD3	RNA pseudouridylate synthase domain-containing protein 3	0.899343	0.387214	3	3
A0A0A0MRV0;Q9P2E9	A0A0A0MRV0_HUMAN;RRBP1_HUMAN	RRBP1	Ribosome-binding protein 1	-0.783337	0.466336	3	3
P56182	RRP1_HUMAN	RRP1	Ribosomal RNA processing protein 1 homolog A	-0.197421	0.632086	3	3
Q5JTH9	RRP12_HUMAN	RRP12	RRP12-like protein	-0.0996371	0.544703	3	3
Q9Y3A4	RRP7A_HUMAN	RRP7A	Ribosomal RNA-processing protein 7 homolog A	0.172935	0.519435	3	3
O76021	RL1D1_HUMAN	RSL1D1	Ribosomal L1 domain-containing protein 1	-0.300504	0.66639	3	3
Q9Y3I0	RTCB_HUMAN	RTCB	tRNA-splicing ligase RtcB homolog	-0.165997	0.559241	3	3
Q9Y265	RUVB1_HUMAN	RUVBL1	RuvB-like 1	0.861674	0.421491	3	3
Q9Y230	RUVB2_HUMAN	RUVBL2	RuvB-like 2	1.12583	0.0505363	3	3
Q9Y3Z3	SAMH1_HUMAN	SAMHD1	Deoxynucleoside triphosphate triphosphohydrolase SAMHD1	-0.439689	0.0733246	3	3
Q9Y512	SAM50_HUMAN	SAMM50	Sorting and assembly machinery component 50 homolog	-1.87325	0.0238195	3	3
X6RAL5	X6RAL5_HUMAN	SAP18	Histone deacetylase complex subunit SAP18	-1.741	0.247894	3	3
O43290	SNUT1_HUMAN	SART1	U4/U6.U5 tri-snRNP-associated protein 1	-0.470907	0.0199805	3	3
A0A087X020;Q9Y3A5	A0A087X020_HUMAN;SBDS_HUMAN	SBDS	Ribosome maturation protein SBDS	-0.989982	0.00805319	3	3
Q9NVU7	SDA1_HUMAN	SDAD1	Protein SDA1 homolog	0.762873	0.011362	3	3
O75396	SC22B_HUMAN	SEC22B	Vesicle-trafficking protein SEC22b	0.491212	0.0774288	3	3
B4DR61;P61619	B4DR61_HUMAN;S61A1_HUMAN	SEC61A1	Protein transport protein Sec61 subunit alpha isoform 1	0.183748	0.739319	3	3
Q8NC51	PAIRB_HUMAN	SERBP1	Plasminogen activator inhibitor 1 RNA-binding protein	-0.205278	0.606038	3	3
Q15637	SF01_HUMAN	SF1	Splicing factor 1	-0.926741	0.247592	3	3
Q15393	SF3B3_HUMAN	SF3B3	Splicing factor 3B subunit 3	-0.335372	0.117262	3	3
P23246	SFPQ_HUMAN	SFPQ	Splicing factor, proline- and glutamine-rich	0.252116	0.11942	3	3
Q9H9B4	SFXN1_HUMAN	SFXN1	Sideroflexin-1	0.0412161	0.516038	3	3
O95470	SGPL1_HUMAN	SGPL1	Sphingosine-1-phosphate lyase 1	0.0112925	0.985727	3	3
P34897	GLYM_HUMAN	SHMT2	Serine hydroxymethyltransferase, mitochondrial	0.020793	0.906464	3	3
P53985	MOT1_HUMAN	SLC16A1	Monocarboxylate transporter 1	0.66265	0.185143	3	3
P53007	TXTP_HUMAN	SLC25A1	Tricarboxylate transport protein, mitochondrial	0.18188	0.701756	3	3
Q9UBX3	DIC_HUMAN	SLC25A10	Mitochondrial dicarboxylate carrier	0.381755	0.101084	3	3
Q02978	M2OM_HUMAN	SLC25A11	Mitochondrial 2-oxoglutarate/malate carrier protein	0.0218966	0.16649	3	3
Q9UJS0	CMC2_HUMAN	SLC25A13	Calcium-binding mitochondrial carrier protein Aralar2	0.259641	0.748799	3	3
Q00325	MPCP_HUMAN	SLC25A3	Phosphate carrier protein, mitochondrial	-0.0728542	0.315599	3	3
P05141	ADT2_HUMAN	SLC25A5	ADP/ATP translocase 2	-0.254654	0.568634	3	3
P12236	ADT3_HUMAN	SLC25A6	ADP/ATP translocase 3	0.180454	0.512615	3	3
F5GZS6;J3KPF3;P08195	F5GZS6_HUMAN;J3KPF3_HUMAN;4F2_HUMAN	SLC3A2	4F2 cell-surface antigen heavy chain	-0.618009	0.336514	3	3
O95347	SMC2_HUMAN	SMC2	Structural mainte0ce of chromosomes protein 2	-0.599911	0.0929698	3	3
E9PD53;Q9NTJ3	E9PD53_HUMAN;SMC4_HUMAN	SMC4	Structural mainte0ce of chromosomes protein;Structural mainte0ce of chromosomes protein 4	-1.90457	0.452675	3	3
O00161	SNP23_HUMAN	SNAP23	Synaptosomal-associated protein 23	-0.580467	0.174324	3	3
Q7KZF4	SND1_HUMAN	SND1	Staphylococcal nuclease domain-containing protein 1	0.366816	0.539708	3	3
O75643	U520_HUMAN	SNRNP200	U5 small nuclear ribonucleoprotein 200 kDa helicase	-0.771755	0.020328	3	3
Q96DI7	SNR40_HUMAN	SNRNP40	U5 small nuclear ribonucleoprotein 40 kDa protein	-0.261222	0.637597	3	3
J3QLE5;P14678;P63162	J3QLE5_HUMAN;RSMB_HUMAN;RSMN_HUMAN	SNRPN;SNRPB;SNRPN	Small nuclear ribonucleoprotein-associated protein N (Fragment);Small nuclear ribonucleoprotein-associated proteins B and B';Small nuclear ribonucleoprotein-associated protein N	0.182183	0.3309	3	3
B1AHD1;P55769	B1AHD1_HUMAN;NH2L1_HUMAN	SNU13	NHP2-like protein 1	-0.313311	0.159586	3	3
G3V3A4;Q13573	G3V3A4_HUMAN;SNW1_HUMAN	SNW1	SNW domain-containing protein 1	-0.780901	0.0698847	3	3
P18583	SON_HUMAN	SON	Protein SON	0.562422	0.198999	3	3
A0A087WUC6;E9PL01;Q15005	A0A087WUC6_HUMAN;E9PL01_HUMAN;SPCS2_HUMAN	SPCS2	Signal peptidase complex subunit 2	-0.414036	0.0832649	3	3
Q69YQ0	CYTSA_HUMAN	SPECC1L	Cytospin-A	0.187204	0.673022	3	3
Q5T280	CI114_HUMAN	SPOUT1	Putative methyltransferase C9orf114	-0.0846054	0.722911	3	3
Q13813	SPTN1_HUMAN	SPTAN1	Spectrin alpha chain, non-erythrocytic 1	-2.20297	0.440924	3	3
Q01082	SPTB2_HUMAN	SPTBN1	Spectrin beta chain, non-erythrocytic 1	-0.802878	0.367554	3	3
O15269	SPTC1_HUMAN	SPTLC1	Serine palmitoyltransferase 1	0.312888	0.424429	3	3
Q8N9Q2	SR1IP_HUMAN	SREK1IP1	Protein SREK1IP1	0.0346643	0.932966	3	3
P37108	SRP14_HUMAN	SRP14	Signal recognition particle 14 kDa protein	-0.234393	0.678491	3	3
P08240	SRPRA_HUMAN	SRPRA	Signal recognition particle receptor subunit alpha	-0.601402	0.545151	3	3
Q9Y5M8	SRPRB_HUMAN	SRPRB	Signal recognition particle receptor subunit beta	-0.588766	0.167584	3	3
A9Z1X7;Q8IYB3	A9Z1X7_HUMAN;SRRM1_HUMAN	SRRM1	Serine/arginine repetitive matrix protein 1	0.124653	0.754466	3	3
[truncated: 75 more rows]

## Sheet: p<0.05
Uniprot ID	Protein Name	Gene Name	Protein Description	ER protein?
[truncated: 10 more rows]
